# Supplementary material for: Plasmodium falciparum resistant to artemisinin and diagnostics have emerged in Ethiopia
Source: Nat Microbiol. 2023 Aug 28;8(10):1911–9. doi: 10.1038/s41564-023-01461-4 (PMC10522486; doi:10.1038/s41564-023-01461-4)
Supplement: Supplementary file 5 — Genome-wide MIP panel filtered variant file. [file 41564_2023_1461_MOESM5_ESM.vcf]

##fileformat=VCFv4.2
##FILTER=<ID=PASS,Description="All filters passed">
##fileDate=20220702
##source=freeBayes v1.3.5
##reference=/opt/species_resources/genomes/genome.fa
##contig=<ID=chr5,length=1343557>
##contig=<ID=chr10,length=1687656>
##contig=<ID=chr7,length=1445207>
##contig=<ID=chr3,length=1067971>
##contig=<ID=chr13,length=2925236>
##contig=<ID=chr11,length=2038340>
##contig=<ID=chr14,length=3291936>
##contig=<ID=chr9,length=1541735>
##contig=<ID=chr1,length=640851>
##contig=<ID=chr12,length=2271494>
##contig=<ID=chr8,length=1472805>
##contig=<ID=chr6,length=1418242>
##contig=<ID=chr4,length=1200490>
##contig=<ID=chr2,length=947102>
##contig=<ID=chrM,length=5967>
##contig=<ID=chrP,length=34242>
##phasing=none
##commandline="freebayes -r chr1:100028-101116 -v /opt/analysis/contig_vcfs/chr1_0.vcf -@ /opt/analysis/targets.vcf.gz --pooled-continuous --min-alternate-fraction 0.01 --min-alternate-count 2 --haplotype-length 3 --min-alternate-total 10 --use-best-n-alleles 70 --genotype-qualities --gvcf --gvcf-dont-use-chunk true -f /opt/species_resources/genomes/genome.fa -L /opt/analysis/padded_bams/bamlist.txt -q 1"
##INFO=<ID=NS,Number=1,Type=Integer,Description="Number of samples with data">
##INFO=<ID=DP,Number=1,Type=Integer,Description="Total read depth at the locus">
##INFO=<ID=DPB,Number=1,Type=Float,Description="Total read depth per bp at the locus; bases in reads overlapping / bases in haplotype">
##INFO=<ID=AC,Number=A,Type=Integer,Description="Total number of alternate alleles in called genotypes">
##INFO=<ID=AN,Number=1,Type=Integer,Description="Total number of alleles in called genotypes">
##INFO=<ID=AF,Number=A,Type=Float,Description="Estimated allele frequency in the range (0,1]">
##INFO=<ID=RO,Number=1,Type=Integer,Description="Count of full observations of the reference haplotype.">
##INFO=<ID=AO,Number=A,Type=Integer,Description="Count of full observations of this alternate haplotype.">
##INFO=<ID=PRO,Number=1,Type=Float,Description="Reference allele observation count, with partial observations recorded fractionally">
##INFO=<ID=PAO,Number=A,Type=Float,Description="Alternate allele observations, with partial observations recorded fractionally">
##INFO=<ID=QR,Number=1,Type=Float,Description="Reference allele quality sum in phred">
##INFO=<ID=QA,Number=A,Type=Float,Description="Alternate allele quality sum in phred">
##INFO=<ID=PQR,Number=1,Type=Float,Description="Reference allele quality sum in phred for partial observations">
##INFO=<ID=PQA,Number=A,Type=Float,Description="Alternate allele quality sum in phred for partial observations">
##INFO=<ID=SRF,Number=1,Type=Integer,Description="Number of reference observations on the forward strand">
##INFO=<ID=SRR,Number=1,Type=Integer,Description="Number of reference observations on the reverse strand">
##INFO=<ID=SAF,Number=A,Type=Integer,Description="Number of alternate observations on the forward strand">
##INFO=<ID=SAR,Number=A,Type=Integer,Description="Number of alternate observations on the reverse strand">
##INFO=<ID=SRP,Number=1,Type=Float,Description="Strand balance probability for the reference allele: Phred-scaled upper-bounds estimate of the probability of observing the deviation between SRF and SRR given E(SRF/SRR) ~ 0.5, derived using Hoeffding's inequality">
##INFO=<ID=SAP,Number=A,Type=Float,Description="Strand balance probability for the alternate allele: Phred-scaled upper-bounds estimate of the probability of observing the deviation between SAF and SAR given E(SAF/SAR) ~ 0.5, derived using Hoeffding's inequality">
##INFO=<ID=AB,Number=A,Type=Float,Description="Allele balance at heterozygous sites: a number between 0 and 1 representing the ratio of reads showing the reference allele to all reads, considering only reads from individuals called as heterozygous">
##INFO=<ID=ABP,Number=A,Type=Float,Description="Allele balance probability at heterozygous sites: Phred-scaled upper-bounds estimate of the probability of observing the deviation between ABR and ABA given E(ABR/ABA) ~ 0.5, derived using Hoeffding's inequality">
##INFO=<ID=RUN,Number=A,Type=Integer,Description="Run length: the number of consecutive repeats of the alternate allele in the reference genome">
##INFO=<ID=RPP,Number=A,Type=Float,Description="Read Placement Probability: Phred-scaled upper-bounds estimate of the probability of observing the deviation between RPL and RPR given E(RPL/RPR) ~ 0.5, derived using Hoeffding's inequality">
##INFO=<ID=RPPR,Number=1,Type=Float,Description="Read Placement Probability for reference observations: Phred-scaled upper-bounds estimate of the probability of observing the deviation between RPL and RPR given E(RPL/RPR) ~ 0.5, derived using Hoeffding's inequality">
##INFO=<ID=RPL,Number=A,Type=Float,Description="Reads Placed Left: number of reads supporting the alternate balanced to the left (5') of the alternate allele">
##INFO=<ID=RPR,Number=A,Type=Float,Description="Reads Placed Right: number of reads supporting the alternate balanced to the right (3') of the alternate allele">
##INFO=<ID=EPP,Number=A,Type=Float,Description="End Placement Probability: Phred-scaled upper-bounds estimate of the probability of observing the deviation between EL and ER given E(EL/ER) ~ 0.5, derived using Hoeffding's inequality">
##INFO=<ID=EPPR,Number=1,Type=Float,Description="End Placement Probability for reference observations: Phred-scaled upper-bounds estimate of the probability of observing the deviation between EL and ER given E(EL/ER) ~ 0.5, derived using Hoeffding's inequality">
##INFO=<ID=DPRA,Number=A,Type=Float,Description="Alternate allele depth ratio.  Ratio between depth in samples with each called alternate allele and those without.">
##INFO=<ID=ODDS,Number=1,Type=Float,Description="The log odds ratio of the best genotype combination to the second-best.">
##INFO=<ID=GTI,Number=1,Type=Integer,Description="Number of genotyping iterations required to reach convergence or bailout.">
##INFO=<ID=TYPE,Number=A,Type=String,Description="The type of allele, either snp, mnp, ins, del, or complex.">
##INFO=<ID=CIGAR,Number=A,Type=String,Description="The extended CIGAR representation of each alternate allele, with the exception that '=' is replaced by 'M' to ease VCF parsing.  Note that INDEL alleles do not have the first matched base (which is provided by default, per the spec) referred to by the CIGAR.">
##INFO=<ID=NUMALT,Number=1,Type=Integer,Description="Number of unique non-reference alleles in called genotypes at this position.">
##INFO=<ID=MEANALT,Number=A,Type=Float,Description="Mean number of unique non-reference allele observations per sample with the corresponding alternate alleles.">
##INFO=<ID=LEN,Number=A,Type=Integer,Description="allele length">
##INFO=<ID=MQM,Number=A,Type=Float,Description="Mean mapping quality of observed alternate alleles">
##INFO=<ID=MQMR,Number=1,Type=Float,Description="Mean mapping quality of observed reference alleles">
##INFO=<ID=PAIRED,Number=A,Type=Float,Description="Proportion of observed alternate alleles which are supported by properly paired read fragments">
##INFO=<ID=PAIREDR,Number=1,Type=Float,Description="Proportion of observed reference alleles which are supported by properly paired read fragments">
##INFO=<ID=MIN_DP,Number=1,Type=Integer,Description="Minimum depth in gVCF output block.">
##INFO=<ID=END,Number=1,Type=Integer,Description="Last position (inclusive) in gVCF output record.">
##INFO=<ID=technology.ILLUMINA,Number=A,Type=Float,Description="Fraction of observations supporting the alternate observed in reads from ILLUMINA">
##FORMAT=<ID=GT,Number=1,Type=String,Description="Genotype">
##FORMAT=<ID=GQ,Number=1,Type=Float,Description="Genotype Quality, the Phred-scaled marginal (or unconditional) probability of the called genotype">
##FORMAT=<ID=GL,Number=G,Type=Float,Description="Genotype Likelihood, log10-scaled likelihoods of the data given the called genotype for each possible genotype generated from the reference and alternate alleles given the sample ploidy">
##FORMAT=<ID=DP,Number=1,Type=Integer,Description="Read Depth">
##FORMAT=<ID=AD,Number=R,Type=Integer,Description="Number of observation for each allele">
##FORMAT=<ID=RO,Number=1,Type=Integer,Description="Reference allele observation count">
##FORMAT=<ID=QR,Number=1,Type=Float,Description="Sum of quality of the reference observations">
##FORMAT=<ID=AO,Number=A,Type=Integer,Description="Alternate allele observation count">
##FORMAT=<ID=QA,Number=A,Type=Float,Description="Sum of quality of the alternate observations">
##FORMAT=<ID=MIN_DP,Number=1,Type=Integer,Description="Minimum depth in gVCF output block.">
##bcftools_concatVersion=1.12+htslib-1.12
##bcftools_concatCommand=concat -f /opt/analysis/contig_vcfs/vcf_file_list.txt -Oz -o /opt/analysis/variants.vcf.gz; Date=Sat Jul  2 19:14:21 2022
##bcftools_viewVersion=1.12+htslib-1.12
##bcftools_viewCommand=view -h /opt/analysis/variants.vcf.gz; Date=Sat Jul  2 19:17:21 2022
##bcftools_viewVersion=1.13+htslib-1.13
##bcftools_viewCommand=view -i AC>0 -Oz -o EPHI_target_IBC_loci.vcf.gz -R IBC_target_loci.tsv variants.vcf.gz; Date=Tue Jul  5 17:04:43 2022
#CHROM	POS	ID	REF	ALT	QUAL	FILTER	INFO	FORMAT	1766A-EPHI-2	1861DA-EPHI-1	2940A-EPHI-2	E18-1374G-EPHI-1	2432A-EPHI-1	1722A-EPHI-1	2729A-EPHI-2	2878A-EPHI-2	4247A-EPHI-2	4147T-EPHI-1	5918T-EPHI-1	5375DT-EPHI-1	1302A-EPHI-2	1138A-EPHI-2	2643A-EPHI-2	2631-A-EPHI-2	1067A-EPHI-2	4245T-EPHI-1	2651DA-EPHI-1	36DA-EPHI-1	1390A-EPHI-2	2180A-EPHI-1	2171-DA-EPHI-1	2487A-EPHI-1	2909A-EPHI-2	2444A-EPHI-1	3450T-EPHI-1	5377T-EPHI-1	1329-A-EPHI-2	2682A-EPHI-2	2649A-EPHI-2	2961A-EPHI-2	1695A-EPHI-1	1311A-EPHI-2	2625A-EPHI-2	5585DT-EPHI-1	4640T-EPHI-1	2767A-EPHI-2	1296A-EPHI-2	5600T-EPHI-1	3449T-EPHI-1	1359A-EPHI-2	2945A-EPHI-2	5124T-EPHI-1	1087A-EPHI-2	1784A-EPHI-1	2732A-EPHI-2	2706A-EPHI-2	2581A-EPHI-1	3399T-EPHI-1	2622A-EPHI-2	1107A-EPHI-2	2638A-EPHI-2	1092A-EPHI-2	4625T-EPHI-1	5790T-EPHI-1	1114DA-EPHI-1	1839A-EPHI-2	2438A-EPHI-1	2451-A-EPHI-1	1972A-EPHI-2	2573A-EPHI-1	1065A-EPHI-2	2642A-EPHI-2	2934A-EPHI-2	1141A-EPHI-2	1426A-EPHI-1	2704A-EPHI-1	3787DT-EPHI-1	3817A-EPHI-2	1927-A-EPHI-2	2105-A-EPHI-1	3934A-EPHI-2	2716A-EPHI-2	1783A-EPHI-1	2458-DA-EPHI-1	2454-A-EPHI-1	1312A-EPHI-2	4463T-EPHI-1	2566A-EPHI-1	3393T-EPHI-1	3125T-EPHI-1	5921T-EPHI-1	3-question-marks-EPHI-1	4634-A-EPHI-1	E18-1453G-EPHI-1	2243-A-EPHI-1	3397T-EPHI-1	5371T-EPHI-1	4457T-EPHI-1	1922A-EPHI-2	1864DA-EPHI-1	4246DT-EPHI-1	4548-DT-EPHI-1	2728A-EPHI-2	4639-DT-EPHI-1	2664A-EPHI-2	1856A-EPHI-2	E18-1380G-EPHI-1	2659A-EPHI-2	2615A-EPHI-2	3194-DT-EPHI-1	4451T-EPHI-1	4637-DT-EPHI-1	3771T-EPHI-1	1765A-EPHI-1	2862A-EPHI-2	E18-1383G-EPHI-1	2110A-EPHI-1	2954A-EPHI-2	1853DA-EPHI-1	4141T-EPHI-1	5313T-EPHI-1	1415A-EPHI-1	2699A-EPHI-2	1923DA-EPHI-1	5431T-EPHI-1	2424-A-EPHI-1	2276A-EPHI-1	2186A-EPHI-1	2139A-EPHI-1	1694A-EPHI-1	2601A-EPHI-2	2282A-EPHI-1	2616A-EPHI-2	2027A-EPHI-2	1788A-EPHI-2	3392T-EPHI-1	2647A-EPHI-2	3111-DT-EPHI-1	5596A-EPHI-2	3789A-EPHI-2	2280A-EPHI-1	E18-1382G-EPHI-1	1395A-EPHI-2	2620A-EPHI-2	2855A-EPHI-2	2765A-EPHI-1	5584T-EPHI-1	3810-A-EPHI-1	2668A-EPHI-2	2433A-EPHI-1	E18-1363G-EPHI-1	3114-DT-EPHI-1	4149DT-EPHI-1	1977A-EPHI-2	2684A-EPHI-2	1145A-EPHI-2	2178-A-EPHI-1	1406A-EPHI-2	3387-DT-EPHI-1	1133A-EPHI-2	3108-DT-EPHI-1	2437A-EPHI-1	2049A-EPHI-2	1140A-EPHI-2	3385T-EPHI-1	4861A-EPHI-2	1332A-EPHI-2	2016A-EPHI-2	5499T-EPHI-1	1416A-EPHI-1	E18-1432G-EPHI-1	1091A-EPHI-2	5774T-EPHI-1	1127A-EPHI-2	2000A-EPHI-2	1327A-EPHI-2	1919A-EPHI-2	2360A-EPHI-1	3107-DT-EPHI-1	2100A-EPHI-1	3196T-EPHI-1	2144A-EPHI-1	1831A-EPHI-2	1355A-EPHI-2	5089A-EPHI-2	1320A-EPHI-2	1928A-EPHI-2	2941A-EPHI-2	1064A-EPHI-2	2864DA-EPHI-1	1913A-EPHI-2	2960A-EPHI-2	2177A-EPHI-2	1419A-EPHI-1	1103A-EPHI-2	3396T-EPHI-1	2001A-EPHI-2	2457-A-EPHI-1	2596A-EPHI-1	3786T-EPHI-1	3102-DT-EPHI-1	3390-DT-EPHI-1	2458-A-EPHI-1	E18-1457G-EPHI-1	1099A-EPHI-2	2860A-EPHI-2	1082A-EPHI-2	3056-DT-EPHI-1	2648A-EPHI-2	1337A-EPHI-2	1321A-EPHI-2	4464T-EPHI-1	4641-A-EPHI-1	1974A-EPHI-2	4465T-EPHI-1	1354A-EPHI-2	5433T-EPHI-1	1358A-EPHI-2	1124A-EPHI-2	1076-A-EPHI-2	1072A-EPHI-2	5492T-EPHI-1	1333A-EPHI-2	1339A-EPHI-2	1330A-EPHI-2	3117-DT-EPHI-1	5920A-EPHI-2	5912A-EPHI-2	1428A-EPHI-1	1294A-EPHI-2	2850A-EPHI-2	2722A-EPHI-2	1077A-EPHI-2	1852A-EPHI-2	3128T-EPHI-1	1338A-EPHI-2	1128A-EPHI-2	2486A-EPHI-1	5125T-EPHI-1	1396A-EPHI-2	3126T-EPHI-1	3133T-EPHI-1	3439DT-EPHI-1	2718A-EPHI-2	4546T-EPHI-1	1134A-EPHI-2	2295-A-EPHI-1	5372T-EPHI-1	2181A-EPHI-1	1313A-EPHI-2	2251A-EPHI-1	2116DA-EPHI-1	3690T-EPHI-1	1118A-EPHI-2	4899T-EPHI-1	5082T-EPHI-1	1066A-EPHI-2	2727A-EPHI-2	1768A-EPHI-2	1918A-EPHI-2	2272A-EPHI-1	5604A-EPHI-2	1314A-EPHI-2	1836DA-EPHI-1	2447A-EPHI-1	1309A-EPHI-2	1391A-EPHI-2	2288A-EPHI-1	2645A-EPHI-2	1941A-EPHI-2	5292T-EPHI-1	3115-DT-EPHI-1	2024A-EPHI-2	3932T-EPHI-1	3448T-EPHI-1	2994A-EPHI-2	2104A-EPHI-1	2933A-EPHI-2	2426-A-EPHI-1	1851DA-EPHI-1	1351A-EPHI-2	1122A-EPHI-2	5374T-EPHI-1	3132T-EPHI-1	2688A-EPHI-2	2906A-EPHI-2	1334A-EPHI-2	4628T-EPHI-1	2097A-EPHI-1	3184T-EPHI-1	4632-DT-EPHI-1	2575A-EPHI-1	2598A-EPHI-1	1970A-EPHI-2	1770A-EPHI-1	2442-DA-EPHI-1	5376T-EPHI-1	1856DA-EPHI-1	5491T-EPHI-1	2606DA-EPHI-1	2953A-EPHI-2	4375T-EPHI-1	1336A-EPHI-2	3191T-EPHI-1	1826A-EPHI-2	4898DT-EPHI-1	1909DA-EPHI-1	5269DT-EPHI-1	2448A-EPHI-1	1121A-EPHI-2	1113A-EPHI-2	2563A-EPHI-1	2291A-EPHI-1	1317A-EPHI-2	1424A-EPHI-2	2950-A-EPHI-2	2465A-EPHI-1	1089A-EPHI-2	1921A-EPHI-2	1994DA-EPHI-1	2446A-EPHI-1	2435A-EPHI-1	2572A-EPHI-1	1331DA-EPHI-1	2091-DA-EPHI-1	2766A-EPHI-2	1405-A-EPHI-2	3806T-EPHI-1	5919T-EPHI-1	1143A-EPHI-2	2631A-EPHI-2	1142A-EPHI-2	2585A-EPHI-1	1772-A-EPHI-1	1074A-EPHI-2	2700A-EPHI-2	1959A-EPHI-2	5597T-EPHI-1	2694A-EPHI-2	1295A-EPHI-2	2698A-EPHI-2	3318-DT-EPHI-1	1920A-EPHI-2	2936A-EPHI-2	2079A-EPHI-2	2605A-EPHI-2	1317-A-EPHI-2	5128T-EPHI-1	4248A-EPHI-2	2875A-EPHI-2	E18-1364G-EPHI-1	2415-A-EPHI-1	4374T-EPHI-1	2083A-EPHI-2	2298A-EPHI-1	2679A-EPHI-2	1068A-EPHI-2	3110T-EPHI-1	2702A-EPHI-2	2481A-EPHI-1	1139A-EPHI-2	2284A-EPHI-1	1315A-EPHI-2	5594T-EPHI-1	1787A-EPHI-2	1136A-EPHI-2	5311T-EPHI-1	2274A-EPHI-1	2613A-EPHI-2	2910A-EPHI-2	1341A-EPHI-2	1927A-EPHI-2	2461A-EPHI-1	1073A-EPHI-2	2715A-EPHI-2	2935A-EPHI-2	1761A-EPHI-1	1096A-EPHI-2	1291A-EPHI-2	2443-DA-EPHI-1	2874A-EPHI-2	1723A-EPHI-2	5916T-EPHI-1	2654A-EPHI-1	8403T-EPHI-1	1393A-EPHI-1	3109-DT-EPHI-1	1785DA-EPHI-1	2032DA-EPHI-1	3813-DT-EPHI-1	1769A-EPHI-2	1720A-EPHI-2	2687A-EPHI-2	2080A-EPHI-2	3187A-EPHI-2	1362A-EPHI-2	5771DT-EPHI-1	4460T-EPHI-1	1102A-EPHI-2	2174A-EPHI-1	4606-DT-EPHI-1	2080-A-EPHI-2	5085T-EPHI-1	2450A-EPHI-1	1356A-EPHI-2	5312T-EPHI-1	2590A-EPHI-1	5581A-EPHI-2	3452T-EPHI-1	5588T-EPHI-1	2293-A-EPHI-1	3193-A-EPHI-1	1100A-EPHI-2	2695A-EPHI-2	2280-A-EPHI-1	E18-1386G-EPHI-1	3772T-EPHI-1	1405A-EPHI-2	1917A-EPHI-2	5127T-EPHI-1	2676A-EPHI-2	0059A-EPHI-2	1116A-EPHI-2	2662A-EPHI-2	4461A-EPHI-2	1834A-EPHI-2	2035A-EPHI-2	1303A-EPHI-2	1830A-EPHI-2	2463-A-EPHI-1	1862A-EPHI-2	2242A-EPHI-1	1363A-EPHI-2	2604A-EPHI-2	1352A-EPHI-2	1081A-EPHI-2	3807T-EPHI-1	1085A-EPHI-2	1361A-EPHI-2	4249T-EPHI-1	1964A-EPHI-2	1071A-EPHI-2	5497T-EPHI-1	1213A-EPHI-2	1793A-EPHI-1	3098-DT-EPHI-1	2879A-EPHI-2	2912A-EPHI-2	1849A-EPHI-2	2678A-EPHI-2	5599T-EPHI-1	3316T-EPHI-1	1097A-EPHI-2	2452-A-EPHI-1	1407A-EPHI-1	4626T-EPHI-1	1833A-EPHI-2	5583T-EPHI-1	2175A-EPHI-1	1397A-EPHI-2	1828A-EPHI-2	2734A-EPHI-2	2493A-EPHI-1	2241A-EPHI-1	2962A-EPHI-2	1916A-EPHI-2	2464DA-EPHI-1	3127T-EPHI-1	2300-DA-EPHI-1	2681A-EPHI-2	2430A-EPHI-1	2947A-EPHI-2	5956T-EPHI-1	2907A-EPHI-2	1088A-EPHI-2	3317A-EPHI-2	2877A-EPHI-2	2269A-EPHI-1	1696A-EPHI-1	3131T-EPHI-1	3112-DT-EPHI-1	1329A-EPHI-2	1847A-EPHI-2	1829A-EPHI-2	2117A-EPHI-1	5378A-EPHI-2	5495DT-EPHI-1	2876-A-EPHI-2	2707A-EPHI-2	2665A-EPHI-2	2710A-EPHI-2	2214A-EPHI-1	2453-A-EPHI-1	2653A-EPHI-2	2484A-EPHI-1	5126T-EPHI-1	2175-A-EPHI-1	2178A-EPHI-1	2586A-EPHI-1	2669A-EPHI-1	2565-A-EPHI-1	1832A-EPHI-2	5872T-EPHI-1	4638-DT-EPHI-1	E18-1362G-EPHI-1	3346T-EPHI-1	1144A-EPHI-2	3812T-EPHI-1	3186T-EPHI-1	2652A-EPHI-2	1860A-EPHI-2	2281A-EPHI-2	2867A-EPHI-2	2213A-EPHI-1	2456-A-EPHI-1	2287A-EPHI-1	2859A-EPHI-2	1076A-EPHI-2	1790A-EPHI-2	2440A-EPHI-1	2703A-EPHI-2	2644A-EPHI-2	4825T-EPHI-1	2656A-EPHI-2	2691A-EPHI-2	2206A-EPHI-1	3113-DT-EPHI-1	8410T-EPHI-1	2726A-EPHI-2	1078A-EPHI-2	1325A-EPHI-2	3119-DT-EPHI-1	1109A-EPHI-2	2460A-EPHI-1	1346A-EPHI-2	2657A-EPHI-2	3788T-EPHI-1	1399A-EPHI-2	2689A-EPHI-2	2564A-EPHI-1	E18-1372G-EPHI-1	3105-DT-EPHI-1	2243A-EPHI-1	2125A-EPHI-1	1854A-EPHI-2	1292A-EPHI-2	3106T-EPHI-1	4642-DT-EPHI-1	1961A-EPHI-2	1400A-EPHI-2	1792A-EPHI-1	1125A-EPHI-2	2724A-EPHI-2	2851A-EPHI-2	1106A-EPHI-2	2285A-EPHI-1	3100-DT-EPHI-1	3935T-EPHI-1	2296-DA-EPHI-1	2240A-EPHI-1	2108A-EPHI-1	E18-1465G-EPHI-1	1120A-EPHI-2	1412A-EPHI-1	1975A-EPHI-2	2617A-EPHI-2	5922T-EPHI-1	1401A-EPHI-1	1130A-EPHI-2	3818T-EPHI-1	2279DA-EPHI-1	1063A-EPHI-2	2711A-EPHI-2	2077A-EPHI-2	2497A-EPHI-1	1310A-EPHI-2	2561DA-EPHI-1	2124A-EPHI-1	3933DT-EPHI-1	2462A-EPHI-1	2594A-EPHI-1	2100-A-EPHI-1	1394A-EPHI-2	4545T-EPHI-1	2294-A-EPHI-1	2692A-EPHI-2	2278A-EPHI-1	3810-DT-EPHI-1	2567A-EPHI-1	2942A-EPHI-2	5601T-EPHI-1	1290A-EPHI-2	1403A-EPHI-1	3803-A-EPHI-1	1357A-EPHI-2	1960A-EPHI-2	2723A-EPHI-2	1086A-EPHI-2	1845A-EPHI-2	2393-A-EPHI-1	3391-DT-EPHI-1	2931A-EPHI-2	4544T-EPHI-1	1846A-EPHI-2	5913T-EPHI-1	E18-1365G-EPHI-1	2270A-EPHI-1	2157A-EPHI-1	2286A-EPHI-1	1827A-EPHI-2	1129A-EPHI-2	2599A-EPHI-1	1090A-EPHI-2	2623A-EPHI-2	2577A-EPHI-1	4441DT-EPHI-1	37DA-EPHI-1
chr1	100608	.	A	G	94860.3	.	AB=0.570521;ABP=37.0061;AC=259;AF=0.25;AN=1036;AO=4577;CIGAR=1X;DP=12912;DPB=12912;DPRA=1.68756;EPP=9941.84;EPPR=18102.2;GTI=321;LEN=1;MEANALT=1;MQM=60;MQMR=60;NS=944;NUMALT=1;ODDS=0.00300472;PAIRED=0;PAIREDR=0;PAO=0;PQA=0;PQR=0;PRO=0;QA=162464;QR=296738;RO=8335;RPL=4577;RPP=9941.84;RPPR=18102.2;RPR=0;RUN=1;SAF=4577;SAP=9941.84;SAR=0;SRF=8335;SRP=18102.2;SRR=0;TYPE=snp;technology.ILLUMINA=1	GT:GQ:DP:AD:RO:QR:AO:QA:GL	.:.:.:.:.:.:.:.:.	0/0:29.7543:3:3,0:3:108:0:0:0,-0.90309,-10.0752	0/0:29.7543:3:3,0:3:108:0:0:0,-0.90309,-10.0752	0/0:29.7543:5:5,0:5:171:0:0:0,-1.50515,-15.7255	0/0:29.7543:6:6,0:6:216:0:0:0,-1.80618,-19.7905	0/0:29.7543:3:3,0:3:108:0:0:0,-0.90309,-10.0752	1/1:29.7543:7:0,7:0:0:7:252:-23.029,-2.10721,0	.:.:.:.:.:.:.:.:.	1/1:29.7543:63:0,63:0:0:63:2211:-199.261,-18.9649,0	0/0:29.7543:83:83,0:83:2910:0:0:0,-24.9855,-262.146	0/0:29.7543:122:122,0:122:4279:0:0:0,-36.7257,-385.307	.:.:.:.:.:.:.:.:.	0/0:29.7543:34:31,3:31:1116:3:108:0,-0.15985,-90.6765	0/0:29.7543:31:31,0:31:1116:0:0:0,-9.33193,-100.752	1/1:29.7543:5:0,5:0:0:5:180:-16.5521,-1.50515,0	0/0:29.7543:4:4,0:4:144:0:0:0,-1.20412,-13.3136	1/1:29.7543:10:0,10:0:0:10:356:-32.3815,-3.0103,0	0/0:29.7543:2:2,0:2:64:0:0:0,-0.60206,-6.07869	1/1:29.7543:1:0,1:0:0:1:36:-3.59827,-0.30103,0	.:.:.:.:.:.:.:.:.	1/1:29.7543:3:0,3:0:0:3:102:-9.51695,-0.90309,0	0/0:29.7543:5:4,1:4:140:1:14:0,-0.10516,-11.5448	0/0:29.7543:20:20,0:20:720:0:0:0,-6.0206,-65.1288	0/0:29.7543:18:18,0:18:648:0:0:0,-5.41854,-58.6519	0/0:29.7543:73:73,0:73:2559:0:0:0,-21.9752,-230.569	0/0:29.7543:7:7,0:7:234:0:0:0,-2.10721,-21.388	0/0:29.7543:1:1,0:1:36:0:0:0,-0.30103,-3.59827	0/0:29.7543:2:2,0:2:62:0:0:0,-0.60206,-5.88896	0/0:29.7543:28:28,0:28:1008:0:0:0,-8.42884,-91.0364	1/1:29.7543:7:0,7:0:0:7:252:-23.029,-2.10721,0	0/0:29.7543:12:12,0:12:432:0:0:0,-3.61236,-39.2212	.:.:.:.:.:.:.:.:.	0/0:29.7543:23:23,0:23:807:0:0:0,-6.92369,-72.9517	0/1:26.7463:8:1,7:1:36:7:252:-20.6207,0,-1.19003	0/0:29.7543:2:2,0:2:72:0:0:0,-0.60206,-6.83672	.:.:.:.:.:.:.:.:.	0/0:29.7543:74:74,0:74:2664:0:0:0,-22.2762,-240.005	0/0:29.7543:29:29,0:29:1040:0:0:0,-8.72987,-93.9144	0/0:29.7543:3:3,0:3:108:0:0:0,-0.90309,-10.0752	0/0:29.7543:1:1,0:1:27:0:0:0,-0.30103,-2.69978	0/0:29.7543:33:33,0:33:1157:0:0:0,-9.93399,-104.439	0/0:29.7543:7:7,0:7:252:0:0:0,-2.10721,-23.029	0/0:29.7543:10:10,0:10:360:0:0:0,-3.0103,-32.7443	1/1:29.7543:2:0,2:0:0:2:72:-6.83672,-0.60206,0	.:.:.:.:.:.:.:.:.	1/1:29.7543:106:0,106:0:0:106:3815:-343.545,-31.9092,0	1/1:29.7543:26:0,26:0:0:26:936:-84.5595,-7.82678,0	1/1:29.7543:5:0,5:0:0:5:180:-16.5521,-1.50515,0	1/1:29.7543:1:0,1:0:0:1:36:-3.59827,-0.30103,0	0/0:29.7543:108:108,0:108:3888:0:0:0,-32.5112,-350.112	1/1:29.7543:4:0,4:0:0:4:144:-13.3136,-1.20412,0	1/1:29.7543:41:0,41:0:0:41:1439:-129.809,-12.3422,0	1/1:29.7543:1:0,1:0:0:1:32:-3.19931,-0.30103,0	0/0:29.7543:9:9,0:9:322:0:0:0,-2.70927,-29.3242	.:.:.:.:.:.:.:.:.	0/0:29.7543:3:3,0:3:108:0:0:0,-0.90309,-10.0752	0/0:29.7543:6:6,0:6:216:0:0:0,-1.80618,-19.7905	0/0:29.7543:20:20,0:20:720:0:0:0,-6.0206,-65.1288	0/0:29.7543:5:5,0:5:180:0:0:0,-1.50515,-16.5521	0/0:29.7543:1:1,0:1:36:0:0:0,-0.30103,-3.59827	0/0:29.7543:9:9,0:9:323:0:0:0,-2.70927,-29.4151	0/0:29.7543:2:2,0:2:72:0:0:0,-0.60206,-6.83672	0/0:29.7543:6:6,0:6:216:0:0:0,-1.80618,-19.7905	0/1:26.7463:4:3,1:3:105:1:36:-2.39415,0,-8.59204	0/0:29.7543:19:19,0:19:684:0:0:0,-5.71957,-61.8903	0/0:29.7543:61:61,0:61:2174:0:0:0,-18.3628,-195.923	1/1:29.7543:1:0,1:0:0:1:36:-3.59827,-0.30103,0	0/0:29.7543:1:1,0:1:36:0:0:0,-0.30103,-3.59827	0/0:29.7543:2:2,0:2:62:0:0:0,-0.60206,-5.88896	.:.:.:.:.:.:.:.:.	0/0:29.7543:33:33,0:33:1184:0:0:0,-9.93399,-106.869	1/1:29.7543:6:0,6:0:0:6:216:-19.7905,-1.80618,0	0/0:29.7543:71:71,0:71:2529:0:0:0,-21.3731,-227.863	0/0:29.7543:85:85,0:85:2987:0:0:0,-25.5875,-269.073	1/1:29.7543:3:0,3:0:0:3:108:-10.0752,-0.90309,0	.:.:.:.:.:.:.:.:.	0/0:29.7543:11:11,0:11:396:0:0:0,-3.31133,-35.9827	0/0:29.7543:44:44,0:44:1544:0:0:0,-13.2453,-139.255	0/0:29.7543:9:9,0:9:324:0:0:0,-2.70927,-29.5059	0/0:29.7543:2:2,0:2:68:0:0:0,-0.60206,-6.45793	.:.:.:.:.:.:.:.:.	0/0:29.7543:199:199,0:199:6979:0:0:0,-59.905,-628.21	1/1:29.7543:5:0,5:0:0:5:180:-16.5521,-1.50515,0	1/1:29.7543:1:0,1:0:0:1:36:-3.59827,-0.30103,0	0/0:29.7543:3:3,0:3:108:0:0:0,-0.90309,-10.0752	1/1:29.7543:16:0,16:0:0:16:576:-52.175,-4.81648,0	.:.:.:.:.:.:.:.:.	1/1:29.7543:44:0,44:0:0:44:1584:-142.852,-13.2453,0	1/1:29.7543:9:0,9:0:0:9:303:-27.5963,-2.70927,0	0/0:29.7543:4:4,0:4:144:0:0:0,-1.20412,-13.3136	0/1:26.7463:116:31,85:31:1116:85:3056:-240.349,0,-65.8322	.:.:.:.:.:.:.:.:.	0/0:29.7543:11:11,0:11:391:0:0:0,-3.31133,-35.5293	1/1:29.7543:85:0,85:0:0:85:2978:-268.264,-25.5876,0	.:.:.:.:.:.:.:.:.	0/0:29.7543:1:1,0:1:36:0:0:0,-0.30103,-3.59827	1/1:29.7543:3:0,3:0:0:3:108:-10.0752,-0.90309,0	0/0:29.7543:38:38,0:38:1368:0:0:0,-11.4391,-123.421	.:.:.:.:.:.:.:.:.	0/0:29.7543:26:26,0:26:936:0:0:0,-7.82678,-84.5595	0/0:29.7543:6:6,0:6:206:0:0:0,-1.80618,-18.8768	0/0:29.7543:14:14,0:14:504:0:0:0,-4.21442,-45.6981	1/1:29.7543:3:0,3:0:0:3:104:-9.7028,-0.90309,0	0/0:29.7543:7:7,0:7:238:0:0:0,-2.10721,-21.753	.:.:.:.:.:.:.:.:.	0/0:29.7543:2:2,0:2:72:0:0:0,-0.60206,-6.83672	.:.:.:.:.:.:.:.:.	0/0:29.7543:10:10,0:10:360:0:0:0,-3.0103,-32.7443	0/0:29.7543:59:57,2:57:2000:2:72:0,-10.924,-173.442	0/0:29.7543:4:4,0:4:144:0:0:0,-1.20412,-13.3136	0/0:29.7543:12:12,0:12:432:0:0:0,-3.61236,-39.2212	1/1:29.7543:27:0,27:0:0:27:972:-87.7979,-8.12781,0	0/0:29.7543:4:4,0:4:144:0:0:0,-1.20412,-13.3136	0/0:29.7543:4:4,0:4:144:0:0:0,-1.20412,-13.3136	0/0:29.7543:15:15,0:15:540:0:0:0,-4.51545,-48.9365	0/0:29.7543:3:3,0:3:108:0:0:0,-0.90309,-10.0752	0/0:29.7543:3:3,0:3:108:0:0:0,-0.90309,-10.0752	0/0:29.7543:40:40,0:40:1440:0:0:0,-12.0412,-129.898	0/0:29.7543:1:1,0:1:36:0:0:0,-0.30103,-3.59827	1/1:29.7543:2:0,2:0:0:2:72:-6.83672,-0.60206,0	0/0:29.7543:1:1,0:1:36:0:0:0,-0.30103,-3.59827	0/0:29.7543:47:47,0:47:1692:0:0:0,-14.1484,-152.567	0/0:29.7543:23:23,0:23:824:0:0:0,-6.92369,-74.4835	.:.:.:.:.:.:.:.:.	1/1:29.7543:2:0,2:0:0:2:72:-6.83672,-0.60206,0	1/1:29.7543:5:0,5:0:0:5:180:-16.5521,-1.50515,0	0/0:29.7543:6:6,0:6:216:0:0:0,-1.80618,-19.7905	0/0:29.7543:11:11,0:11:385:0:0:0,-3.31133,-34.9863	1/1:29.7543:74:0,74:0:0:74:2594:-233.718,-22.2762,0	0/0:29.7543:3:3,0:3:108:0:0:0,-0.90309,-10.0752	0/0:29.7543:7:7,0:7:252:0:0:0,-2.10721,-23.029	0/0:29.7543:3:3,0:3:108:0:0:0,-0.90309,-10.0752	0/0:29.7543:15:15,0:15:540:0:0:0,-4.51545,-48.9365	.:.:.:.:.:.:.:.:.	.:.:.:.:.:.:.:.:.	1/1:29.7543:72:0,72:0:0:72:2525:-227.51,-21.6742,0	.:.:.:.:.:.:.:.:.	0/0:29.7543:3:3,0:3:108:0:0:0,-0.90309,-10.0752	0/0:29.7543:6:6,0:6:216:0:0:0,-1.80618,-19.7905	0/0:29.7543:45:45,0:45:1616:0:0:0,-13.5463,-145.73	0/0:29.7543:4:4,0:4:138:0:0:0,-1.20412,-12.7604	0/0:29.7543:1:1,0:1:36:0:0:0,-0.30103,-3.59827	0/0:29.7543:7:7,0:7:244:0:0:0,-2.10721,-22.3001	0/0:29.7543:10:10,0:10:360:0:0:0,-3.0103,-32.7443	0/0:29.7543:3:3,0:3:108:0:0:0,-0.90309,-10.0752	0/0:29.7543:12:12,0:12:432:0:0:0,-3.61236,-39.2212	0/0:29.7543:30:30,0:30:1080:0:0:0,-9.0309,-97.5132	1/1:29.7543:44:0,44:0:0:44:1584:-142.852,-13.2453,0	0/0:29.7543:18:18,0:18:630:0:0:0,-5.41854,-57.0277	0/0:29.7543:2:2,0:2:72:0:0:0,-0.60206,-6.83672	.:.:.:.:.:.:.:.:.	0/0:29.7543:31:31,0:31:1088:0:0:0,-9.33193,-98.2316	0/0:29.7543:3:3,0:3:105:0:0:0,-0.90309,-9.79616	0/0:29.7543:8:8,0:8:288:0:0:0,-2.40824,-26.2674	1/1:29.7543:4:0,4:0:0:4:140:-12.9449,-1.20412,0	1/1:29.7543:144:0,144:0:0:144:5056:-455.208,-43.3483,0	0/0:29.7543:7:7,0:7:246:0:0:0,-2.10721,-22.482	0/0:29.7543:129:129,0:129:4524:0:0:0,-38.8329,-407.349	0/0:29.7543:60:60,0:60:2111:0:0:0,-18.0618,-190.264	.:.:.:.:.:.:.:.:.	0/0:29.7543:5:5,0:5:180:0:0:0,-1.50515,-16.5521	0/0:29.7543:10:10,0:10:360:0:0:0,-3.0103,-32.7443	0/0:29.7543:1:1,0:1:36:0:0:0,-0.30103,-3.59827	0/0:29.7543:30:30,0:30:1080:0:0:0,-9.0309,-97.5132	0/0:29.7543:34:34,0:34:1224:0:0:0,-10.235,-110.467	0/0:29.7543:14:14,0:14:500:0:0:0,-4.21442,-45.3364	0/0:29.7543:3:3,0:3:108:0:0:0,-0.90309,-10.0752	0/0:29.7543:54:50,4:50:1760:4:144:0,-2.942,-145.373	1/1:29.7543:37:0,37:0:0:37:1296:-116.944,-11.1381,0	0/0:29.7543:2:2,0:2:72:0:0:0,-0.60206,-6.83672	0/0:29.7543:3:3,0:3:108:0:0:0,-0.90309,-10.0752	1/1:29.7543:1:0,1:0:0:1:34:-3.39891,-0.30103,0	0/0:29.7543:7:7,0:7:252:0:0:0,-2.10721,-23.029	0/0:29.7543:1:1,0:1:36:0:0:0,-0.30103,-3.59827	1/1:29.7543:36:3,33:3:108:33:1155:-94.184,-0.76191,0	0/0:29.7543:7:7,0:7:252:0:0:0,-2.10721,-23.029	.:.:.:.:.:.:.:.:.	1/1:29.7543:86:0,86:0:0:86:3096:-278.866,-25.8886,0	1/1:29.7543:2:0,2:0:0:2:72:-6.83672,-0.60206,0	.:.:.:.:.:.:.:.:.	1/1:29.7543:2:0,2:0:0:2:72:-6.83672,-0.60206,0	.:.:.:.:.:.:.:.:.	1/1:29.7543:78:0,78:0:0:78:2738:-246.672,-23.4803,0	0/0:29.7543:12:12,0:12:432:0:0:0,-3.61236,-39.2212	0/0:29.7543:3:3,0:3:108:0:0:0,-0.90309,-10.0752	0/0:29.7543:35:35,0:35:1228:0:0:0,-10.536,-110.827	.:.:.:.:.:.:.:.:.	.:.:.:.:.:.:.:.:.	1/1:29.7543:2:0,2:0:0:2:66:-6.26836,-0.60206,0	.:.:.:.:.:.:.:.:.	0/0:29.7543:72:72,0:72:2523:0:0:0,-21.6742,-227.33	1/1:29.7543:132:0,132:0:0:132:4752:-427.835,-39.736,0	0/0:29.7543:5:5,0:5:180:0:0:0,-1.50515,-16.5521	0/0:29.7543:1:1,0:1:36:0:0:0,-0.30103,-3.59827	0/0:29.7543:6:6,0:6:216:0:0:0,-1.80618,-19.7905	0/0:29.7543:11:11,0:11:394:0:0:0,-3.31133,-35.8015	0/1:26.7463:61:10,51:10:340:51:1821:-145.809,0,-12.5673	0/0:29.7543:5:5,0:5:180:0:0:0,-1.50515,-16.5521	0/0:29.7543:7:7,0:7:242:0:0:0,-2.10721,-22.1177	.:.:.:.:.:.:.:.:.	0/0:29.7543:3:3,0:3:108:0:0:0,-0.90309,-10.0752	.:.:.:.:.:.:.:.:.	1/1:29.7543:15:0,15:0:0:15:540:-48.9365,-4.51545,0	0/0:29.7543:1:1,0:1:34:0:0:0,-0.30103,-3.39891	1/1:29.7543:239:0,239:0:0:239:8596:-773.631,-71.9462,0	0/0:29.7543:15:15,0:15:540:0:0:0,-4.51545,-48.9365	0/0:29.7543:2:2,0:2:64:0:0:0,-0.60206,-6.07869	0/0:29.7543:3:3,0:3:106:0:0:0,-0.90309,-9.8891	0/0:29.7543:6:6,0:6:216:0:0:0,-1.80618,-19.7905	0/0:29.7543:13:13,0:13:468:0:0:0,-3.91339,-42.4596	0/0:29.7543:1:1,0:1:36:0:0:0,-0.30103,-3.59827	1/1:29.7543:19:0,19:0:0:19:684:-61.8903,-5.71957,0	0/0:29.7543:19:19,0:19:672:0:0:0,-5.71957,-60.8071	0/0:29.7543:1:1,0:1:34:0:0:0,-0.30103,-3.39891	1/1:29.7543:15:0,15:0:0:15:536:-48.5752,-4.51545,0	.:.:.:.:.:.:.:.:.	0/0:29.7543:24:24,0:24:843:0:0:0,-7.22472,-76.1905	.:.:.:.:.:.:.:.:.	0/0:29.7543:35:35,0:35:1221:0:0:0,-10.536,-110.197	.:.:.:.:.:.:.:.:.	0/0:29.7543:2:2,0:2:72:0:0:0,-0.60206,-6.83672	1/1:29.7543:43:0,43:0:0:43:1544:-139.253,-12.9443,0	1/1:29.7543:1:0,1:0:0:1:32:-3.19931,-0.30103,0	0/0:29.7543:4:4,0:4:140:0:0:0,-1.20412,-12.9449	0/0:29.7543:8:8,0:8:288:0:0:0,-2.40824,-26.2674	.:.:.:.:.:.:.:.:.	1/1:29.7543:4:0,4:0:0:4:133:-12.2976,-1.20412,0	1/1:29.7543:10:0,10:0:0:10:360:-32.7443,-3.0103,0	0/0:29.7543:7:7,0:7:247:0:0:0,-2.10721,-22.5729	0/0:29.7543:4:4,0:4:132:0:0:0,-1.20412,-12.206	0/0:29.7543:3:3,0:3:106:0:0:0,-0.90309,-9.8891	0/0:29.7543:4:4,0:4:144:0:0:0,-1.20412,-13.3136	0/0:29.7543:1:1,0:1:36:0:0:0,-0.30103,-3.59827	.:.:.:.:.:.:.:.:.	.:.:.:.:.:.:.:.:.	0/0:29.7543:2:2,0:2:72:0:0:0,-0.60206,-6.83672	0/0:29.7543:1:1,0:1:36:0:0:0,-0.30103,-3.59827	.:.:.:.:.:.:.:.:.	0/0:29.7543:1:1,0:1:32:0:0:0,-0.30103,-3.19931	0/0:29.7543:2:2,0:2:72:0:0:0,-0.60206,-6.83672	1/1:29.7543:18:0,18:0:0:18:648:-58.6519,-5.41854,0	0/0:29.7543:13:13,0:13:460:0:0:0,-3.91339,-41.7354	0/0:29.7543:51:51,0:51:1836:0:0:0,-15.3525,-165.521	0/0:29.7543:8:8,0:8:288:0:0:0,-2.40824,-26.2674	0/0:29.7543:4:4,0:4:144:0:0:0,-1.20412,-13.3136	0/0:29.7543:13:13,0:13:468:0:0:0,-3.91339,-42.4596	.:.:.:.:.:.:.:.:.	0/0:29.7543:7:7,0:7:252:0:0:0,-2.10721,-23.029	0/0:29.7543:272:272,0:272:9792:0:0:0,-81.8802,-881.218	0/1:26.7463:16:2,14:2:72:14:504:-40.8816,0,-2.02024	0/0:29.7543:2:2,0:2:68:0:0:0,-0.60206,-6.45793	1/1:29.7543:34:0,34:0:0:34:1193:-107.678,-10.235,0	0/0:29.7543:65:65,0:65:2340:0:0:0,-19.5669,-210.859	.:.:.:.:.:.:.:.:.	0/1:26.7463:51:18,33:18:630:33:1188:-91.8761,0,-41.6751	0/0:29.7543:9:9,0:9:322:0:0:0,-2.70927,-29.3242	0/0:29.7543:1:1,0:1:36:0:0:0,-0.30103,-3.59827	0/0:29.7543:1:1,0:1:36:0:0:0,-0.30103,-3.59827	1/1:29.7543:236:0,236:0:0:236:8496:-764.633,-71.0431,0	0/0:29.7543:36:36,0:36:1296:0:0:0,-10.8371,-116.944	0/0:29.7543:35:35,0:35:1211:0:0:0,-10.536,-109.294	1/1:29.7543:45:0,45:0:0:45:1578:-142.314,-13.5464,0	1/1:29.7543:7:0,7:0:0:7:250:-22.8467,-2.10721,0	0/0:29.7543:7:7,0:7:252:0:0:0,-2.10721,-23.029	0/1:26.7463:14:3,11:3:108:11:394:-31.5871,0,-5.86075	0/0:29.7543:7:7,0:7:252:0:0:0,-2.10721,-23.029	0/0:29.7543:5:5,0:5:180:0:0:0,-1.50515,-16.5521	0/0:29.7543:2:2,0:2:68:0:0:0,-0.60206,-6.45793	0/0:29.7543:8:8,0:8:288:0:0:0,-2.40824,-26.2674	1/1:29.7543:1:0,1:0:0:1:36:-3.59827,-0.30103,0	0/0:29.7543:1:1,0:1:36:0:0:0,-0.30103,-3.59827	0/0:29.7543:2:2,0:2:72:0:0:0,-0.60206,-6.83672	.:.:.:.:.:.:.:.:.	0/0:29.7543:63:63,0:63:2213:0:0:0,-18.9649,-199.441	0/0:29.7543:23:23,0:23:819:0:0:0,-6.92369,-74.0316	0/0:29.7543:18:18,0:18:648:0:0:0,-5.41854,-58.6519	0/0:29.7543:1:1,0:1:36:0:0:0,-0.30103,-3.59827	1/1:29.7543:1:0,1:0:0:1:36:-3.59827,-0.30103,0	.:.:.:.:.:.:.:.:.	0/1:26.7463:11:5,6:5:180:6:216:-16.4792,0,-13.2407	0/1:26.7463:12:6,6:6:216:6:216:-16.1782,0,-16.1782	.:.:.:.:.:.:.:.:.	1/1:29.7543:18:0,18:0:0:18:636:-57.5676,-5.41854,0	0/0:29.7543:54:54,0:54:1944:0:0:0,-16.2556,-175.236	0/0:29.7543:2:2,0:2:72:0:0:0,-0.60206,-6.83672	0/0:29.7543:46:46,0:46:1602:0:0:0,-13.8474,-144.473	1/1:29.7543:4:0,4:0:0:4:144:-13.3136,-1.20412,0	0/0:29.7543:47:47,0:47:1646:0:0:0,-14.1484,-148.432	0/0:29.7543:1:1,0:1:36:0:0:0,-0.30103,-3.59827	0/0:29.7543:1:1,0:1:36:0:0:0,-0.30103,-3.59827	0/0:29.7543:73:73,0:73:2550:0:0:0,-21.9752,-229.759	.:.:.:.:.:.:.:.:.	0/0:29.7543:47:47,0:47:1624:0:0:0,-14.1484,-146.45	0/0:29.7543:5:5,0:5:180:0:0:0,-1.50515,-16.5521	0/1:26.7463:8:6,2:6:216:2:72:-4.42848,0,-17.3823	0/0:29.7543:1:1,0:1:36:0:0:0,-0.30103,-3.59827	1/1:29.7543:44:0,44:0:0:44:1580:-142.492,-13.2453,0	0/0:29.7543:2:2,0:2:72:0:0:0,-0.60206,-6.83672	1/1:29.7543:65:0,65:0:0:65:2282:-205.649,-19.567,0	0/0:29.7543:44:44,0:44:1584:0:0:0,-13.2453,-142.852	0/0:29.7543:34:34,0:34:1194:0:0:0,-10.235,-107.768	0/0:29.7543:11:11,0:11:385:0:0:0,-3.31133,-34.9863	.:.:.:.:.:.:.:.:.	0/0:29.7543:1:1,0:1:36:0:0:0,-0.30103,-3.59827	1/1:29.7543:79:3,76:3:108:76:2735:-236.317,-13.7062,0	1/1:29.7543:102:0,102:0:0:102:3577:-322.152,-30.7051,0	0/0:29.7543:6:6,0:6:216:0:0:0,-1.80618,-19.7905	.:.:.:.:.:.:.:.:.	0/1:26.7463:17:6,11:6:216:11:396:-30.8652,0,-14.673	0/0:29.7543:29:29,0:29:1044:0:0:0,-8.72987,-94.2748	0/0:29.7543:19:19,0:19:684:0:0:0,-5.71957,-61.8903	0/0:29.7543:1:1,0:1:36:0:0:0,-0.30103,-3.59827	0/0:29.7543:2:2,0:2:62:0:0:0,-0.60206,-5.88896	0/0:29.7543:19:19,0:19:646:0:0:0,-5.71957,-58.4613	1/1:29.7543:4:0,4:0:0:4:144:-13.3136,-1.20412,0	0/0:29.7543:2:2,0:2:68:0:0:0,-0.60206,-6.45793	1/1:29.7543:229:0,229:0:0:229:8029:-722.673,-68.9359,0	0/0:29.7543:44:44,0:44:1540:0:0:0,-13.2453,-138.896	0/0:29.7543:89:89,0:89:3204:0:0:0,-26.7917,-288.582	0/0:29.7543:171:171,0:171:6156:0:0:0,-51.4761,-554.134	0/0:29.7543:4:4,0:4:144:0:0:0,-1.20412,-13.3136	.:.:.:.:.:.:.:.:.	1/1:29.7543:76:0,76:0:0:76:2736:-246.482,-22.8783,0	0/0:29.7543:15:15,0:15:540:0:0:0,-4.51545,-48.9365	1/1:29.7543:3:0,3:0:0:3:108:-10.0752,-0.90309,0	.:.:.:.:.:.:.:.:.	0/0:29.7543:12:12,0:12:432:0:0:0,-3.61236,-39.2212	.:.:.:.:.:.:.:.:.	0/0:29.7543:13:13,0:13:468:0:0:0,-3.91339,-42.4596	0/0:29.7543:5:5,0:5:180:0:0:0,-1.50515,-16.5521	.:.:.:.:.:.:.:.:.	0/0:29.7543:1:1,0:1:36:0:0:0,-0.30103,-3.59827	1/1:29.7543:3:0,3:0:0:3:108:-10.0752,-0.90309,0	0/0:29.7543:27:27,0:27:949:0:0:0,-8.12781,-85.7268	1/1:29.7543:12:0,12:0:0:12:432:-39.2212,-3.61236,0	1/1:29.7543:2:0,2:0:0:2:72:-6.83672,-0.60206,0	1/1:29.7543:45:0,45:0:0:45:1575:-142.044,-13.5464,0	0/0:29.7543:2:2,0:2:72:0:0:0,-0.60206,-6.83672	1/1:29.7543:159:0,159:0:0:159:5570:-501.452,-47.8638,0	0/0:29.7543:11:11,0:11:396:0:0:0,-3.31133,-35.9827	0/0:29.7543:24:24,0:24:864:0:0:0,-7.22472,-78.0826	0/0:29.7543:9:9,0:9:324:0:0:0,-2.70927,-29.5059	0/0:29.7543:7:7,0:7:252:0:0:0,-2.10721,-23.029	0/0:29.7543:21:21,0:21:756:0:0:0,-6.32163,-68.3672	1/1:29.7543:3:0,3:0:0:3:108:-10.0752,-0.90309,0	0/0:29.7543:59:59,0:59:2124:0:0:0,-17.7608,-191.428	0/0:29.7543:44:44,0:44:1545:0:0:0,-13.2453,-139.345	1/1:29.7543:46:0,46:0:0:46:1656:-149.328,-13.8474,0	1/1:29.7543:412:0,412:0:0:412:14424:-1298,-124.024,0	0/0:29.7543:11:11,0:11:394:0:0:0,-3.31133,-35.8015	0/0:29.7543:8:8,0:8:288:0:0:0,-2.40824,-26.2674	0/0:29.7543:1:1,0:1:36:0:0:0,-0.30103,-3.59827	0/0:29.7543:17:17,0:17:604:0:0:0,-5.11751,-54.691	0/0:29.7543:1:1,0:1:36:0:0:0,-0.30103,-3.59827	0/0:29.7543:33:33,0:33:1188:0:0:0,-9.93399,-107.229	0/0:29.7543:14:14,0:14:500:0:0:0,-4.21442,-45.3364	0/0:29.7543:9:9,0:9:317:0:0:0,-2.70927,-28.8703	0/0:29.7543:22:22,0:22:782:0:0:0,-6.62266,-70.7033	1/1:29.7543:3:0,3:0:0:3:108:-10.0752,-0.90309,0	0/0:29.7543:13:13,0:13:468:0:0:0,-3.91339,-42.4596	0/0:29.7543:33:33,0:33:1188:0:0:0,-9.93399,-107.229	0/1:26.7463:9:4,5:4:140:5:180:-13.8428,0,-10.2357	1/1:29.7543:3:0,3:0:0:3:105:-9.79616,-0.90309,0	0/1:26.7463:19:8,11:8:288:11:393:-29.9912,0,-20.5478	0/0:29.7543:13:13,0:13:456:0:0:0,-3.91339,-41.3743	0/0:29.7543:11:11,0:11:396:0:0:0,-3.31133,-35.9827	.:.:.:.:.:.:.:.:.	.:.:.:.:.:.:.:.:.	0/0:29.7543:2:2,0:2:72:0:0:0,-0.60206,-6.83672	0/0:29.7543:1:1,0:1:36:0:0:0,-0.30103,-3.59827	0/0:29.7543:4:4,0:4:144:0:0:0,-1.20412,-13.3136	0/0:29.7543:13:13,0:13:468:0:0:0,-3.91339,-42.4596	1/1:29.7543:19:0,19:0:0:19:680:-61.5292,-5.71957,0	0/1:26.7463:253:108,145:108:3780:145:5220:-393.774,0,-264.256	0/0:29.7543:3:3,0:3:108:0:0:0,-0.90309,-10.0752	.:.:.:.:.:.:.:.:.	0/0:29.7543:27:27,0:27:972:0:0:0,-8.12781,-87.7979	1/1:29.7543:8:0,8:0:0:8:288:-26.2674,-2.40824,0	0/0:29.7543:15:15,0:15:540:0:0:0,-4.51545,-48.9365	.:.:.:.:.:.:.:.:.	0/0:29.7543:1:1,0:1:34:0:0:0,-0.30103,-3.39891	.:.:.:.:.:.:.:.:.	1/1:29.7543:7:0,7:0:0:7:252:-23.029,-2.10721,0	.:.:.:.:.:.:.:.:.	0/0:29.7543:46:46,0:46:1617:0:0:0,-13.8474,-145.822	0/0:29.7543:53:49,4:49:1761:4:144:0,-2.64097,-145.46	0/0:29.7543:33:33,0:33:1188:0:0:0,-9.93399,-107.229	0/0:29.7543:3:3,0:3:108:0:0:0,-0.90309,-10.0752	0/0:29.7543:8:8,0:8:288:0:0:0,-2.40824,-26.2674	0/0:29.7543:11:11,0:11:396:0:0:0,-3.31133,-35.9827	0/0:29.7543:11:11,0:11:396:0:0:0,-3.31133,-35.9827	0/0:29.7543:39:39,0:39:1404:0:0:0,-11.7402,-126.659	.:.:.:.:.:.:.:.:.	0/0:29.7543:13:13,0:13:441:0:0:0,-3.91339,-40.013	1/1:29.7543:10:0,10:0:0:10:360:-32.7443,-3.0103,0	1/1:29.7543:1:0,1:0:0:1:36:-3.59827,-0.30103,0	0/0:29.7543:3:3,0:3:108:0:0:0,-0.90309,-10.0752	0/0:29.7543:7:7,0:7:252:0:0:0,-2.10721,-23.029	0/0:29.7543:3:3,0:3:105:0:0:0,-0.90309,-9.79616	1/1:29.7543:9:0,9:0:0:9:324:-29.5059,-2.70927,0	0/0:29.7543:1:1,0:1:36:0:0:0,-0.30103,-3.59827	0/0:29.7543:3:3,0:3:108:0:0:0,-0.90309,-10.0752	0/0:29.7543:4:4,0:4:144:0:0:0,-1.20412,-13.3136	.:.:.:.:.:.:.:.:.	.:.:.:.:.:.:.:.:.	0/0:29.7543:3:3,0:3:102:0:0:0,-0.90309,-9.51695	0/0:29.7543:55:55,0:55:1980:0:0:0,-16.5566,-178.474	.:.:.:.:.:.:.:.:.	0/0:29.7543:1:1,0:1:32:0:0:0,-0.30103,-3.19931	0/0:29.7543:46:46,0:46:1656:0:0:0,-13.8474,-149.328	0/0:29.7543:98:98,0:98:3476:0:0:0,-29.5009,-313.059	.:.:.:.:.:.:.:.:.	0/0:29.7543:7:7,0:7:252:0:0:0,-2.10721,-23.029	1/1:29.7543:1:0,1:0:0:1:36:-3.59827,-0.30103,0	1/1:29.7543:44:2,42:2:68:42:1509:-129.647,-6.78739,0	0/0:29.7543:12:12,0:12:421:0:0:0,-3.61236,-38.2256	0/0:29.7543:1:1,0:1:36:0:0:0,-0.30103,-3.59827	0/0:29.7543:33:33,0:33:1156:0:0:0,-9.93399,-104.349	0/1:26.7463:123:98,25:98:3430:25:900:-44.2943,0,-271.902	0/1:26.7463:2:1,1:1:36:1:36:-2.99621,0,-2.99621	1/1:29.7543:54:0,54:0:0:54:1944:-175.236,-16.2556,0	0/0:29.7543:131:131,0:131:4716:0:0:0,-39.4349,-424.596	0/0:29.7543:2:2,0:2:68:0:0:0,-0.60206,-6.45771	0/0:29.7543:72:72,0:72:2592:0:0:0,-21.6742,-233.528	0/0:29.7543:15:15,0:15:540:0:0:0,-4.51545,-48.9365	0/0:29.7543:4:4,0:4:144:0:0:0,-1.20412,-13.3136	.:.:.:.:.:.:.:.:.	1/1:29.7543:2:0,2:0:0:2:68:-6.45793,-0.60206,0	1/1:29.7543:10:0,10:0:0:10:346:-31.4728,-3.0103,0	0/0:29.7543:17:17,0:17:612:0:0:0,-5.11751,-55.4134	0/0:29.7543:2:2,0:2:72:0:0:0,-0.60206,-6.83672	0/0:29.7543:14:14,0:14:504:0:0:0,-4.21442,-45.6981	0/0:29.7543:2:2,0:2:68:0:0:0,-0.60206,-6.45793	0/0:29.7543:8:8,0:8:281:0:0:0,-2.40824,-25.6309	0/0:29.7543:6:6,0:6:216:0:0:0,-1.80618,-19.7905	0/0:29.7543:91:91,0:91:3276:0:0:0,-27.3937,-295.059	0/0:29.7543:15:15,0:15:540:0:0:0,-4.51545,-48.9365	0/0:29.7543:5:5,0:5:180:0:0:0,-1.50515,-16.5521	0/0:29.7543:3:3,0:3:108:0:0:0,-0.90309,-10.0752	1/1:29.7543:1:0,1:0:0:1:32:-3.19931,-0.30103,0	0/0:29.7543:21:21,0:21:729:0:0:0,-6.32163,-65.9285	1/1:29.7543:18:0,18:0:0:18:648:-58.6519,-5.41854,0	0/0:29.7543:23:23,0:23:828:0:0:0,-6.92369,-74.8441	.:.:.:.:.:.:.:.:.	0/0:29.7543:2:2,0:2:70:0:0:0,-0.60206,-6.6474	0/0:29.7543:19:19,0:19:665:0:0:0,-5.71957,-60.1764	1/1:29.7543:1:0,1:0:0:1:36:-3.59827,-0.30103,0	.:.:.:.:.:.:.:.:.	0/0:29.7543:41:41,0:41:1466:0:0:0,-12.3422,-132.236	0/0:29.7543:1:1,0:1:36:0:0:0,-0.30103,-3.59827	0/0:29.7543:1:1,0:1:36:0:0:0,-0.30103,-3.59827	0/0:29.7543:249:249,0:249:8699:0:0:0,-74.9565,-782.954	1/1:29.7543:84:0,84:0:0:84:2943:-265.116,-25.2865,0	0/0:29.7543:18:18,0:18:648:0:0:0,-5.41854,-58.6519	.:.:.:.:.:.:.:.:.	.:.:.:.:.:.:.:.:.	.:.:.:.:.:.:.:.:.	1/1:29.7543:69:0,69:0:0:69:2419:-217.974,-20.7711,0	0/0:29.7543:2:2,0:2:68:0:0:0,-0.60206,-6.45793	0/0:29.7543:14:14,0:14:504:0:0:0,-4.21442,-45.6981	0/0:29.7543:89:89,0:89:3113:0:0:0,-26.7917,-280.41	0/0:29.7543:30:30,0:30:1054:0:0:0,-9.0309,-95.1729	0/0:29.7543:34:34,0:34:1186:0:0:0,-10.235,-107.048	.:.:.:.:.:.:.:.:.	1/1:29.7543:1:0,1:0:0:1:32:-3.19931,-0.30103,0	.:.:.:.:.:.:.:.:.	0/0:29.7543:6:6,0:6:216:0:0:0,-1.80618,-19.7905	.:.:.:.:.:.:.:.:.	0/0:29.7543:15:15,0:15:540:0:0:0,-4.51545,-48.9365	0/1:26.7463:3:1,2:1:36:2:72:-5.93363,0,-2.69518	0/0:29.7543:18:18,0:18:648:0:0:0,-5.41854,-58.6519	.:.:.:.:.:.:.:.:.	0/0:29.7543:17:17,0:17:589:0:0:0,-5.11751,-53.3366	0/0:29.7543:64:64,0:64:2247:0:0:0,-19.2659,-202.5	1/1:29.7543:8:0,8:0:0:8:288:-26.2674,-2.40824,0	0/0:29.7543:17:17,0:17:612:0:0:0,-5.11751,-55.4134	1/1:29.7543:33:0,33:0:0:33:1178:-106.329,-9.93399,0	1/1:29.7543:4:0,4:0:0:4:128:-11.8375,-1.20412,0	0/0:29.7543:13:13,0:13:468:0:0:0,-3.91339,-42.4596	0/0:29.7543:1:1,0:1:36:0:0:0,-0.30103,-3.59827	1/1:29.7543:4:0,4:0:0:4:144:-13.3136,-1.20412,0	1/1:29.7543:166:0,166:0:0:166:5822:-524.122,-49.971,0	1/1:29.7543:9:0,9:0:0:9:324:-29.5059,-2.70927,0	.:.:.:.:.:.:.:.:.	0/0:29.7543:8:8,0:8:288:0:0:0,-2.40824,-26.2674	1/1:29.7543:25:1,24:1:36:24:864:-74.4843,-3.92748,0	0/0:29.7543:18:18,0:18:648:0:0:0,-5.41854,-58.6519	.:.:.:.:.:.:.:.:.	0/1:26.7463:12:8,4:8:288:4:144:-9.70126,0,-22.655	0/0:29.7543:13:13,0:13:468:0:0:0,-3.91339,-42.4596	0/0:29.7543:84:84,0:84:3024:0:0:0,-25.2865,-272.389	.:.:.:.:.:.:.:.:.	0/0:29.7543:6:6,0:6:216:0:0:0,-1.80618,-19.7905	0/0:29.7543:1:1,0:1:36:0:0:0,-0.30103,-3.59827	0/0:29.7543:12:12,0:12:431:0:0:0,-3.61236,-39.1307	0/0:29.7543:34:34,0:34:1184:0:0:0,-10.235,-106.867	1/1:29.7543:1:0,1:0:0:1:36:-3.59827,-0.30103,0	0/0:29.7543:1:1,0:1:36:0:0:0,-0.30103,-3.59827	0/0:29.7543:77:77,0:77:2760:0:0:0,-23.1793,-248.642	0/0:29.7543:9:9,0:9:324:0:0:0,-2.70927,-29.5059	.:.:.:.:.:.:.:.:.	0/0:29.7543:36:36,0:36:1296:0:0:0,-10.8371,-116.944	1/1:29.7543:3:0,3:0:0:3:108:-10.0752,-0.90309,0	0/0:29.7543:38:38,0:38:1318:0:0:0,-11.4391,-118.922	1/1:29.7543:115:0,115:0:0:115:4025:-362.458,-34.6185,0	0/0:29.7543:20:20,0:20:714:0:0:0,-6.0206,-64.5873	0/0:29.7543:15:15,0:15:518:0:0:0,-4.51545,-46.9448	0/0:29.7543:8:8,0:8:288:0:0:0,-2.40824,-26.2674	0/0:29.7543:59:59,0:59:2120:0:0:0,-17.7608,-191.069	0/1:26.7463:12:6,6:6:216:6:216:-16.1782,0,-16.1782	.:.:.:.:.:.:.:.:.	0/0:29.7543:535:535,0:535:19260:0:0:0,-161.051,-1732.93	0/0:29.7543:27:27,0:27:972:0:0:0,-8.12781,-87.7979	0/0:29.7543:10:10,0:10:360:0:0:0,-3.0103,-32.7443	0/0:29.7543:46:46,0:46:1656:0:0:0,-13.8474,-149.328	0/0:29.7543:16:16,0:16:576:0:0:0,-4.81648,-52.175	.:.:.:.:.:.:.:.:.	0/0:29.7543:9:9,0:9:324:0:0:0,-2.70927,-29.5059	0/0:29.7543:18:18,0:18:630:0:0:0,-5.41854,-57.0277	.:.:.:.:.:.:.:.:.	.:.:.:.:.:.:.:.:.	0/0:29.7543:1:1,0:1:36:0:0:0,-0.30103,-3.59827	0/0:29.7543:1:1,0:1:36:0:0:0,-0.30103,-3.59827	.:.:.:.:.:.:.:.:.	1/1:29.7543:10:0,10:0:0:10:360:-32.7443,-3.0103,0	1/1:29.7543:26:0,26:0:0:26:936:-84.5595,-7.82678,0	0/0:29.7543:6:6,0:6:216:0:0:0,-1.80618,-19.7905	0/0:29.7543:10:10,0:10:356:0:0:0,-3.0103,-32.3812	.:.:.:.:.:.:.:.:.	0/0:29.7543:53:53,0:53:1859:0:0:0,-15.9546,-167.594	0/0:29.7543:3:3,0:3:108:0:0:0,-0.90309,-10.0752	0/0:29.7543:3:3,0:3:108:0:0:0,-0.90309,-10.0752	0/0:29.7543:3:3,0:3:104:0:0:0,-0.90309,-9.70302	0/0:29.7543:20:20,0:20:710:0:0:0,-6.0206,-64.2259	0/1:26.7463:13:2,11:2:72:11:396:-32.0694,0,-2.92333	0/0:29.7543:3:3,0:3:108:0:0:0,-0.90309,-10.0752	0/0:29.7543:1:1,0:1:36:0:0:0,-0.30103,-3.59827	1/1:29.7543:13:0,13:0:0:13:468:-42.4596,-3.91339,0	0/0:29.7543:2:2,0:2:68:0:0:0,-0.60206,-6.45793	0/0:29.7543:9:9,0:9:324:0:0:0,-2.70927,-29.5059	0/0:29.7543:59:59,0:59:2109:0:0:0,-17.7608,-190.08	0/1:26.7463:23:11,12:11:396:12:423:-31.4824,0,-29.0591	0/0:29.7543:34:34,0:34:1188:0:0:0,-10.235,-107.228	.:.:.:.:.:.:.:.:.	.:.:.:.:.:.:.:.:.	0/0:29.7543:6:6,0:6:216:0:0:0,-1.80618,-19.7905	1/1:29.7543:9:0,9:0:0:9:324:-29.5059,-2.70927,0	0/0:29.7543:25:25,0:25:898:0:0:0,-7.52575,-81.1409	0/0:29.7543:2:2,0:2:72:0:0:0,-0.60206,-6.83672	0/0:29.7543:120:120,0:120:4313:0:0:0,-36.1236,-388.345	0/0:29.7543:8:8,0:8:288:0:0:0,-2.40824,-26.2674	0/0:29.7543:22:22,0:22:791:0:0:0,-6.62266,-71.5155	1/1:29.7543:15:0,15:0:0:15:540:-48.9365,-4.51545,0	0/0:29.7543:16:16,0:16:576:0:0:0,-4.81648,-52.175	1/1:29.7543:41:0,41:0:0:41:1439:-129.809,-12.3422,0	0/0:29.7543:1:1,0:1:36:0:0:0,-0.30103,-3.59827	0/0:29.7543:2:2,0:2:72:0:0:0,-0.60206,-6.83672	.:.:.:.:.:.:.:.:.	.:.:.:.:.:.:.:.:.	1/1:29.7543:3:0,3:0:0:3:108:-10.0752,-0.90309,0	0/0:29.7543:7:7,0:7:248:0:0:0,-2.10721,-22.6645	0/0:29.7543:15:15,0:15:540:0:0:0,-4.51545,-48.9365	0/0:29.7543:2:2,0:2:72:0:0:0,-0.60206,-6.83672	1/1:29.7543:1:0,1:0:0:1:36:-3.59827,-0.30103,0	0/0:29.7543:41:41,0:41:1476:0:0:0,-12.3422,-133.136	0/0:29.7543:46:46,0:46:1656:0:0:0,-13.8474,-149.328	0/0:29.7543:1:1,0:1:36:0:0:0,-0.30103,-3.59827	0/0:29.7543:1:1,0:1:36:0:0:0,-0.30103,-3.59827	0/0:29.7543:2:2,0:2:72:0:0:0,-0.60206,-6.83672	0/0:29.7543:16:16,0:16:576:0:0:0,-4.81648,-52.175	0/0:29.7543:4:4,0:4:144:0:0:0,-1.20412,-13.3136	0/0:29.7543:13:13,0:13:468:0:0:0,-3.91339,-42.4596	.:.:.:.:.:.:.:.:.	.:.:.:.:.:.:.:.:.	0/0:29.7543:31:31,0:31:1104:0:0:0,-9.33193,-99.6713	.:.:.:.:.:.:.:.:.	0/0:29.7543:1:1,0:1:32:0:0:0,-0.30103,-3.19931	0/0:29.7543:11:11,0:11:396:0:0:0,-3.31133,-35.9827	0/0:29.7543:1:1,0:1:36:0:0:0,-0.30103,-3.59827	0/0:29.7543:3:3,0:3:96:0:0:0,-0.90309,-8.95808	0/0:29.7543:10:10,0:10:359:0:0:0,-3.0103,-32.6536	0/0:29.7543:2:2,0:2:69:0:0:0,-0.60206,-6.55254	.:.:.:.:.:.:.:.:.	0/0:29.7543:56:56,0:56:2016:0:0:0,-16.8577,-181.713	0/0:29.7543:2:2,0:2:72:0:0:0,-0.60206,-6.83672	0/0:29.7543:13:13,0:13:468:0:0:0,-3.91339,-42.4596	0/0:29.7543:7:7,0:7:252:0:0:0,-2.10721,-23.029	.:.:.:.:.:.:.:.:.	1/1:29.7543:78:0,78:0:0:78:2808:-252.959,-23.4803,0	0/0:29.7543:2:2,0:2:68:0:0:0,-0.60206,-6.45793	0/0:29.7543:43:43,0:43:1548:0:0:0,-12.9443,-139.613	.:.:.:.:.:.:.:.:.	0/0:29.7543:11:11,0:11:393:0:0:0,-3.31133,-35.711	0/0:29.7543:7:7,0:7:252:0:0:0,-2.10721,-23.029	0/0:29.7543:3:3,0:3:108:0:0:0,-0.90309,-10.0752	0/0:29.7543:6:6,0:6:216:0:0:0,-1.80618,-19.7905	1/1:29.7543:9:0,9:0:0:9:315:-28.6888,-2.70927,0	0/0:29.7543:2:2,0:2:68:0:0:0,-0.60206,-6.45793	.:.:.:.:.:.:.:.:.	0/0:29.7543:4:4,0:4:142:0:0:0,-1.20412,-13.1292	.:.:.:.:.:.:.:.:.	0/0:29.7543:4:4,0:4:140:0:0:0,-1.20412,-12.9449	1/1:29.7543:1:0,1:0:0:1:36:-3.59827,-0.30103,0	.:.:.:.:.:.:.:.:.	0/0:29.7543:4:4,0:4:144:0:0:0,-1.20412,-13.3136	0/0:29.7543:28:28,0:28:1008:0:0:0,-8.42884,-91.0364	.:.:.:.:.:.:.:.:.	.:.:.:.:.:.:.:.:.	0/0:29.7543:1:1,0:1:36:0:0:0,-0.30103,-3.59827
chr1	138823	.	C	T	451408	.	AB=0.478681;ABP=9.95432;AC=772;AF=0.656463;AN=1176;AO=20275;CIGAR=1X;DP=32123;DPB=32123;DPRA=1.00925;EPP=44029.6;EPPR=25730.6;GTI=407;LEN=1;MEANALT=1;MQM=60;MQMR=60;NS=944;NUMALT=1;ODDS=0.00360939;PAIRED=0;PAIREDR=0;PAO=0;PQA=0;PQR=0;PRO=0;QA=720522;QR=420569;RO=11848;RPL=20275;RPP=44029.6;RPPR=25730.6;RPR=0;RUN=1;SAF=0;SAP=44029.6;SAR=20275;SRF=0;SRP=25730.6;SRR=11848;TYPE=snp;technology.ILLUMINA=1	GT:GQ:DP:AD:RO:QR:AO:QA:GL	1/1:29.7543:2:0,2:0:0:2:72:-6.83672,-0.60206,0	1/1:29.7543:9:0,9:0:0:9:324:-29.5059,-2.70927,0	0/0:29.7543:12:12,0:12:432:0:0:0,-3.61236,-39.2212	0/0:29.7543:6:6,0:6:216:0:0:0,-1.80618,-19.7905	1/1:29.7543:15:0,15:0:0:15:540:-48.9365,-4.51545,0	1/1:29.7543:7:0,7:0:0:7:252:-23.029,-2.10721,0	0/1:26.7463:10:3,7:3:108:7:252:-20.0187,0,-7.06487	0/0:29.7543:8:8,0:8:288:0:0:0,-2.40824,-26.2674	1/1:29.7543:139:0,139:0:0:139:4865:-438.028,-41.8432,0	0/1:26.7463:215:151,64:151:5436:64:2240:-137.149,0,-424.644	1/1:29.7543:175:0,175:0:0:175:6125:-551.384,-52.6803,0	1/1:29.7543:3:0,3:0:0:3:102:-9.51695,-0.90309,0	0/1:26.7463:103:82,21:82:2952:21:756:-37.3611,0,-234.906	0/0:29.7543:68:68,0:68:2381:0:0:0,-20.47,-214.556	1/1:29.7543:15:0,15:0:0:15:540:-48.9365,-4.51545,0	0/0:29.7543:12:12,0:12:432:0:0:0,-3.61236,-39.2212	1/1:29.7543:10:0,10:0:0:10:360:-32.7443,-3.0103,0	0/0:29.7543:12:12,0:12:432:0:0:0,-3.61236,-39.2212	1/1:29.7543:2:0,2:0:0:2:70:-6.6474,-0.60206,0	0/0:0.00459571:1:1,0:1:36:0:0:0,-0.30103,-3.59827	.:.:.:.:.:.:.:.:.	0/0:29.7543:12:12,0:12:432:0:0:0,-3.61236,-39.2212	1/1:29.7543:34:0,34:0:0:34:1224:-110.467,-10.235,0	1/1:29.7543:44:0,44:0:0:44:1584:-142.852,-13.2453,0	0/0:29.7543:209:209,0:209:7315:0:0:0,-62.9153,-658.442	1/1:29.7543:34:0,34:0:0:34:1224:-110.467,-10.235,0	0/0:29.7543:3:3,0:3:84:0:0:0,-0.90309,-7.83923	1/1:29.7543:18:0,18:0:0:18:648:-58.6519,-5.41854,0	0/0:29.7543:136:132,4:132:4752:4:144:0,-27.6265,-414.521	1/1:29.7543:9:0,9:0:0:9:324:-29.5059,-2.70927,0	0/0:29.7543:63:63,0:63:2268:0:0:0,-18.9649,-204.382	1/1:29.7543:2:0,2:0:0:2:72:-6.83672,-0.60206,0	1/1:29.7543:70:0,70:0:0:70:2520:-227.051,-21.0721,0	1/1:29.7543:34:0,34:0:0:34:1224:-110.467,-10.235,0	.:.:.:.:.:.:.:.:.	1/1:29.7543:1:0,1:0:0:1:36:-3.59827,-0.30103,0	1/1:29.7543:153:0,153:0:0:153:5357:-482.291,-46.0576,0	1/1:29.7543:98:0,98:0:0:98:3528:-317.728,-29.5009,0	1/1:29.7543:6:0,6:0:0:6:216:-19.7905,-1.80618,0	1/1:29.7543:8:0,8:0:0:8:288:-26.2674,-2.40824,0	0/1:26.7463:51:37,14:37:1295:14:490:-29.0801,0,-101.502	1/1:29.7543:7:0,7:0:0:7:252:-23.029,-2.10721,0	1/1:29.7543:37:0,37:0:0:37:1332:-120.182,-11.1381,0	1/1:29.7543:2:0,2:0:0:2:72:-6.83672,-0.60206,0	0/0:29.7543:3:3,0:3:102:0:0:0,-0.90309,-9.51695	0/0:29.7543:338:338,0:338:11828:0:0:0,-101.748,-1064.45	1/1:29.7543:55:0,55:0:0:55:1925:-173.532,-16.5567,0	1/1:29.7543:5:0,5:0:0:5:180:-16.5521,-1.50515,0	1/1:29.7543:2:0,2:0:0:2:72:-6.83672,-0.60206,0	0/0:29.7543:199:189,10:189:6804:10:360:0,-27.1607,-579.682	0/0:29.7543:18:18,0:18:630:0:0:0,-5.41854,-57.0277	0/0:29.7543:151:151,0:151:5436:0:0:0,-45.4555,-489.365	1/1:29.7543:4:0,4:0:0:4:140:-12.9449,-1.20412,0	1/1:29.7543:20:0,20:0:0:20:720:-65.1288,-6.0206,0	1/1:29.7543:2:0,2:0:0:2:72:-6.83672,-0.60206,0	1/1:29.7543:3:0,3:0:0:3:108:-10.0752,-0.90309,0	1/1:29.7543:23:0,23:0:0:23:828:-74.8441,-6.92369,0	1/1:29.7543:21:0,21:0:0:21:756:-68.3672,-6.32163,0	1/1:29.7543:9:0,9:0:0:9:324:-29.5059,-2.70927,0	1/1:29.7543:5:0,5:0:0:5:180:-16.5521,-1.50515,0	1/1:29.7543:29:0,29:0:0:29:1044:-94.2748,-8.72987,0	1/1:29.7543:5:0,5:0:0:5:180:-16.5521,-1.50515,0	1/1:29.7543:17:0,17:0:0:17:612:-55.4134,-5.11751,0	0/1:26.7463:32:23,9:23:828:9:324:-19.8729,0,-65.2112	0/0:29.7543:35:35,0:35:1260:0:0:0,-10.536,-113.705	0/0:29.7543:238:238,0:238:8330:0:0:0,-71.6451,-749.756	1/1:29.7543:1:0,1:0:0:1:36:-3.59827,-0.30103,0	1/1:29.7543:1:0,1:0:0:1:36:-3.59827,-0.30103,0	0/0:29.7543:1:1,0:1:36:0:0:0,-0.30103,-3.59827	.:.:.:.:.:.:.:.:.	0/0:29.7543:61:61,0:61:2196:0:0:0,-18.3628,-197.905	1/1:29.7543:27:0,27:0:0:27:945:-85.3666,-8.12781,0	1/1:29.7543:153:0,153:0:0:153:5355:-482.111,-46.0576,0	1/1:29.7543:163:0,163:0:0:163:5868:-528.227,-49.0679,0	1/1:29.7543:12:0,12:0:0:12:432:-39.2212,-3.61236,0	1/1:29.7543:1:0,1:0:0:1:36:-3.59827,-0.30103,0	1/1:29.7543:26:0,26:0:0:26:936:-84.5595,-7.82678,0	0/1:26.7463:89:12,77:12:432:77:2772:-222.929,0,-12.4295	1/1:29.7543:23:0,23:0:0:23:828:-74.8441,-6.92369,0	0/0:29.7543:2:2,0:2:72:0:0:0,-0.60206,-6.83672	1/1:29.7543:1:0,1:0:0:1:36:-3.59827,-0.30103,0	1/1:29.7543:487:0,487:0:0:487:17045:-1533.8,-146.602,0	1/1:29.7543:12:0,12:0:0:12:432:-39.2212,-3.61236,0	1/1:29.7543:6:0,6:0:0:6:216:-19.7905,-1.80618,0	1/1:29.7543:13:0,13:0:0:13:455:-41.2838,-3.91339,0	1/1:29.7543:55:0,55:0:0:55:1925:-173.532,-16.5567,0	.:.:.:.:.:.:.:.:.	0/0:29.7543:100:100,0:100:3600:0:0:0,-30.103,-324.205	0/0:29.7543:14:14,0:14:504:0:0:0,-4.21442,-45.6981	1/1:29.7543:17:0,17:0:0:17:612:-55.4134,-5.11751,0	1/1:29.7543:442:0,442:0:0:442:15470:-1392.1,-133.055,0	1/1:29.7543:2:0,2:0:0:2:72:-6.83672,-0.60206,0	1/1:29.7543:35:0,35:0:0:35:1260:-113.705,-10.5361,0	1/1:29.7543:248:0,248:0:0:248:8680:-781.244,-74.6554,0	1/1:29.7543:3:0,3:0:0:3:108:-10.0752,-0.90309,0	1/1:29.7543:6:0,6:0:0:6:216:-19.7905,-1.80618,0	1/1:29.7543:7:0,7:0:0:7:252:-23.029,-2.10721,0	1/1:29.7543:86:0,86:0:0:86:3096:-278.866,-25.8886,0	.:.:.:.:.:.:.:.:.	0/0:29.7543:48:48,0:48:1728:0:0:0,-14.4494,-155.805	0/1:26.7463:11:9,2:9:324:2:72:-3.52539,0,-26.1945	1/1:29.7543:42:0,42:0:0:42:1512:-136.375,-12.6433,0	1/1:29.7543:2:0,2:0:0:2:72:-6.83672,-0.60206,0	0/0:29.7543:26:26,0:26:936:0:0:0,-7.82678,-84.5595	0/0:29.7543:1:1,0:1:36:0:0:0,-0.30103,-3.59827	.:.:.:.:.:.:.:.:.	0/0:29.7543:4:4,0:4:144:0:0:0,-1.20412,-13.3136	1/1:29.7543:34:0,34:0:0:34:1224:-110.467,-10.235,0	0/0:29.7543:142:140,2:140:5040:2:72:0,-35.9095,-446.906	1/1:29.7543:10:0,10:0:0:10:360:-32.7443,-3.0103,0	1/1:29.7543:47:0,47:0:0:47:1692:-152.567,-14.1484,0	1/1:29.7543:70:0,70:0:0:70:2452:-220.943,-21.0721,0	1/1:29.7543:11:0,11:0:0:11:396:-35.9827,-3.31133,0	1/1:29.7543:5:0,5:0:0:5:180:-16.5521,-1.50515,0	1/1:29.7543:27:0,27:0:0:27:972:-87.7979,-8.12781,0	0/0:29.7543:6:6,0:6:216:0:0:0,-1.80618,-19.7905	0/0:29.7543:5:5,0:5:180:0:0:0,-1.50515,-16.5521	1/1:29.7543:95:0,95:0:0:95:3420:-308.012,-28.5979,0	0/0:29.7543:5:5,0:5:180:0:0:0,-1.50515,-16.5521	1/1:29.7543:15:0,15:0:0:15:540:-48.9365,-4.51545,0	1/1:29.7543:1:0,1:0:0:1:36:-3.59827,-0.30103,0	1/1:29.7543:147:0,147:0:0:147:5292:-476.412,-44.2514,0	1/1:29.7543:80:0,80:0:0:80:2880:-259.436,-24.0824,0	1/1:29.7543:11:0,11:0:0:11:396:-35.9827,-3.31133,0	1/1:29.7543:7:0,7:0:0:7:252:-23.029,-2.10721,0	1/1:29.7543:2:0,2:0:0:2:72:-6.83672,-0.60206,0	0/0:29.7543:21:21,0:21:756:0:0:0,-6.32163,-68.3672	1/1:29.7543:15:0,15:0:0:15:540:-48.9365,-4.51545,0	1/1:29.7543:122:0,122:0:0:122:4392:-395.45,-36.7257,0	1/1:29.7543:6:0,6:0:0:6:216:-19.7905,-1.80618,0	1/1:29.7543:15:0,15:0:0:15:540:-48.9365,-4.51545,0	1/1:29.7543:1:0,1:0:0:1:36:-3.59827,-0.30103,0	1/1:29.7543:55:0,55:0:0:55:1980:-178.474,-16.5567,0	1/1:29.7543:12:0,12:0:0:12:432:-39.2212,-3.61236,0	0/0:29.7543:1:1,0:1:36:0:0:0,-0.30103,-3.59827	1/1:29.7543:290:0,290:0:0:290:10440:-939.51,-87.2987,0	1/1:29.7543:1:0,1:0:0:1:36:-3.59827,-0.30103,0	1/1:29.7543:8:0,8:0:0:8:288:-26.2674,-2.40824,0	0/0:29.7543:18:18,0:18:648:0:0:0,-5.41854,-58.6519	1/1:29.7543:75:0,75:0:0:75:2626:-236.597,-22.5773,0	1/1:29.7543:11:0,11:0:0:11:396:-35.9827,-3.31133,0	1/1:29.7543:12:0,12:0:0:12:420:-38.1351,-3.61236,0	1/1:29.7543:15:0,15:0:0:15:540:-48.9365,-4.51545,0	0/0:29.7543:29:29,0:29:1044:0:0:0,-8.72987,-94.2748	1/1:29.7543:16:0,16:0:0:16:560:-50.7301,-4.81648,0	0/1:26.7463:43:7,36:7:252:36:1296:-104,0,-10.0847	1/1:29.7543:60:0,60:0:0:60:2160:-194.667,-18.0618,0	1/1:29.7543:100:0,100:0:0:100:3600:-324.205,-30.103,0	1/1:29.7543:31:0,31:0:0:31:1116:-100.752,-9.33193,0	1/1:29.7543:5:0,5:0:0:5:180:-16.5521,-1.50515,0	.:.:.:.:.:.:.:.:.	0/0:29.7543:67:67,0:67:2346:0:0:0,-20.169,-211.407	1/1:29.7543:3:0,3:0:0:3:108:-10.0752,-0.90309,0	1/1:29.7543:20:0,20:0:0:20:700:-63.3252,-6.0206,0	1/1:29.7543:7:0,7:0:0:7:252:-23.029,-2.10721,0	1/1:29.7543:389:0,389:0:0:389:14004:-1260.12,-117.101,0	1/1:29.7543:12:0,12:0:0:12:432:-39.2212,-3.61236,0	1/1:29.7543:429:0,429:0:0:429:15444:-1389.65,-129.142,0	0/1:26.7463:167:70,97:70:2520:97:3492:-264.217,0,-176.779	.:.:.:.:.:.:.:.:.	0/0:29.7543:9:9,0:9:324:0:0:0,-2.70927,-29.5059	1/1:29.7543:37:0,37:0:0:37:1332:-120.182,-11.1381,0	1/1:29.7543:4:0,4:0:0:4:144:-13.3136,-1.20412,0	1/1:29.7543:145:0,145:0:0:145:5220:-469.935,-43.6494,0	1/1:29.7543:98:0,98:0:0:98:3430:-308.929,-29.5009,0	1/1:29.7543:23:0,23:0:0:23:828:-74.8441,-6.92369,0	0/0:29.7543:6:6,0:6:216:0:0:0,-1.80618,-19.7905	0/0:29.7543:182:173,9:173:6056:9:315:0,-26.0987,-516.487	1/1:29.7543:89:0,89:0:0:89:3115:-280.59,-26.7917,0	1/1:29.7543:15:0,15:0:0:15:540:-48.9365,-4.51545,0	0/0:29.7543:17:17,0:17:612:0:0:0,-5.11751,-55.4134	0/0:29.7543:1:1,0:1:36:0:0:0,-0.30103,-3.59827	0/1:26.7463:27:17,10:17:612:10:360:-24.6165,0,-47.2856	0/0:29.7543:2:2,0:2:68:0:0:0,-0.60206,-6.45793	1/1:29.7543:68:0,68:0:0:68:2448:-220.574,-20.47,0	1/1:29.7543:36:0,36:0:0:36:1296:-116.944,-10.8371,0	1/1:29.7543:1:0,1:0:0:1:36:-3.59827,-0.30103,0	0/0:29.7543:240:240,0:240:8400:0:0:0,-72.2472,-756.054	1/1:29.7543:1:0,1:0:0:1:36:-3.59827,-0.30103,0	.:.:.:.:.:.:.:.:.	1/1:29.7543:1:0,1:0:0:1:36:-3.59827,-0.30103,0	1/1:29.7543:1:0,1:0:0:1:36:-3.59827,-0.30103,0	1/1:29.7543:126:0,126:0:0:126:4536:-408.404,-37.9298,0	1/1:29.7543:39:0,39:0:0:39:1404:-126.659,-11.7402,0	0/0:29.7543:16:16,0:16:576:0:0:0,-4.81648,-52.175	1/1:29.7543:81:0,81:0:0:81:2836:-255.49,-24.3834,0	1/1:29.7543:1:0,1:0:0:1:36:-3.59827,-0.30103,0	1/1:29.7543:1:0,1:0:0:1:36:-3.59827,-0.30103,0	1/1:29.7543:2:0,2:0:0:2:70:-6.6474,-0.60206,0	1/1:29.7543:1:0,1:0:0:1:36:-3.59827,-0.30103,0	0/0:29.7543:180:180,0:180:6480:0:0:0,-54.1854,-583.28	1/1:29.7543:377:0,377:0:0:377:13197:-1187.61,-113.488,0	0/0:29.7543:13:13,0:13:468:0:0:0,-3.91339,-42.4596	1/1:29.7543:3:0,3:0:0:3:108:-10.0752,-0.90309,0	1/1:29.7543:6:0,6:0:0:6:216:-19.7905,-1.80618,0	1/1:29.7543:18:0,18:0:0:18:648:-58.6519,-5.41854,0	1/1:29.7543:159:0,159:0:0:159:5565:-501.004,-47.8638,0	1/1:29.7543:14:0,14:0:0:14:504:-45.6981,-4.21442,0	1/1:29.7543:19:0,19:0:0:19:684:-61.8903,-5.71957,0	.:.:.:.:.:.:.:.:.	1/1:29.7543:19:0,19:0:0:19:684:-61.8903,-5.71957,0	0/0:29.7543:1:1,0:1:36:0:0:0,-0.30103,-3.59827	0/0:29.7543:13:13,0:13:455:0:0:0,-3.91339,-41.2838	1/1:29.7543:1:0,1:0:0:1:36:-3.59827,-0.30103,0	1/1:29.7543:422:0,422:0:0:422:14770:-1329.13,-127.035,0	0/1:26.7463:49:27,22:27:945:22:792:-56.8552,0,-70.6161	1/1:29.7543:15:0,15:0:0:15:540:-48.9365,-4.51545,0	1/1:29.7543:7:0,7:0:0:7:252:-23.029,-2.10721,0	1/1:29.7543:15:0,15:0:0:15:540:-48.9365,-4.51545,0	1/1:29.7543:5:0,5:0:0:5:180:-16.5521,-1.50515,0	0/0:29.7543:2:2,0:2:72:0:0:0,-0.60206,-6.83672	1/1:29.7543:48:0,48:0:0:48:1728:-155.805,-14.4494,0	0/0:29.7543:47:47,0:47:1692:0:0:0,-14.1484,-152.567	1/1:29.7543:3:0,3:0:0:3:108:-10.0752,-0.90309,0	0/0:29.7543:47:47,0:47:1692:0:0:0,-14.1484,-152.567	1/1:29.7543:1:0,1:0:0:1:36:-3.59827,-0.30103,0	0/1:26.7463:62:21,41:21:756:41:1476:-114.472,0,-49.7034	0/0:29.7543:8:8,0:8:288:0:0:0,-2.40824,-26.2674	0/0:29.7543:88:88,0:88:3168:0:0:0,-26.4906,-285.343	1/1:29.7543:5:0,5:0:0:5:180:-16.5521,-1.50515,0	1/1:29.7543:3:0,3:0:0:3:108:-10.0752,-0.90309,0	1/1:29.7543:123:0,123:0:0:123:4428:-398.689,-37.0267,0	.:.:.:.:.:.:.:.:.	1/1:29.7543:2:0,2:0:0:2:72:-6.83672,-0.60206,0	0/0:29.7543:29:29,0:29:1044:0:0:0,-8.72987,-94.2748	0/0:29.7543:1:1,0:1:32:0:0:0,-0.30103,-3.19931	1/1:29.7543:10:0,10:0:0:10:360:-32.7443,-3.0103,0	1/1:29.7543:12:0,12:0:0:12:432:-39.2212,-3.61236,0	0/0:29.7543:61:61,0:61:2196:0:0:0,-18.3628,-197.905	1/1:29.7543:7:0,7:0:0:7:252:-23.029,-2.10721,0	1/1:29.7543:27:0,27:0:0:27:972:-87.7979,-8.12781,0	0/1:26.7463:14:4,10:4:144:10:360:-28.5299,0,-9.0992	1/1:29.7543:4:0,4:0:0:4:144:-13.3136,-1.20412,0	1/1:29.7543:3:0,3:0:0:3:108:-10.0752,-0.90309,0	.:.:.:.:.:.:.:.:.	1/1:29.7543:9:0,9:0:0:9:324:-29.5059,-2.70927,0	0/0:29.7543:7:7,0:7:252:0:0:0,-2.10721,-23.029	1/1:29.7543:5:0,5:0:0:5:180:-16.5521,-1.50515,0	.:.:.:.:.:.:.:.:.	0/0:29.7543:17:17,0:17:612:0:0:0,-5.11751,-55.4134	1/1:29.7543:30:0,30:0:0:30:1080:-97.5132,-9.0309,0	1/1:29.7543:9:0,9:0:0:9:324:-29.5059,-2.70927,0	1/1:29.7543:190:0,190:0:0:190:6650:-598.615,-57.1957,0	1/1:29.7543:30:0,30:0:0:30:1080:-97.5132,-9.0309,0	0/0:29.7543:11:11,0:11:396:0:0:0,-3.31133,-35.9827	0/0:29.7543:34:34,0:34:1224:0:0:0,-10.235,-110.467	0/0:29.7543:3:3,0:3:108:0:0:0,-0.90309,-10.0752	0/0:29.7543:18:18,0:18:648:0:0:0,-5.41854,-58.6519	0/0:29.7543:539:539,0:539:19404:0:0:0,-162.255,-1745.88	1/1:29.7543:28:0,28:0:0:28:1008:-91.0364,-8.42884,0	1/1:29.7543:3:0,3:0:0:3:108:-10.0752,-0.90309,0	1/1:29.7543:82:0,82:0:0:82:2952:-265.913,-24.6845,0	0/0:29.7543:192:190,2:190:6650:2:72:0,-50.961,-591.779	1/1:29.7543:2:0,2:0:0:2:72:-6.83672,-0.60206,0	1/1:29.7543:164:0,164:0:0:164:5741:-516.837,-49.3689,0	1/1:29.7543:26:0,26:0:0:26:936:-84.5595,-7.82678,0	1/1:29.7543:5:0,5:0:0:5:180:-16.5521,-1.50515,0	1/1:29.7543:2:0,2:0:0:2:72:-6.83672,-0.60206,0	1/1:29.7543:588:0,588:0:0:588:20580:-1851.82,-177.006,0	1/1:29.7543:87:0,87:0:0:87:3132:-282.105,-26.1896,0	0/0:29.7543:93:93,0:93:3255:0:0:0,-27.9958,-293.185	0/0:29.7543:107:107,0:107:3746:0:0:0,-32.2102,-337.358	1/1:29.7543:5:0,5:0:0:5:180:-16.5521,-1.50515,0	0/0:29.7543:5:5,0:5:180:0:0:0,-1.50515,-16.5521	0/1:26.7463:33:7,26:7:252:26:936:-74.6255,0,-13.095	1/1:29.7543:41:0,41:0:0:41:1476:-133.136,-12.3422,0	0/1:26.7463:18:14,4:14:504:4:144:-7.89508,0,-40.2796	1/1:29.7543:4:0,4:0:0:4:144:-13.3136,-1.20412,0	0/0:29.7543:24:24,0:24:864:0:0:0,-7.22472,-78.0826	.:.:.:.:.:.:.:.:.	.:.:.:.:.:.:.:.:.	1/1:29.7543:3:0,3:0:0:3:108:-10.0752,-0.90309,0	1/1:29.7543:2:0,2:0:0:2:72:-6.83672,-0.60206,0	1/1:29.7543:224:0,224:0:0:224:7840:-705.674,-67.4307,0	1/1:29.7543:38:0,38:0:0:38:1368:-123.421,-11.4391,0	0/0:29.7543:61:61,0:61:2196:0:0:0,-18.3628,-197.905	0/0:29.7543:3:3,0:3:108:0:0:0,-0.90309,-10.0752	1/1:29.7543:2:0,2:0:0:2:72:-6.83672,-0.60206,0	0/0:29.7543:1:1,0:1:36:0:0:0,-0.30103,-3.59827	1/1:29.7543:10:0,10:0:0:10:360:-32.7443,-3.0103,0	0/1:26.7463:39:28,11:28:980:11:396:-24.2426,0,-76.7752	1/1:29.7543:5:0,5:0:0:5:180:-16.5521,-1.50515,0	1/1:29.7543:70:0,70:0:0:70:2516:-226.692,-21.0721,0	0/0:29.7543:85:85,0:85:3060:0:0:0,-25.5875,-275.628	1/1:29.7543:1:0,1:0:0:1:36:-3.59827,-0.30103,0	1/1:29.7543:129:0,129:0:0:129:4516:-406.63,-38.8329,0	1/1:29.7543:18:0,18:0:0:18:648:-58.6519,-5.41854,0	0/0:29.7543:104:100,4:100:3500:4:144:0,-17.9935,-301.913	0/1:26.7463:7:2,5:2:72:5:180:-14.4449,0,-4.72951	0/0:29.7543:3:3,0:3:108:0:0:0,-0.90309,-10.0752	1/1:29.7543:184:0,184:0:0:184:6440:-579.723,-55.3895,0	0/0:29.7543:3:3,0:3:108:0:0:0,-0.90309,-10.0752	0/0:29.7543:159:159,0:159:5565:0:0:0,-47.8638,-501.004	0/0:29.7543:10:10,0:10:360:0:0:0,-3.0103,-32.7443	1/1:29.7543:5:0,5:0:0:5:180:-16.5521,-1.50515,0	1/1:29.7543:1:0,1:0:0:1:36:-3.59827,-0.30103,0	1/1:29.7543:64:0,64:0:0:64:2304:-207.62,-19.2659,0	1/1:29.7543:6:0,6:0:0:6:216:-19.7905,-1.80618,0	1/1:29.7543:220:0,220:0:0:220:7920:-712.818,-66.2266,0	1/1:29.7543:53:0,53:0:0:53:1855:-167.234,-15.9546,0	0/0:29.7543:75:75,0:75:2700:0:0:0,-22.5772,-243.243	0/0:29.7543:45:45,0:45:1575:0:0:0,-13.5463,-142.044	1/1:29.7543:1:0,1:0:0:1:36:-3.59827,-0.30103,0	1/1:29.7543:8:0,8:0:0:8:272:-24.812,-2.40824,0	1/1:29.7543:250:10,240:10:360:240:8400:-723.309,-42.5132,0	0/0:29.7543:379:379,0:379:13269:0:0:0,-114.09,-1194.09	1/1:29.7543:29:0,29:0:0:29:1044:-94.2748,-8.72987,0	.:.:.:.:.:.:.:.:.	1/1:29.7543:19:0,19:0:0:19:684:-61.8903,-5.71957,0	0/0:29.7543:97:97,0:97:3492:0:0:0,-29.1999,-314.489	0/0:29.7543:41:41,0:41:1476:0:0:0,-12.3422,-133.136	.:.:.:.:.:.:.:.:.	1/1:29.7543:4:0,4:0:0:4:140:-12.9449,-1.20412,0	1/1:29.7543:35:0,35:0:0:35:1225:-110.557,-10.5361,0	1/1:29.7543:4:0,4:0:0:4:144:-13.3136,-1.20412,0	.:.:.:.:.:.:.:.:.	0/0:29.7543:544:544,0:544:19040:0:0:0,-163.76,-1713.28	1/1:29.7543:146:0,146:0:0:146:5111:-460.159,-43.9504,0	0/0:29.7543:233:233,0:233:8388:0:0:0,-70.14,-754.918	1/1:29.7543:401:0,401:0:0:401:14436:-1298.98,-120.713,0	0/0:29.7543:21:21,0:21:756:0:0:0,-6.32163,-68.3672	0/0:29.7543:2:2,0:2:72:0:0:0,-0.60206,-6.83672	1/1:29.7543:167:0,167:0:0:167:6012:-541.181,-50.272,0	1/1:29.7543:59:0,59:0:0:59:2124:-191.428,-17.7608,0	.:.:.:.:.:.:.:.:.	1/1:29.7543:2:0,2:0:0:2:72:-6.83672,-0.60206,0	0/0:29.7543:23:23,0:23:828:0:0:0,-6.92369,-74.8441	1/1:29.7543:1:0,1:0:0:1:36:-3.59827,-0.30103,0	1/1:29.7543:27:0,27:0:0:27:972:-87.7979,-8.12781,0	0/0:29.7543:6:6,0:6:216:0:0:0,-1.80618,-19.7905	0/0:29.7543:3:3,0:3:105:0:0:0,-0.90309,-9.79616	1/1:29.7543:1:0,1:0:0:1:36:-3.59827,-0.30103,0	1/1:29.7543:8:0,8:0:0:8:288:-26.2674,-2.40824,0	1/1:29.7543:63:0,63:0:0:63:2205:-198.722,-18.9649,0	0/0:29.7543:26:26,0:26:936:0:0:0,-7.82678,-84.5595	0/0:29.7543:8:8,0:8:288:0:0:0,-2.40824,-26.2674	1/1:29.7543:102:0,102:0:0:102:3672:-330.681,-30.7051,0	.:.:.:.:.:.:.:.:.	0/0:29.7543:495:495,0:495:17325:0:0:0,-149.01,-1558.99	1/1:29.7543:26:0,26:0:0:26:936:-84.5595,-7.82678,0	0/0:29.7543:50:50,0:50:1800:0:0:0,-15.0515,-162.282	1/1:29.7543:17:0,17:0:0:17:612:-55.4134,-5.11751,0	0/0:29.7543:26:26,0:26:910:0:0:0,-7.82678,-82.2178	1/1:29.7543:40:0,40:0:0:40:1440:-129.898,-12.0412,0	.:.:.:.:.:.:.:.:.	0/0:29.7543:156:156,0:156:5616:0:0:0,-46.9607,-505.558	0/1:26.7463:101:64,37:64:2304:37:1295:-86.4502,0,-177.216	1/1:29.7543:94:0,94:0:0:94:3384:-304.774,-28.2968,0	1/1:29.7543:804:0,804:0:0:804:28140:-2531.96,-242.028,0	0/0:29.7543:21:21,0:21:756:0:0:0,-6.32163,-68.3672	1/1:29.7543:12:0,12:0:0:12:432:-39.2212,-3.61236,0	1/1:29.7543:12:0,12:0:0:12:420:-38.1351,-3.61236,0	1/1:29.7543:68:0,68:0:0:68:2380:-214.466,-20.47,0	1/1:29.7543:5:0,5:0:0:5:180:-16.5521,-1.50515,0	1/1:29.7543:119:0,119:0:0:119:4282:-385.556,-35.8226,0	0/0:29.7543:29:29,0:29:1015:0:0:0,-8.72987,-91.6641	1/1:29.7543:23:0,23:0:0:23:828:-74.8441,-6.92369,0	0/0:29.7543:89:89,0:89:3115:0:0:0,-26.7917,-280.59	1/1:29.7543:25:0,25:0:0:25:900:-81.321,-7.52575,0	0/1:26.7463:32:5,27:5:180:27:972:-78.1649,0,-6.9191	0/0:29.7543:53:53,0:53:1908:0:0:0,-15.9546,-171.998	1/1:29.7543:38:2,36:2:68:36:1296:-110.486,-4.98121,0	0/1:26.7463:30:10,20:10:360:20:720:-56.0979,0,-23.7134	0/0:29.7543:66:66,0:66:2310:0:0:0,-19.868,-208.168	0/0:29.7543:19:19,0:19:684:0:0:0,-5.71957,-61.8903	0/0:29.7543:19:19,0:19:665:0:0:0,-5.71957,-60.1764	0/0:29.7543:6:6,0:6:216:0:0:0,-1.80618,-19.7905	.:.:.:.:.:.:.:.:.	1/1:29.7543:3:0,3:0:0:3:108:-10.0752,-0.90309,0	0/0:29.7543:7:7,0:7:245:0:0:0,-2.10721,-22.3912	0/1:26.7463:9:2,7:2:72:7:252:-20.3197,0,-4.12745	0/0:29.7543:25:25,0:25:900:0:0:0,-7.52575,-81.321	1/1:29.7543:42:0,42:0:0:42:1512:-136.375,-12.6433,0	0/0:29.7543:250:250,0:250:9000:0:0:0,-75.2575,-809.972	0/0:29.7543:1:1,0:1:36:0:0:0,-0.30103,-3.59827	0/0:29.7543:10:10,0:10:360:0:0:0,-3.0103,-32.7443	0/0:29.7543:60:60,0:60:2160:0:0:0,-18.0618,-194.667	0/0:29.7543:17:17,0:17:612:0:0:0,-5.11751,-55.4134	1/1:29.7543:28:0,28:0:0:28:1008:-91.0364,-8.42884,0	.:.:.:.:.:.:.:.:.	.:.:.:.:.:.:.:.:.	.:.:.:.:.:.:.:.:.	0/0:29.7543:31:31,0:31:1116:0:0:0,-9.33193,-100.752	0/0:29.7543:7:7,0:7:252:0:0:0,-2.10721,-23.029	1/1:29.7543:85:3,82:3:108:82:2952:-255.837,-15.5124,0	1/1:29.7543:98:5,93:5:175:93:3348:-285.442,-13.4072,0	1/1:29.7543:36:0,36:0:0:36:1296:-116.944,-10.8371,0	1/1:29.7543:32:0,32:0:0:32:1152:-103.99,-9.63296,0	1/1:29.7543:17:0,17:0:0:17:612:-55.4134,-5.11751,0	1/1:29.7543:42:0,42:0:0:42:1470:-132.598,-12.6433,0	0/0:29.7543:16:16,0:16:576:0:0:0,-4.81648,-52.175	1/1:29.7543:103:0,103:0:0:103:3708:-333.92,-31.0061,0	1/1:29.7543:1:0,1:0:0:1:36:-3.59827,-0.30103,0	1/1:29.7543:56:0,56:0:0:56:2016:-181.713,-16.8577,0	1/1:29.7543:8:0,8:0:0:8:288:-26.2674,-2.40824,0	.:.:.:.:.:.:.:.:.	1/1:29.7543:16:0,16:0:0:16:576:-52.175,-4.81648,0	1/1:29.7543:13:0,13:0:0:13:468:-42.4596,-3.91339,0	1/1:29.7543:6:0,6:0:0:6:216:-19.7905,-1.80618,0	0/1:-0:19:2,17:2:72:17:595:-48.1593,0,-1.11715	0/0:29.7543:7:7,0:7:252:0:0:0,-2.10721,-23.029	0/0:29.7543:3:3,0:3:108:0:0:0,-0.90309,-10.0752	1/1:29.7543:12:0,12:0:0:12:432:-39.2212,-3.61236,0	0/0:29.7543:3:3,0:3:108:0:0:0,-0.90309,-10.0752	0/0:29.7543:1:1,0:1:36:0:0:0,-0.30103,-3.59827	1/1:29.7543:13:0,13:0:0:13:468:-42.4596,-3.91339,0	1/1:29.7543:196:0,196:0:0:196:7056:-635.096,-59.0019,0	1/1:29.7543:3:0,3:0:0:3:108:-10.0752,-0.90309,0	0/0:29.7543:6:6,0:6:216:0:0:0,-1.80618,-19.7905	0/0:29.7543:169:169,0:169:6076:0:0:0,-50.8741,-546.938	1/1:29.7543:90:0,90:0:0:90:3150:-283.739,-27.0927,0	.:.:.:.:.:.:.:.:.	0/0:29.7543:16:16,0:16:576:0:0:0,-4.81648,-52.175	1/1:29.7543:2:0,2:0:0:2:72:-6.83672,-0.60206,0	1/1:29.7543:109:5,104:5:180:104:3640:-311.269,-16.2602,0	0/0:29.7543:24:24,0:24:864:0:0:0,-7.22472,-78.0826	.:.:.:.:.:.:.:.:.	1/1:29.7543:67:6,61:6:216:61:2196:-178.115,-0.378498,0	0/1:26.7463:243:119,124:119:4165:124:4340:-317.647,0,-301.903	0/0:29.7543:1:1,0:1:36:0:0:0,-0.30103,-3.59827	1/1:29.7543:109:0,109:0:0:109:3815:-343.565,-32.8123,0	1/1:29.7543:247:0,247:0:0:247:8892:-800.256,-74.3544,0	0/0:29.7543:18:18,0:18:648:0:0:0,-5.41854,-58.6519	1/1:29.7543:160:0,160:0:0:160:5600:-504.152,-48.1648,0	1/1:29.7543:35:0,35:0:0:35:1260:-113.705,-10.5361,0	0/0:29.7543:4:4,0:4:144:0:0:0,-1.20412,-13.3136	0/0:29.7543:1:1,0:1:36:0:0:0,-0.30103,-3.59827	1/1:29.7543:6:0,6:0:0:6:216:-19.7905,-1.80618,0	1/1:29.7543:32:0,32:0:0:32:1152:-103.99,-9.63296,0	0/0:29.7543:60:60,0:60:2100:0:0:0,-18.0618,-189.276	1/1:29.7543:8:0,8:0:0:8:288:-26.2674,-2.40824,0	1/1:29.7543:26:0,26:0:0:26:936:-84.5595,-7.82678,0	0/0:29.7543:5:5,0:5:180:0:0:0,-1.50515,-16.5521	0/0:29.7543:33:33,0:33:1188:0:0:0,-9.93399,-107.229	0/1:26.7463:33:5,28:5:180:28:1008:-81.1024,0,-6.61807	1/1:29.7543:93:0,93:0:0:93:3255:-293.185,-27.9958,0	1/1:29.7543:37:0,37:0:0:37:1332:-120.182,-11.1381,0	0/0:29.7543:8:8,0:8:288:0:0:0,-2.40824,-26.2674	0/0:29.7543:10:10,0:10:360:0:0:0,-3.0103,-32.7443	1/1:29.7543:1:0,1:0:0:1:36:-3.59827,-0.30103,0	1/1:29.7543:58:0,58:0:0:58:2088:-188.19,-17.4597,0	1/1:29.7543:95:0,95:0:0:95:3325:-299.483,-28.5979,0	1/1:29.7543:92:0,92:0:0:92:3220:-290.036,-27.6948,0	1/1:29.7543:10:0,10:0:0:10:360:-32.7443,-3.0103,0	1/1:29.7543:1:0,1:0:0:1:36:-3.59827,-0.30103,0	1/1:29.7543:34:0,34:0:0:34:1192:-107.588,-10.235,0	1/1:29.7543:2:0,2:0:0:2:72:-6.83672,-0.60206,0	1/1:29.7543:1:0,1:0:0:1:36:-3.59827,-0.30103,0	0/0:29.7543:114:114,0:114:3990:0:0:0,-34.3174,-359.309	0/0:29.7543:1:1,0:1:36:0:0:0,-0.30103,-3.59827	1/1:29.7543:3:0,3:0:0:3:108:-10.0752,-0.90309,0	0/0:29.7543:661:661,0:661:23796:0:0:0,-198.981,-2140.97	1/1:29.7543:207:0,207:0:0:207:7452:-670.718,-62.3132,0	1/1:29.7543:26:0,26:0:0:26:936:-84.5595,-7.82678,0	1/1:29.7543:2:0,2:0:0:2:72:-6.83672,-0.60206,0	.:.:.:.:.:.:.:.:.	.:.:.:.:.:.:.:.:.	1/1:29.7543:147:0,147:0:0:147:5145:-463.219,-44.2514,0	.:.:.:.:.:.:.:.:.	1/1:29.7543:46:0,46:0:0:46:1610:-145.193,-13.8474,0	1/1:29.7543:226:0,226:0:0:226:7910:-711.971,-68.0328,0	0/0:29.7543:71:71,0:71:2556:0:0:0,-21.3731,-230.29	1/1:29.7543:84:0,84:0:0:84:2940:-264.846,-25.2865,0	.:.:.:.:.:.:.:.:.	1/1:29.7543:3:0,3:0:0:3:108:-10.0752,-0.90309,0	0/0:29.7543:2:2,0:2:72:0:0:0,-0.60206,-6.83672	1/1:29.7543:12:0,12:0:0:12:432:-39.2212,-3.61236,0	1/1:29.7543:6:0,6:0:0:6:216:-19.7905,-1.80618,0	0/0:29.7543:61:61,0:61:2135:0:0:0,-18.3628,-192.425	1/1:29.7543:13:0,13:0:0:13:468:-42.4596,-3.91339,0	0/0:29.7543:69:69,0:69:2484:0:0:0,-20.7711,-223.813	0/0:29.7543:1:1,0:1:36:0:0:0,-0.30103,-3.59827	1/1:29.7543:34:0,34:0:0:34:1224:-110.467,-10.235,0	0/0:29.7543:174:161,13:161:5636:13:468:0,-9.91957,-464.931	1/1:29.7543:19:0,19:0:0:19:684:-61.8903,-5.71957,0	1/1:29.7543:24:0,24:0:0:24:864:-78.0826,-7.22472,0	0/0:29.7543:140:140,0:140:4900:0:0:0,-42.1442,-441.177	1/1:29.7543:4:0,4:0:0:4:144:-13.3136,-1.20412,0	1/1:29.7543:15:0,15:0:0:15:540:-48.9365,-4.51545,0	.:.:.:.:.:.:.:.:.	1/1:29.7543:6:0,6:0:0:6:216:-19.7905,-1.80618,0	1/1:29.7543:271:0,271:0:0:271:9756:-877.979,-81.5791,0	1/1:29.7543:10:0,10:0:0:10:360:-32.7443,-3.0103,0	.:.:.:.:.:.:.:.:.	1/1:29.7543:37:0,37:0:0:37:1295:-116.854,-11.1381,0	1/1:29.7543:73:0,73:0:0:73:2628:-236.766,-21.9752,0	1/1:29.7543:77:0,77:0:0:77:2772:-249.72,-23.1793,0	.:.:.:.:.:.:.:.:.	0/1:26.7463:50:17,33:17:612:33:1188:-92.1771,0,-40.3619	1/1:29.7543:15:0,15:0:0:15:540:-48.9365,-4.51545,0	1/1:29.7543:116:0,116:0:0:116:4176:-376.02,-34.9195,0	.:.:.:.:.:.:.:.:.	1/1:29.7543:7:0,7:0:0:7:252:-23.029,-2.10721,0	0/1:26.7463:13:9,4:9:324:4:144:-9.40023,0,-25.5925	0/0:29.7543:21:21,0:21:756:0:0:0,-6.32163,-68.3672	1/1:29.7543:91:0,91:0:0:91:3185:-286.888,-27.3937,0	0/0:29.7543:2:2,0:2:72:0:0:0,-0.60206,-6.83672	.:.:.:.:.:.:.:.:.	1/1:29.7543:263:0,263:0:0:263:9205:-828.475,-79.1709,0	1/1:29.7543:16:0,16:0:0:16:560:-50.7301,-4.81648,0	1/1:29.7543:1:0,1:0:0:1:36:-3.59827,-0.30103,0	1/1:29.7543:66:0,66:0:0:66:2376:-214.097,-19.868,0	0/1:26.7463:19:3,16:3:108:16:576:-46.4554,0,-4.3556	0/0:29.7543:150:146,4:146:5110:4:144:0,-31.8409,-446.756	1/1:29.7543:316:0,316:0:0:316:11060:-995.36,-95.1255,0	0/0:29.7543:62:62,0:62:2170:0:0:0,-18.6639,-195.573	1/1:29.7543:37:0,37:0:0:37:1295:-116.854,-11.1381,0	1/1:29.7543:21:0,21:0:0:21:756:-68.3672,-6.32163,0	1/1:29.7543:196:0,196:0:0:196:7056:-635.096,-59.0019,0	1/1:29.7543:10:0,10:0:0:10:360:-32.7443,-3.0103,0	.:.:.:.:.:.:.:.:.	0/0:29.7543:881:881,0:881:30835:0:0:0,-265.207,-2774.41	0/0:29.7543:60:60,0:60:2160:0:0:0,-18.0618,-194.667	0/0:29.7543:25:25,0:25:900:0:0:0,-7.52575,-81.321	0/0:29.7543:155:155,0:155:5425:0:0:0,-46.6596,-488.409	1/1:29.7543:48:0,48:0:0:48:1680:-151.491,-14.4494,0	1/1:29.7543:1:0,1:0:0:1:36:-3.59827,-0.30103,0	1/1:29.7543:21:0,21:0:0:21:756:-68.3672,-6.32163,0	1/1:29.7543:45:0,45:0:0:45:1575:-142.044,-13.5464,0	0/0:29.7543:1:1,0:1:36:0:0:0,-0.30103,-3.59827	.:.:.:.:.:.:.:.:.	0/1:26.7463:16:4,12:4:144:12:432:-34.4047,0,-8.49714	0/0:29.7543:2:2,0:2:66:0:0:0,-0.60206,-6.26836	.:.:.:.:.:.:.:.:.	1/1:29.7543:41:0,41:0:0:41:1435:-129.449,-12.3422,0	1/1:29.7543:39:0,39:0:0:39:1404:-126.659,-11.7402,0	1/1:29.7543:19:0,19:0:0:19:684:-61.8903,-5.71957,0	0/0:29.7543:31:31,0:31:1085:0:0:0,-9.33193,-97.9616	1/1:29.7543:3:0,3:0:0:3:108:-10.0752,-0.90309,0	1/1:29.7543:144:3,141:3:108:141:5076:-446.906,-33.2732,0	1/1:29.7543:11:0,11:0:0:11:396:-35.9827,-3.31133,0	1/1:29.7543:19:0,19:0:0:19:684:-61.8903,-5.71957,0	0/0:29.7543:7:7,0:7:252:0:0:0,-2.10721,-23.029	1/1:29.7543:91:0,91:0:0:91:3276:-295.059,-27.3937,0	0/0:29.7543:31:31,0:31:1116:0:0:0,-9.33193,-100.752	1/1:29.7543:2:0,2:0:0:2:72:-6.83672,-0.60206,0	.:.:.:.:.:.:.:.:.	1/1:29.7543:44:0,44:0:0:44:1541:-138.985,-13.2453,0	1/1:29.7543:10:0,10:0:0:10:360:-32.7443,-3.0103,0	1/1:29.7543:30:0,30:0:0:30:1080:-97.5132,-9.0309,0	0/0:29.7543:115:115,0:115:4140:0:0:0,-34.6184,-372.781	1/1:29.7543:96:0,96:0:0:96:3456:-311.251,-28.8989,0	1/1:29.7543:32:0,32:0:0:32:1152:-103.99,-9.63296,0	0/0:29.7543:2:2,0:2:72:0:0:0,-0.60206,-6.83672	.:.:.:.:.:.:.:.:.	1/1:29.7543:12:0,12:0:0:12:432:-39.2212,-3.61236,0	0/1:-0:20:2,18:2:72:18:648:-52.6313,0,-0.816122	1/1:29.7543:69:0,69:0:0:69:2415:-217.615,-20.7711,0	0/0:29.7543:3:3,0:3:108:0:0:0,-0.90309,-10.0752	1/1:29.7543:379:0,379:0:0:379:13644:-1227.73,-114.09,0	1/1:29.7543:29:0,29:0:0:29:1044:-94.2748,-8.72987,0	1/1:29.7543:100:0,100:0:0:100:3600:-324.205,-30.103,0	1/1:29.7543:48:0,48:0:0:48:1728:-155.805,-14.4494,0	1/1:29.7543:53:0,53:0:0:53:1908:-171.998,-15.9546,0	0/0:29.7543:106:106,0:106:3710:0:0:0,-31.9092,-334.119	.:.:.:.:.:.:.:.:.	.:.:.:.:.:.:.:.:.	0/0:29.7543:2:2,0:2:72:0:0:0,-0.60206,-6.83672	0/0:29.7543:2:2,0:2:72:0:0:0,-0.60206,-6.83672	1/1:29.7543:9:0,9:0:0:9:315:-28.6888,-2.70927,0	0/0:29.7543:27:27,0:27:972:0:0:0,-8.12781,-87.7979	1/1:29.7543:53:0,53:0:0:53:1908:-171.998,-15.9546,0	1/1:29.7543:13:0,13:0:0:13:468:-42.4596,-3.91339,0	.:.:.:.:.:.:.:.:.	1/1:29.7543:69:2,67:2:72:67:2412:-210.499,-13.9343,0	1/1:29.7543:180:0,180:0:0:180:6300:-567.128,-54.1854,0	1/1:29.7543:6:0,6:0:0:6:216:-19.7905,-1.80618,0	1/1:29.7543:1:0,1:0:0:1:36:-3.59827,-0.30103,0	.:.:.:.:.:.:.:.:.	1/1:29.7543:41:0,41:0:0:41:1476:-133.136,-12.3422,0	1/1:29.7543:7:0,7:0:0:7:252:-23.029,-2.10721,0	1/1:29.7543:31:0,31:0:0:31:1116:-100.752,-9.33193,0	0/0:29.7543:14:14,0:14:476:0:0:0,-4.21442,-43.1662	.:.:.:.:.:.:.:.:.	1/1:29.7543:111:0,111:0:0:111:3885:-349.863,-33.4143,0	1/1:29.7543:4:0,4:0:0:4:144:-13.3136,-1.20412,0	1/1:29.7543:1:0,1:0:0:1:36:-3.59827,-0.30103,0	1/1:29.7543:17:0,17:0:0:17:612:-55.4134,-5.11751,0	0/0:29.7543:2:2,0:2:72:0:0:0,-0.60206,-6.83672	1/1:29.7543:6:0,6:0:0:6:216:-19.7905,-1.80618,0	0/0:29.7543:35:35,0:35:1260:0:0:0,-10.536,-113.705	1/1:29.7543:1:0,1:0:0:1:36:-3.59827,-0.30103,0	0/0:29.7543:1:1,0:1:36:0:0:0,-0.30103,-3.59827	0/1:26.7463:180:155,25:155:5580:25:875:-24.8836,0,-448.134	.:.:.:.:.:.:.:.:.	1/1:29.7543:24:0,24:0:0:24:840:-75.9203,-7.22472,0	1/1:29.7543:25:2,23:2:72:23:828:-68.0074,-0.689028,0	1/1:29.7543:2:0,2:0:0:2:72:-6.83672,-0.60206,0	1/1:29.7543:132:0,132:0:0:132:4621:-416.077,-39.736,0	0/0:29.7543:5:5,0:5:180:0:0:0,-1.50515,-16.5521	1/1:29.7543:201:0,201:0:0:201:7236:-651.288,-60.507,0	1/1:29.7543:3:0,3:0:0:3:108:-10.0752,-0.90309,0	1/1:29.7543:35:0,35:0:0:35:1260:-113.705,-10.5361,0	0/1:26.7463:12:3,9:3:108:9:324:-25.8935,0,-6.46281	0/0:29.7543:16:16,0:16:576:0:0:0,-4.81648,-52.175	0/0:29.7543:11:11,0:11:396:0:0:0,-3.31133,-35.9827	1/1:29.7543:20:0,20:0:0:20:720:-65.1288,-6.0206,0	0/0:29.7543:1:1,0:1:36:0:0:0,-0.30103,-3.59827	0/0:29.7543:3:3,0:3:108:0:0:0,-0.90309,-10.0752	1/1:29.7543:6:0,6:0:0:6:216:-19.7905,-1.80618,0	0/0:29.7543:15:15,0:15:525:0:0:0,-4.51545,-47.5814	1/1:29.7543:5:0,5:0:0:5:180:-16.5521,-1.50515,0	0/1:26.7463:12:3,9:3:108:9:324:-25.8935,0,-6.46281	.:.:.:.:.:.:.:.:.	1/1:29.7543:4:0,4:0:0:4:144:-13.3136,-1.20412,0	1/1:29.7543:55:0,55:0:0:55:1980:-178.474,-16.5567,0	0/0:29.7543:1:1,0:1:36:0:0:0,-0.30103,-3.59827	1/1:29.7543:2:0,2:0:0:2:72:-6.83672,-0.60206,0	1/1:29.7543:2:0,2:0:0:2:64:-6.07869,-0.60206,0
chr1	139191	.	C	T	1.48218e+06	.	AB=0;ABP=0;AC=1288;AF=0.996904;AN=1292;AO=64619;CIGAR=1X;DP=64635;DPB=64635;DPRA=33.4519;EPP=140321;EPPR=37.7539;GTI=10;LEN=1;MEANALT=1;MQM=60;MQMR=60;NS=944;NUMALT=1;ODDS=25967;PAIRED=0;PAIREDR=0;PAO=0;PQA=0;PQR=0;PRO=0;QA=2.29418e+06;QR=566;RO=16;RPL=64619;RPP=140321;RPPR=37.7539;RPR=0;RUN=1;SAF=0;SAP=140321;SAR=64619;SRF=0;SRP=37.7539;SRR=16;TYPE=snp;technology.ILLUMINA=1	GT:GQ:DP:AD:RO:QR:AO:QA:GL	1/1:99:1:0,1:0:0:1:36:-3.59827,-0.30103,0	1/1:99:11:0,11:0:0:11:396:-35.9827,-3.31133,0	1/1:99:19:0,19:0:0:19:684:-61.8903,-5.71957,0	1/1:99:31:0,31:0:0:31:1116:-100.752,-9.33193,0	1/1:99:20:0,20:0:0:20:720:-65.1288,-6.0206,0	1/1:99:21:0,21:0:0:21:756:-68.3672,-6.32163,0	1/1:99:30:0,30:0:0:30:1080:-97.5132,-9.0309,0	1/1:99:6:0,6:0:0:6:216:-19.7905,-1.80618,0	1/1:99:355:0,355:0:0:355:12425:-1118.16,-106.866,0	1/1:99:414:0,414:0:0:414:14904:-1341.08,-124.626,0	1/1:99:424:0,424:0:0:424:14840:-1335.43,-127.637,0	1/1:99:5:0,5:0:0:5:180:-16.5521,-1.50515,0	1/1:99:174:0,174:0:0:174:6091:-548.325,-52.3792,0	1/1:99:155:0,155:0:0:155:5580:-502.319,-46.6597,0	1/1:99:24:0,24:0:0:24:864:-78.0826,-7.22472,0	1/1:99:36:0,36:0:0:36:1296:-116.944,-10.8371,0	1/1:99:44:0,44:0:0:44:1541:-138.985,-13.2453,0	1/1:99:33:0,33:0:0:33:1188:-107.229,-9.93399,0	1/1:99:1:0,1:0:0:1:36:-3.59827,-0.30103,0	0/0:99:5:5,0:5:170:0:0:0,-1.50515,-15.635	1/1:99:3:0,3:0:0:3:108:-10.0752,-0.90309,0	1/1:99:15:0,15:0:0:15:540:-48.9365,-4.51545,0	1/1:99:77:0,77:0:0:77:2772:-249.72,-23.1793,0	1/1:99:85:0,85:0:0:85:2976:-268.085,-25.5876,0	1/1:99:399:0,399:0:0:399:13965:-1256.71,-120.111,0	1/1:99:48:0,48:0:0:48:1728:-155.805,-14.4494,0	1/1:99:6:0,6:0:0:6:216:-19.7905,-1.80618,0	1/1:99:47:1,46:1:36:46:1656:-145.73,-10.5501,0	1/1:99:210:0,210:0:0:210:7560:-680.434,-63.2163,0	1/1:99:19:0,19:0:0:19:684:-61.8903,-5.71957,0	1/1:99:116:0,116:0:0:116:4176:-376.02,-34.9195,0	1/1:99:5:0,5:0:0:5:180:-16.5521,-1.50515,0	1/1:99:117:0,117:0:0:117:4212:-379.258,-35.2205,0	1/1:99:51:0,51:0:0:51:1836:-165.521,-15.3525,0	1/1:99:5:0,5:0:0:5:180:-16.5521,-1.50515,0	1/1:99:20:0,20:0:0:20:700:-63.3252,-6.0206,0	1/1:99:310:0,310:0:0:310:11160:-1004.28,-93.3193,0	1/1:99:171:0,171:0:0:171:6156:-554.134,-51.4761,0	1/1:99:13:0,13:0:0:13:468:-42.4596,-3.91339,0	1/1:99:4:0,4:0:0:4:144:-13.3136,-1.20412,0	1/1:99:163:0,163:0:0:163:5705:-513.599,-49.0679,0	1/1:99:20:0,20:0:0:20:680:-61.5203,-6.0206,0	1/1:99:36:0,36:0:0:36:1296:-116.944,-10.8371,0	1/1:99:5:0,5:0:0:5:180:-16.5521,-1.50515,0	1/1:99:2:0,2:0:0:2:72:-6.83672,-0.60206,0	1/1:99:556:0,556:0:0:556:19460:-1751.06,-167.373,0	1/1:99:108:0,108:0:0:108:3780:-340.417,-32.5112,0	1/1:99:22:0,22:0:0:22:792:-71.6057,-6.62266,0	1/1:99:1:0,1:0:0:1:36:-3.59827,-0.30103,0	1/1:99:407:0,407:0:0:407:14245:-1281.9,-122.519,0	1/1:99:41:0,41:0:0:41:1476:-133.136,-12.3422,0	1/1:99:313:0,313:0:0:313:11268:-1013.99,-94.2224,0	1/1:99:4:0,4:0:0:4:144:-13.3136,-1.20412,0	1/1:99:39:0,39:0:0:39:1404:-126.659,-11.7402,0	1/1:99:5:0,5:0:0:5:180:-16.5521,-1.50515,0	1/1:99:13:0,13:0:0:13:468:-42.4596,-3.91339,0	1/1:99:37:0,37:0:0:37:1332:-120.182,-11.1381,0	1/1:99:45:0,45:0:0:45:1575:-142.044,-13.5464,0	1/1:99:16:0,16:0:0:16:560:-50.7301,-4.81648,0	1/1:99:10:0,10:0:0:10:360:-32.7443,-3.0103,0	1/1:99:34:0,34:0:0:34:1190:-107.408,-10.235,0	1/1:99:13:1,12:1:36:12:432:-35.6229,-0.315115,0	1/1:99:18:0,18:0:0:18:648:-58.6519,-5.41854,0	1/1:99:63:0,63:0:0:63:2268:-204.382,-18.9649,0	1/1:99:115:0,115:0:0:115:4025:-362.458,-34.6185,0	1/1:99:380:0,380:0:0:380:13680:-1230.97,-114.391,0	1/1:99:4:0,4:0:0:4:144:-13.3136,-1.20412,0	1/1:99:5:0,5:0:0:5:180:-16.5521,-1.50515,0	1/1:99:2:0,2:0:0:2:68:-6.45793,-0.60206,0	1/1:99:1:0,1:0:0:1:36:-3.59827,-0.30103,0	1/1:99:153:0,153:0:0:153:5355:-482.111,-46.0576,0	1/1:99:30:0,30:0:0:30:1080:-97.5132,-9.0309,0	1/1:99:270:0,270:0:0:270:9450:-850.517,-81.2781,0	1/1:99:301:0,301:0:0:301:10836:-975.132,-90.61,0	1/1:99:27:0,27:0:0:27:972:-87.7979,-8.12781,0	1/1:99:3:0,3:0:0:3:102:-9.51695,-0.90309,0	1/1:99:45:0,45:0:0:45:1620:-146.09,-13.5464,0	1/1:99:209:0,209:0:0:209:7315:-658.442,-62.9153,0	1/1:99:39:1,38:1:36:38:1330:-116.405,-8.1419,0	1/1:99:6:0,6:0:0:6:216:-19.7905,-1.80618,0	1/1:99:5:0,5:0:0:5:180:-16.5521,-1.50515,0	1/1:99:1027:0,1027:0:0:1027:36972:-3326.25,-309.158,0	1/1:99:15:0,15:0:0:15:540:-48.9365,-4.51545,0	1/1:99:7:0,7:0:0:7:252:-23.029,-2.10721,0	1/1:99:10:0,10:0:0:10:360:-32.7443,-3.0103,0	1/1:99:91:0,91:0:0:91:3276:-295.059,-27.3937,0	1/1:99:6:0,6:0:0:6:216:-19.7905,-1.80618,0	1/1:99:236:0,236:0:0:236:8260:-743.459,-71.0431,0	1/1:99:25:0,25:0:0:25:900:-81.321,-7.52575,0	1/1:99:31:0,31:0:0:31:1116:-100.752,-9.33193,0	1/1:99:742:0,742:0:0:742:26163:-2354.05,-223.364,0	1/1:99:5:0,5:0:0:5:180:-16.5521,-1.50515,0	1/1:99:63:0,63:0:0:63:2268:-204.382,-18.9649,0	1/1:99:520:0,520:0:0:520:18720:-1684.35,-156.536,0	1/1:99:10:0,10:0:0:10:350:-31.8375,-3.0103,0	1/1:99:10:0,10:0:0:10:360:-32.7443,-3.0103,0	1/1:99:5:0,5:0:0:5:180:-16.5521,-1.50515,0	1/1:99:197:0,197:0:0:197:7092:-638.334,-59.3029,0	1/1:99:8:0,8:0:0:8:288:-26.2674,-2.40824,0	1/1:99:108:0,108:0:0:108:3888:-350.112,-32.5112,0	1/1:99:41:0,41:0:0:41:1476:-133.136,-12.3422,0	1/1:99:90:0,90:0:0:90:3150:-283.739,-27.0927,0	1/1:99:4:0,4:0:0:4:144:-13.3136,-1.20412,0	1/1:99:61:0,61:0:0:61:2135:-192.425,-18.3628,0	1/1:99:2:0,2:0:0:2:72:-6.83672,-0.60206,0	1/1:99:6:0,6:0:0:6:204:-18.694,-1.80618,0	1/1:99:29:0,29:0:0:29:1044:-94.2748,-8.72987,0	1/1:99:71:0,71:0:0:71:2556:-230.29,-21.3731,0	1/1:99:293:0,293:0:0:293:10548:-949.225,-88.2018,0	1/1:99:19:0,19:0:0:19:684:-61.8903,-5.71957,0	1/1:99:89:0,89:0:0:89:3115:-280.59,-26.7917,0	1/1:99:111:0,111:0:0:111:3886:-349.953,-33.4143,0	1/1:99:16:0,16:0:0:16:576:-52.175,-4.81648,0	1/1:99:27:0,27:0:0:27:945:-85.3666,-8.12781,0	1/1:99:26:0,26:0:0:26:936:-84.5595,-7.82678,0	1/1:99:9:0,9:0:0:9:324:-29.5059,-2.70927,0	1/1:99:8:0,8:0:0:8:288:-26.2674,-2.40824,0	1/1:99:210:0,210:0:0:210:7560:-680.434,-63.2163,0	1/1:99:25:0,25:0:0:25:900:-81.321,-7.52575,0	1/1:99:24:0,24:0:0:24:840:-75.9203,-7.22472,0	1/1:99:9:0,9:0:0:9:324:-29.5059,-2.70927,0	1/1:99:220:0,220:0:0:220:7700:-693.078,-66.2266,0	1/1:99:185:0,185:0:0:185:6475:-582.872,-55.6906,0	1/1:99:24:0,24:0:0:24:864:-78.0826,-7.22472,0	1/1:99:14:0,14:0:0:14:504:-45.6981,-4.21442,0	1/1:99:7:0,7:0:0:7:252:-23.029,-2.10721,0	1/1:99:63:0,63:0:0:63:2268:-204.382,-18.9649,0	1/1:99:50:0,50:0:0:50:1800:-162.282,-15.0515,0	1/1:99:347:0,347:0:0:347:12492:-1124.1,-104.457,0	1/1:99:13:0,13:0:0:13:468:-42.4596,-3.91339,0	1/1:99:21:0,21:0:0:21:756:-68.3672,-6.32163,0	1/1:99:7:0,7:0:0:7:252:-23.029,-2.10721,0	1/1:99:109:0,109:0:0:109:3815:-343.565,-32.8123,0	1/1:99:17:0,17:0:0:17:612:-55.4134,-5.11751,0	1/1:99:2:0,2:0:0:2:72:-6.83672,-0.60206,0	1/1:99:492:0,492:0:0:492:17712:-1593.68,-148.107,0	1/1:99:12:0,12:0:0:12:432:-39.2212,-3.61236,0	1/1:99:15:0,15:0:0:15:540:-48.9365,-4.51545,0	1/1:99:33:0,33:0:0:33:1188:-107.229,-9.93399,0	1/1:99:224:0,224:0:0:224:7840:-705.674,-67.4307,0	1/1:99:26:0,26:0:0:26:910:-82.2178,-7.82678,0	1/1:99:12:0,12:0:0:12:432:-39.2212,-3.61236,0	1/1:99:35:0,35:0:0:35:1260:-113.705,-10.5361,0	1/1:99:66:0,66:0:0:66:2376:-214.097,-19.868,0	1/1:99:41:0,41:0:0:41:1476:-133.136,-12.3422,0	1/1:99:62:0,62:0:0:62:2232:-201.144,-18.6639,0	1/1:99:128:0,128:0:0:128:4608:-414.881,-38.5318,0	1/1:99:221:0,221:0:0:221:7735:-696.227,-66.5276,0	1/1:99:102:0,102:0:0:102:3663:-329.872,-30.7051,0	1/1:99:13:0,13:0:0:13:468:-42.4596,-3.91339,0	.:.:.:.:.:.:.:.:.	1/1:99:164:0,164:0:0:164:5741:-516.837,-49.3689,0	1/1:99:15:0,15:0:0:15:540:-48.9365,-4.51545,0	1/1:99:65:0,65:0:0:65:2340:-210.859,-19.567,0	1/1:99:11:0,11:0:0:11:396:-35.9827,-3.31133,0	1/1:99:725:0,725:0:0:725:26100:-2348.23,-218.247,0	1/1:99:28:0,28:0:0:28:1008:-91.0364,-8.42884,0	1/1:99:768:0,768:0:0:768:26880:-2418.6,-231.191,0	1/1:99:294:0,294:0:0:294:10290:-926.087,-88.5028,0	1/1:99:3:0,3:0:0:3:105:-9.79616,-0.90309,0	1/1:99:8:0,8:0:0:8:288:-26.2674,-2.40824,0	1/1:99:79:0,79:0:0:79:2765:-249.102,-23.7814,0	1/1:99:4:0,4:0:0:4:144:-13.3136,-1.20412,0	1/1:99:212:0,212:0:0:212:7632:-686.911,-63.8184,0	1/1:99:200:0,200:0:0:200:7000:-630.103,-60.206,0	1/1:99:51:0,51:0:0:51:1785:-160.937,-15.3525,0	1/1:99:18:0,18:0:0:18:648:-58.6519,-5.41854,0	1/1:99:291:0,291:0:0:291:10185:-916.641,-87.5997,0	1/1:99:182:0,182:0:0:182:6550:-589.578,-54.7875,0	1/1:99:34:0,34:0:0:34:1224:-110.467,-10.235,0	1/1:99:16:0,16:0:0:16:560:-50.7301,-4.81648,0	1/1:99:4:0,4:0:0:4:144:-13.3136,-1.20412,0	1/1:99:16:0,16:0:0:16:576:-52.175,-4.81648,0	1/1:99:1:0,1:0:0:1:36:-3.59827,-0.30103,0	1/1:99:152:0,152:0:0:152:5472:-492.604,-45.7566,0	1/1:99:55:0,55:0:0:55:1980:-178.474,-16.5567,0	1/1:99:6:0,6:0:0:6:216:-19.7905,-1.80618,0	1/1:99:435:0,435:0:0:435:15660:-1409.08,-130.948,0	1/1:99:15:0,15:0:0:15:540:-48.9365,-4.51545,0	1/1:99:3:0,3:0:0:3:108:-10.0752,-0.90309,0	1/1:99:2:0,2:0:0:2:72:-6.83672,-0.60206,0	1/1:99:1:0,1:0:0:1:36:-3.59827,-0.30103,0	1/1:99:318:0,318:0:0:318:11130:-1001.66,-95.7275,0	1/1:99:74:0,74:0:0:74:2664:-240.005,-22.2762,0	1/1:99:18:0,18:0:0:18:648:-58.6519,-5.41854,0	1/1:99:196:0,196:0:0:196:7056:-635.096,-59.0019,0	1/1:99:1:0,1:0:0:1:36:-3.59827,-0.30103,0	.:.:.:.:.:.:.:.:.	1/1:99:2:0,2:0:0:2:72:-6.83672,-0.60206,0	1/1:99:4:0,4:0:0:4:140:-12.9449,-1.20412,0	1/1:99:324:0,324:0:0:324:11664:-1049.62,-97.5337,0	1/1:99:862:0,862:0:0:862:30170:-2714.59,-259.488,0	1/1:99:25:0,25:0:0:25:900:-81.321,-7.52575,0	1/1:99:4:0,4:0:0:4:144:-13.3136,-1.20412,0	1/1:99:14:0,14:0:0:14:504:-45.6981,-4.21442,0	1/1:99:47:0,47:0:0:47:1645:-148.342,-14.1484,0	1/1:99:312:0,312:0:0:312:10923:-983.034,-93.9214,0	1/1:99:12:0,12:0:0:12:432:-39.2212,-3.61236,0	1/1:99:13:0,13:0:0:13:468:-42.4596,-3.91339,0	1/1:99:2:0,2:0:0:2:72:-6.83672,-0.60206,0	1/1:99:40:0,40:0:0:40:1400:-126.301,-12.0412,0	1/1:99:3:0,3:0:0:3:108:-10.0752,-0.90309,0	1/1:99:46:0,46:0:0:46:1656:-149.328,-13.8474,0	1/1:99:8:0,8:0:0:8:288:-26.2674,-2.40824,0	1/1:99:962:0,962:0:0:962:34632:-3115.75,-289.591,0	1/1:99:100:0,100:0:0:100:3500:-315.226,-30.103,0	1/1:99:20:0,20:0:0:20:720:-65.1288,-6.0206,0	1/1:99:20:0,20:0:0:20:720:-65.1288,-6.0206,0	1/1:99:32:0,32:0:0:32:1152:-103.99,-9.63296,0	1/1:99:36:0,36:0:0:36:1296:-116.944,-10.8371,0	1/1:99:6:0,6:0:0:6:204:-18.694,-1.80618,0	1/1:99:94:0,94:0:0:94:3384:-304.774,-28.2968,0	1/1:99:70:1,69:1:36:69:2484:-220.214,-17.4738,0	1/1:99:2:0,2:0:0:2:50:-4.74974,-0.60206,0	1/1:99:64:0,64:0:0:64:2240:-201.871,-19.2659,0	1/1:99:4:0,4:0:0:4:144:-13.3136,-1.20412,0	1/1:99:102:0,102:0:0:102:3672:-330.681,-30.7051,0	1/1:99:2:0,2:0:0:2:72:-6.83672,-0.60206,0	1/1:99:152:0,152:0:0:152:5472:-492.604,-45.7566,0	1/1:99:9:0,9:0:0:9:315:-28.6888,-2.70927,0	1/1:99:4:0,4:0:0:4:144:-13.3136,-1.20412,0	1/1:99:218:0,218:0:0:218:7630:-686.781,-65.6245,0	1/1:99:6:0,6:0:0:6:216:-19.7905,-1.80618,0	1/1:99:3:0,3:0:0:3:108:-10.0752,-0.90309,0	1/1:99:66:0,66:0:0:66:2376:-214.097,-19.868,0	1/1:99:8:0,8:0:0:8:288:-26.2674,-2.40824,0	1/1:99:17:0,17:0:0:17:595:-53.8789,-5.11751,0	1/1:99:23:0,23:0:0:23:828:-74.8441,-6.92369,0	1/1:99:81:0,81:0:0:81:2836:-255.49,-24.3834,0	1/1:99:8:0,8:0:0:8:288:-26.2674,-2.40824,0	1/1:99:30:0,30:0:0:30:1080:-97.5132,-9.0309,0	1/1:99:22:0,22:0:0:22:792:-71.6057,-6.62266,0	1/1:99:18:0,18:0:0:18:648:-58.6519,-5.41854,0	1/1:99:6:0,6:0:0:6:216:-19.7905,-1.80618,0	1/1:99:3:0,3:0:0:3:96:-8.95808,-0.90309,0	1/1:99:16:0,16:0:0:16:576:-52.175,-4.81648,0	1/1:99:7:0,7:0:0:7:245:-22.3912,-2.10721,0	1/1:99:12:0,12:0:0:12:432:-39.2212,-3.61236,0	1/1:99:7:0,7:0:0:7:252:-23.029,-2.10721,0	1/1:99:14:0,14:0:0:14:504:-45.6981,-4.21442,0	1/1:99:58:0,58:0:0:58:2088:-188.19,-17.4597,0	1/1:99:17:0,17:0:0:17:612:-55.4134,-5.11751,0	1/1:99:293:0,293:0:0:293:10257:-923.118,-88.2018,0	1/1:99:51:0,51:0:0:51:1836:-165.521,-15.3525,0	1/1:99:53:0,53:0:0:53:1908:-171.998,-15.9546,0	1/1:99:72:0,72:0:0:72:2520:-227.061,-21.6742,0	1/1:99:6:0,6:0:0:6:216:-19.7905,-1.80618,0	1/1:99:41:0,41:0:0:41:1435:-129.449,-12.3422,0	1/1:99:1214:0,1214:0:0:1214:42490:-3822.95,-365.45,0	1/1:99:86:0,86:0:0:86:3096:-278.866,-25.8886,0	1/1:99:1:0,1:0:0:1:36:-3.59827,-0.30103,0	1/1:99:164:0,164:0:0:164:5904:-531.465,-49.3689,0	1/1:99:332:0,332:0:0:332:11952:-1075.52,-99.942,0	1/1:99:5:0,5:0:0:5:180:-16.5521,-1.50515,0	1/1:99:225:0,225:0:0:225:7875:-708.822,-67.7318,0	1/1:99:65:0,65:0:0:65:2275:-205.02,-19.567,0	1/1:99:9:0,9:0:0:9:324:-29.5059,-2.70927,0	1/1:99:2:0,2:0:0:2:72:-6.83672,-0.60206,0	1/1:99:1089:0,1089:0:0:1089:38115:-3429.36,-327.822,0	1/1:99:152:0,152:0:0:152:5320:-478.962,-45.7566,0	1/1:99:254:0,254:0:0:254:8890:-800.137,-76.4616,0	1/1:99:247:0,247:0:0:247:8645:-778.095,-74.3544,0	1/1:99:16:0,16:0:0:16:576:-52.175,-4.81648,0	1/1:99:12:0,12:0:0:12:432:-39.2212,-3.61236,0	1/1:99:60:0,60:0:0:60:2160:-194.667,-18.0618,0	1/1:99:56:1,55:1:36:55:1925:-169.934,-13.2594,0	1/1:99:33:0,33:0:0:33:1155:-104.259,-9.93399,0	1/1:99:8:0,8:0:0:8:288:-26.2674,-2.40824,0	1/1:99:42:0,42:0:0:42:1512:-136.375,-12.6433,0	1/1:99:4:0,4:0:0:4:144:-13.3136,-1.20412,0	1/1:99:2:0,2:0:0:2:72:-6.83672,-0.60206,0	1/1:99:11:0,11:0:0:11:396:-35.9827,-3.31133,0	1/1:99:1:0,1:0:0:1:36:-3.59827,-0.30103,0	1/1:99:391:0,391:0:0:391:14071:-1266.14,-117.703,0	1/1:99:93:0,93:0:0:93:3255:-293.185,-27.9958,0	1/1:99:96:0,96:0:0:96:3360:-302.631,-28.8989,0	1/1:99:15:0,15:0:0:15:540:-48.9365,-4.51545,0	1/1:99:3:0,3:0:0:3:108:-10.0752,-0.90309,0	1/1:99:4:0,4:0:0:4:144:-13.3136,-1.20412,0	1/1:99:22:0,22:0:0:22:792:-71.6057,-6.62266,0	1/1:99:75:0,75:0:0:75:2700:-243.243,-22.5773,0	1/1:99:4:0,4:0:0:4:144:-13.3136,-1.20412,0	1/1:99:152:0,152:0:0:152:5469:-492.334,-45.7566,0	1/1:99:191:0,191:0:0:191:6687:-601.944,-57.4967,0	1/1:99:1:0,1:0:0:1:36:-3.59827,-0.30103,0	1/1:99:236:0,236:0:0:236:8260:-743.459,-71.0431,0	1/1:99:63:0,63:0:0:63:2268:-204.382,-18.9649,0	1/1:99:225:0,225:0:0:225:7875:-708.822,-67.7318,0	1/1:99:11:0,11:0:0:11:396:-35.9827,-3.31133,0	1/1:99:7:0,7:0:0:7:252:-23.029,-2.10721,0	1/1:99:418:0,418:0:0:418:14630:-1316.53,-125.831,0	1/1:99:8:0,8:0:0:8:288:-26.2674,-2.40824,0	1/1:99:257:0,257:0:0:257:9252:-832.641,-77.3647,0	1/1:99:29:0,29:0:0:29:1044:-94.2748,-8.72987,0	1/1:99:20:0,20:0:0:20:720:-65.1288,-6.0206,0	1/1:99:2:0,2:0:0:2:72:-6.83672,-0.60206,0	1/1:99:192:0,192:0:0:192:6720:-604.913,-57.7978,0	1/1:99:22:0,22:0:0:22:792:-71.6057,-6.62266,0	1/1:99:454:0,454:0:0:454:15890:-1429.89,-136.668,0	1/1:99:158:0,158:0:0:158:5530:-497.855,-47.5627,0	1/1:99:202:0,202:0:0:202:7070:-636.401,-60.8081,0	1/1:99:67:0,67:0:0:67:2345:-211.317,-20.169,0	1/1:99:1:0,1:0:0:1:36:-3.59827,-0.30103,0	1/1:99:7:0,7:0:0:7:252:-23.029,-2.10721,0	1/1:99:482:0,482:0:0:482:16870:-1518.06,-145.096,0	1/1:99:677:0,677:0:0:677:23695:-2132.06,-203.797,0	1/1:99:38:0,38:0:0:38:1368:-123.421,-11.4391,0	.:.:.:.:.:.:.:.:.	1/1:99:37:0,37:0:0:37:1332:-120.182,-11.1381,0	1/1:99:156:0,156:0:0:156:5461:-491.647,-46.9607,0	1/1:99:106:0,106:0:0:106:3710:-334.119,-31.9092,0	1/1:99:1:0,1:0:0:1:34:-3.39891,-0.30103,0	1/1:99:4:0,4:0:0:4:144:-13.3136,-1.20412,0	1/1:99:67:0,67:0:0:67:2412:-217.336,-20.169,0	1/1:99:9:0,9:0:0:9:324:-29.5059,-2.70927,0	1/1:99:14:0,14:0:0:14:504:-45.6981,-4.21442,0	1/1:99:1125:0,1125:0:0:1125:39375:-3542.71,-338.659,0	1/1:99:265:0,265:0:0:265:9275:-834.773,-79.773,0	1/1:99:491:0,491:0:0:491:17676:-1590.44,-147.806,0	1/1:99:930:0,930:0:0:930:33480:-3012.12,-279.958,0	1/1:99:21:0,21:0:0:21:756:-68.3672,-6.32163,0	1/1:99:3:0,3:0:0:3:102:-9.51695,-0.90309,0	1/1:99:341:0,341:0:0:341:11935:-1074.08,-102.651,0	1/1:99:119:0,119:0:0:119:4165:-375.053,-35.8226,0	1/1:99:5:0,5:0:0:5:180:-16.5521,-1.50515,0	1/1:99:18:0,18:0:0:18:648:-58.6519,-5.41854,0	1/1:99:71:0,71:0:0:71:2485:-223.912,-21.3731,0	.:.:.:.:.:.:.:.:.	1/1:99:68:0,68:0:0:68:2448:-220.574,-20.47,0	1/1:99:23:0,23:0:0:23:805:-72.7715,-6.92369,0	1/1:99:13:0,13:0:0:13:468:-42.4596,-3.91339,0	1/1:99:1:0,1:0:0:1:36:-3.59827,-0.30103,0	1/1:99:24:0,24:0:0:24:840:-75.9203,-7.22472,0	1/1:99:129:0,129:0:0:129:4515:-406.541,-38.8329,0	1/1:99:75:0,75:0:0:75:2700:-243.243,-22.5773,0	1/1:99:9:0,9:0:0:9:324:-29.5059,-2.70927,0	1/1:99:252:0,252:0:0:252:8820:-793.839,-75.8596,0	1/1:99:3:0,3:0:0:3:108:-10.0752,-0.90309,0	1/1:99:868:0,868:0:0:868:30380:-2733.48,-261.294,0	1/1:99:47:0,47:0:0:47:1645:-148.342,-14.1484,0	1/1:99:95:0,95:0:0:95:3420:-308.012,-28.5979,0	1/1:99:30:0,30:0:0:30:1080:-97.5132,-9.0309,0	1/1:99:69:0,69:0:0:69:2415:-217.615,-20.7711,0	1/1:99:86:0,86:0:0:86:3096:-278.866,-25.8886,0	1/1:99:8:0,8:0:0:8:288:-26.2674,-2.40824,0	1/1:99:218:0,218:0:0:218:7630:-686.781,-65.6245,0	1/1:99:176:0,176:0:0:176:6336:-570.327,-52.9813,0	1/1:99:211:0,211:0:0:211:7596:-683.672,-63.5173,0	1/1:99:1750:0,1750:0:0:1750:63000:-5667.64,-526.803,0	1/1:99:61:0,61:0:0:61:2196:-197.905,-18.3628,0	1/1:99:45:0,45:0:0:45:1620:-146.09,-13.5464,0	1/1:99:16:0,16:0:0:16:576:-52.175,-4.81648,0	1/1:99:99:0,99:0:0:99:3564:-320.966,-29.802,0	1/1:99:19:0,19:0:0:19:684:-61.8903,-5.71957,0	1/1:99:231:0,231:0:0:231:8085:-727.715,-69.5379,0	1/1:99:66:0,66:0:0:66:2376:-214.097,-19.868,0	1/1:99:48:0,48:0:0:48:1680:-151.491,-14.4494,0	1/1:99:184:0,184:0:0:184:6440:-579.723,-55.3895,0	1/1:99:32:0,32:0:0:32:1152:-103.99,-9.63296,0	1/1:99:69:0,69:0:0:69:2415:-217.615,-20.7711,0	1/1:99:102:0,102:0:0:102:3672:-330.681,-30.7051,0	1/1:99:60:0,60:0:0:60:2160:-194.667,-18.0618,0	1/1:99:49:0,49:0:0:49:1764:-159.044,-14.7505,0	1/1:99:111:0,111:0:0:111:3996:-359.827,-33.4143,0	1/1:99:24:0,24:0:0:24:864:-78.0826,-7.22472,0	1/1:99:26:0,26:0:0:26:936:-84.5595,-7.82678,0	1/1:99:5:0,5:0:0:5:180:-16.5521,-1.50515,0	1/1:99:2:0,2:0:0:2:72:-6.83672,-0.60206,0	1/1:99:4:0,4:0:0:4:144:-13.3136,-1.20412,0	1/1:99:13:0,13:0:0:13:468:-42.4596,-3.91339,0	1/1:99:29:0,29:0:0:29:1044:-94.2748,-8.72987,0	1/1:99:64:0,64:0:0:64:2240:-201.871,-19.2659,0	1/1:99:67:1,66:1:36:66:2376:-210.499,-16.5707,0	1/1:99:649:0,649:0:0:649:23364:-2102.11,-195.368,0	1/1:99:2:0,2:0:0:2:72:-6.83672,-0.60206,0	1/1:99:15:0,15:0:0:15:540:-48.9365,-4.51545,0	1/1:99:180:0,180:0:0:180:6300:-567.128,-54.1854,0	1/1:99:44:0,44:0:0:44:1540:-138.896,-13.2453,0	1/1:99:53:0,53:0:0:53:1908:-171.998,-15.9546,0	1/1:99:1:0,1:0:0:1:36:-3.59827,-0.30103,0	1/1:99:2:0,2:0:0:2:72:-6.83672,-0.60206,0	1/1:99:3:0,3:0:0:3:108:-10.0752,-0.90309,0	1/1:99:69:0,69:0:0:69:2415:-217.615,-20.7711,0	1/1:99:6:0,6:0:0:6:216:-19.7905,-1.80618,0	1/1:99:167:0,167:0:0:167:6012:-541.181,-50.272,0	1/1:99:202:0,202:0:0:202:7272:-654.526,-60.8081,0	1/1:99:102:0,102:0:0:102:3570:-321.524,-30.7051,0	1/1:99:43:0,43:0:0:43:1548:-139.613,-12.9443,0	1/1:99:48:0,48:0:0:48:1728:-155.805,-14.4494,0	1/1:99:52:0,52:0:0:52:1872:-168.759,-15.6536,0	1/1:99:54:0,54:0:0:54:1890:-170.383,-16.2556,0	1/1:99:167:0,167:0:0:167:5845:-526.194,-50.272,0	1/1:99:2:0,2:0:0:2:72:-6.83672,-0.60206,0	1/1:99:60:0,60:0:0:60:2160:-194.667,-18.0618,0	1/1:99:38:0,38:0:0:38:1330:-120.003,-11.4391,0	1/1:99:3:0,3:0:0:3:108:-10.0752,-0.90309,0	1/1:99:41:0,41:0:0:41:1476:-133.136,-12.3422,0	1/1:99:19:0,19:0:0:19:684:-61.8903,-5.71957,0	1/1:99:14:0,14:0:0:14:504:-45.6981,-4.21442,0	1/1:99:48:0,48:0:0:48:1680:-151.491,-14.4494,0	1/1:99:6:0,6:0:0:6:216:-19.7905,-1.80618,0	1/1:99:4:0,4:0:0:4:144:-13.3136,-1.20412,0	1/1:99:24:0,24:0:0:24:864:-78.0826,-7.22472,0	1/1:99:1:0,1:0:0:1:36:-3.59827,-0.30103,0	1/1:99:3:0,3:0:0:3:108:-10.0752,-0.90309,0	1/1:99:23:0,23:0:0:23:828:-74.8441,-6.92369,0	1/1:99:288:0,288:0:0:288:10368:-933.033,-86.6966,0	1/1:99:4:0,4:0:0:4:144:-13.3136,-1.20412,0	1/1:99:4:0,4:0:0:4:128:-11.8375,-1.20412,0	1/1:99:344:0,344:0:0:344:12040:-1083.53,-103.554,0	1/1:99:256:0,256:0:0:256:8960:-806.434,-77.0637,0	1/1:99:4:0,4:0:0:4:136:-12.576,-1.20412,0	1/1:99:41:0,41:0:0:41:1435:-129.449,-12.3422,0	.:.:.:.:.:.:.:.:.	1/1:99:252:0,252:0:0:252:8822:-794.018,-75.8596,0	1/1:99:47:0,47:0:0:47:1692:-152.567,-14.1484,0	1/1:99:2:0,2:0:0:2:72:-6.83672,-0.60206,0	1/1:99:149:0,149:0:0:149:5215:-469.516,-44.8535,0	1/1:99:621:0,621:0:0:621:22356:-2011.44,-186.94,0	1/1:99:2:0,2:0:0:2:72:-6.83672,-0.60206,0	1/1:99:254:0,254:0:0:254:9144:-822.925,-76.4616,0	1/1:99:807:0,807:0:0:807:28245:-2541.4,-242.931,0	1/1:99:15:0,15:0:0:15:540:-48.9365,-4.51545,0	1/1:99:298:0,298:0:0:298:10728:-965.417,-89.7069,0	1/1:99:65:0,65:0:0:65:2275:-205.02,-19.567,0	1/1:99:13:0,13:0:0:13:468:-42.4596,-3.91339,0	1/1:99:3:0,3:0:0:3:108:-10.0752,-0.90309,0	1/1:99:16:0,16:0:0:16:576:-52.175,-4.81648,0	1/1:99:68:0,68:0:0:68:2380:-214.466,-20.47,0	1/1:99:110:0,110:0:0:110:3956:-356.23,-33.1133,0	1/1:99:37:0,37:0:0:37:1295:-116.854,-11.1381,0	1/1:99:79:0,79:0:0:79:2844:-256.197,-23.7814,0	1/1:99:3:0,3:0:0:3:108:-10.0752,-0.90309,0	1/1:99:51:0,51:0:0:51:1836:-165.521,-15.3525,0	1/1:99:48:0,48:0:0:48:1728:-155.805,-14.4494,0	1/1:99:174:0,174:0:0:174:6090:-548.235,-52.3792,0	1/1:99:80:1,79:1:36:79:2764:-245.414,-20.4841,0	1/1:99:15:0,15:0:0:15:540:-48.9365,-4.51545,0	1/1:99:13:0,13:0:0:13:468:-42.4596,-3.91339,0	1/1:99:3:0,3:0:0:3:108:-10.0752,-0.90309,0	1/1:99:106:0,106:0:0:106:3816:-343.635,-31.9092,0	1/1:99:172:1,171:1:36:171:6156:-550.536,-48.1789,0	1/1:99:156:0,156:0:0:156:5616:-505.558,-46.9607,0	1/1:99:10:0,10:0:0:10:360:-32.7443,-3.0103,0	1/1:99:5:0,5:0:0:5:180:-16.5521,-1.50515,0	1/1:99:86:0,86:0:0:86:3096:-278.866,-25.8886,0	1/1:99:4:0,4:0:0:4:144:-13.3136,-1.20412,0	1/1:99:5:0,5:0:0:5:175:-16.0937,-1.50515,0	1/1:99:208:0,208:0:0:208:7488:-673.957,-62.6142,0	1/1:99:2:0,2:0:0:2:72:-6.83672,-0.60206,0	1/1:99:5:0,5:0:0:5:180:-16.5521,-1.50515,0	1/1:99:1267:0,1267:0:0:1267:45612:-4103.47,-381.405,0	1/1:99:418:0,418:0:0:418:15048:-1354.03,-125.831,0	1/1:99:95:0,95:0:0:95:3420:-308.012,-28.5979,0	1/1:99:6:0,6:0:0:6:216:-19.7905,-1.80618,0	1/1:99:5:0,5:0:0:5:180:-16.5521,-1.50515,0	1/1:99:1:0,1:0:0:1:36:-3.59827,-0.30103,0	1/1:99:329:0,329:0:0:329:11844:-1065.81,-99.0389,0	1/1:99:2:0,2:0:0:2:72:-6.83672,-0.60206,0	1/1:99:61:0,61:0:0:61:2135:-192.425,-18.3628,0	1/1:99:396:0,396:0:0:396:13863:-1247.53,-119.208,0	1/1:99:165:0,165:0:0:165:5940:-534.704,-49.67,0	1/1:99:157:0,157:0:0:157:5495:-494.706,-47.2617,0	.:.:.:.:.:.:.:.:.	1/1:99:6:0,6:0:0:6:198:-18.1452,-1.80618,0	1/1:99:9:0,9:0:0:9:324:-29.5059,-2.70927,0	1/1:99:16:0,16:0:0:16:576:-52.175,-4.81648,0	1/1:99:7:0,7:0:0:7:252:-23.029,-2.10721,0	1/1:99:111:0,111:0:0:111:3996:-359.827,-33.4143,0	1/1:99:32:0,32:0:0:32:1139:-102.819,-9.63296,0	1/1:99:133:0,133:0:0:133:4656:-419.226,-40.037,0	1/1:99:2:0,2:0:0:2:72:-6.83672,-0.60206,0	1/1:99:69:0,69:0:0:69:2415:-217.615,-20.7711,0	1/1:99:346:0,346:0:0:346:12110:-1089.82,-104.156,0	1/1:99:48:0,48:0:0:48:1728:-155.805,-14.4494,0	1/1:99:53:0,53:0:0:53:1908:-171.998,-15.9546,0	1/1:99:225:0,225:0:0:225:7875:-708.822,-67.7318,0	1/1:99:3:0,3:0:0:3:108:-10.0752,-0.90309,0	1/1:99:72:0,72:0:0:72:2520:-227.061,-21.6742,0	.:.:.:.:.:.:.:.:.	1/1:99:11:0,11:0:0:11:396:-35.9827,-3.31133,0	1/1:99:667:0,667:0:0:667:23345:-2100.58,-200.787,0	1/1:99:28:0,28:0:0:28:1008:-91.0364,-8.42884,0	.:.:.:.:.:.:.:.:.	1/1:99:80:0,80:0:0:80:2880:-259.436,-24.0824,0	1/1:99:166:0,166:0:0:166:5810:-523.045,-49.971,0	1/1:99:129:0,129:0:0:129:4644:-418.12,-38.8329,0	1/1:99:4:0,4:0:0:4:144:-13.3136,-1.20412,0	1/1:99:71:0,71:0:0:71:2556:-230.29,-21.3731,0	1/1:99:50:0,50:0:0:50:1800:-162.282,-15.0515,0	1/1:99:243:0,243:0:0:243:8505:-765.5,-73.1503,0	1/1:99:1:0,1:0:0:1:36:-3.59827,-0.30103,0	1/1:99:19:0,19:0:0:19:684:-61.8903,-5.71957,0	1/1:99:25:0,25:0:0:25:900:-81.321,-7.52575,0	1/1:99:48:0,48:0:0:48:1680:-151.491,-14.4494,0	1/1:99:206:0,206:0:0:206:7210:-648.996,-62.0122,0	1/1:99:6:0,6:0:0:6:216:-19.7905,-1.80618,0	1/1:99:5:0,5:0:0:5:180:-16.5521,-1.50515,0	1/1:99:524:0,524:0:0:524:18340:-1650.3,-157.74,0	1/1:99:32:0,32:0:0:32:1120:-101.11,-9.63296,0	1/1:99:7:0,7:0:0:7:252:-23.029,-2.10721,0	1/1:99:143:0,143:0:0:143:5005:-450.623,-43.0473,0	1/1:99:26:0,26:0:0:26:936:-84.5595,-7.82678,0	1/1:99:299:0,299:0:0:299:10764:-968.656,-90.008,0	1/1:99:621:0,621:0:0:621:22356:-2011.44,-186.94,0	1/1:99:98:0,98:0:0:98:3528:-317.728,-29.5009,0	1/1:99:63:0,63:0:0:63:2268:-204.382,-18.9649,0	1/1:99:42:1,41:1:36:41:1476:-129.538,-9.04499,0	1/1:99:336:0,336:0:0:336:12096:-1088.48,-101.146,0	1/1:99:31:0,31:0:0:31:1116:-100.752,-9.33193,0	1/1:99:2:0,2:0:0:2:72:-6.83672,-0.60206,0	1/1:99:1803:0,1803:0:0:1803:63105:-5677.58,-542.757,0	1/1:99:101:0,101:0:0:101:3535:-318.375,-30.404,0	1/1:99:48:1,47:1:36:47:1692:-148.969,-10.8512,0	1/1:99:271:0,271:0:0:271:9485:-853.666,-81.5791,0	1/1:99:103:0,103:0:0:103:3708:-333.92,-31.0061,0	1/1:99:3:0,3:0:0:3:108:-10.0752,-0.90309,0	1/1:99:52:0,52:0:0:52:1872:-168.759,-15.6536,0	1/1:99:111:0,111:0:0:111:3886:-349.953,-33.4143,0	1/1:99:1:0,1:0:0:1:36:-3.59827,-0.30103,0	1/1:99:1:0,1:0:0:1:36:-3.59827,-0.30103,0	1/1:99:14:0,14:0:0:14:504:-45.6981,-4.21442,0	1/1:99:4:0,4:0:0:4:144:-13.3136,-1.20412,0	.:.:.:.:.:.:.:.:.	1/1:99:71:0,71:0:0:71:2556:-230.29,-21.3731,0	1/1:99:72:0,72:0:0:72:2592:-233.528,-21.6742,0	1/1:99:40:0,40:0:0:40:1440:-129.898,-12.0412,0	1/1:99:66:0,66:0:0:66:2310:-208.168,-19.868,0	1/1:99:4:0,4:0:0:4:128:-11.8375,-1.20412,0	1/1:99:241:0,241:0:0:241:8676:-780.826,-72.5482,0	1/1:99:24:0,24:0:0:24:864:-78.0826,-7.22472,0	1/1:99:28:0,28:0:0:28:1008:-91.0364,-8.42884,0	1/1:99:22:0,22:0:0:22:792:-71.6057,-6.62266,0	1/1:99:164:0,164:0:0:164:5740:-516.748,-49.3689,0	1/1:99:50:0,50:0:0:50:1800:-162.282,-15.0515,0	1/1:99:8:0,8:0:0:8:288:-26.2674,-2.40824,0	1/1:99:6:0,6:0:0:6:216:-19.7905,-1.80618,0	1/1:99:89:0,89:0:0:89:3115:-280.59,-26.7917,0	1/1:99:22:0,22:0:0:22:792:-71.6057,-6.62266,0	1/1:99:46:0,46:0:0:46:1656:-149.328,-13.8474,0	1/1:99:286:0,286:0:0:286:10296:-926.556,-86.0946,0	1/1:99:201:0,201:0:0:201:7035:-633.252,-60.507,0	1/1:99:109:0,109:0:0:109:3924:-353.351,-32.8123,0	1/1:99:6:0,6:0:0:6:216:-19.7905,-1.80618,0	1/1:99:4:0,4:0:0:4:144:-13.3136,-1.20412,0	1/1:99:26:0,26:0:0:26:936:-84.5595,-7.82678,0	1/1:99:31:0,31:0:0:31:1116:-100.752,-9.33193,0	1/1:99:167:0,167:0:0:167:6012:-541.181,-50.272,0	1/1:99:3:0,3:0:0:3:108:-10.0752,-0.90309,0	1/1:99:679:0,679:0:0:679:24444:-2199.27,-204.399,0	1/1:99:49:0,49:0:0:49:1764:-159.044,-14.7505,0	1/1:99:145:0,145:0:0:145:5075:-456.921,-43.6494,0	1/1:99:94:0,94:0:0:94:3384:-304.774,-28.2968,0	1/1:99:98:0,98:0:0:98:3528:-317.728,-29.5009,0	1/1:99:172:0,172:0:0:172:6192:-557.373,-51.7772,0	1/1:99:4:0,4:0:0:4:144:-13.3136,-1.20412,0	1/1:99:6:0,6:0:0:6:216:-19.7905,-1.80618,0	1/1:99:8:0,8:0:0:8:288:-26.2674,-2.40824,0	1/1:99:3:0,3:0:0:3:108:-10.0752,-0.90309,0	1/1:99:25:0,25:0:0:25:900:-81.321,-7.52575,0	1/1:99:48:0,48:0:0:48:1728:-155.805,-14.4494,0	1/1:99:71:0,71:0:0:71:2485:-223.912,-21.3731,0	1/1:99:22:0,22:0:0:22:792:-71.6057,-6.62266,0	1/1:99:10:0,10:0:0:10:360:-32.7443,-3.0103,0	1/1:99:166:0,166:0:0:166:5971:-537.493,-49.971,0	1/1:99:308:0,308:0:0:308:10780:-970.17,-92.7172,0	1/1:99:17:0,17:0:0:17:612:-55.4134,-5.11751,0	1/1:99:2:0,2:0:0:2:72:-6.83672,-0.60206,0	1/1:99:2:0,2:0:0:2:72:-6.83672,-0.60206,0	1/1:99:92:0,92:0:0:92:3312:-298.297,-27.6948,0	1/1:99:29:0,29:0:0:29:1015:-91.6641,-8.72987,0	1/1:99:71:0,71:0:0:71:2485:-223.912,-21.3731,0	1/1:99:23:0,23:0:0:23:828:-74.8441,-6.92369,0	1/1:99:1:0,1:0:0:1:36:-3.59827,-0.30103,0	1/1:99:210:0,210:0:0:210:7560:-680.434,-63.2163,0	1/1:99:5:0,5:0:0:5:180:-16.5521,-1.50515,0	1/1:99:11:0,11:0:0:11:385:-34.9863,-3.31133,0	1/1:99:39:0,39:0:0:39:1404:-126.659,-11.7402,0	1/1:99:3:0,3:0:0:3:108:-10.0752,-0.90309,0	1/1:99:10:0,10:0:0:10:360:-32.7443,-3.0103,0	1/1:99:58:0,58:0:0:58:2088:-188.19,-17.4597,0	1/1:99:1:0,1:0:0:1:36:-3.59827,-0.30103,0	1/1:99:2:0,2:0:0:2:72:-6.83672,-0.60206,0	1/1:99:325:0,325:0:0:325:11700:-1052.86,-97.8348,0	1/1:99:4:0,4:0:0:4:144:-13.3136,-1.20412,0	1/1:99:53:0,53:0:0:53:1908:-171.998,-15.9546,0	1/1:99:28:0,28:0:0:28:1008:-91.0364,-8.42884,0	1/1:99:3:0,3:0:0:3:108:-10.0752,-0.90309,0	1/1:99:408:0,408:0:0:408:14280:-1285.05,-122.82,0	1/1:99:17:0,17:0:0:17:612:-55.4134,-5.11751,0	1/1:99:342:0,342:0:0:342:12312:-1107.91,-102.952,0	1/1:99:5:0,5:0:0:5:180:-16.5521,-1.50515,0	1/1:99:70:0,70:0:0:70:2520:-227.051,-21.0721,0	1/1:99:41:0,41:0:0:41:1476:-133.136,-12.3422,0	1/1:99:32:0,32:0:0:32:1152:-103.99,-9.63296,0	1/1:99:22:0,22:0:0:22:792:-71.6057,-6.62266,0	1/1:99:52:0,52:0:0:52:1872:-168.759,-15.6536,0	1/1:99:1:0,1:0:0:1:36:-3.59827,-0.30103,0	1/1:99:7:0,7:0:0:7:252:-23.029,-2.10721,0	1/1:99:3:0,3:0:0:3:108:-10.0752,-0.90309,0	1/1:99:24:0,24:0:0:24:864:-78.0826,-7.22472,0	1/1:99:31:0,31:0:0:31:1116:-100.752,-9.33193,0	1/1:99:17:0,17:0:0:17:612:-55.4134,-5.11751,0	.:.:.:.:.:.:.:.:.	1/1:99:7:0,7:0:0:7:224:-20.4756,-2.10721,0	1/1:99:156:0,156:0:0:156:5460:-491.557,-46.9607,0	.:.:.:.:.:.:.:.:.	1/1:99:9:0,9:0:0:9:324:-29.5059,-2.70927,0	1/1:99:3:0,3:0:0:3:108:-10.0752,-0.90309,0
chr1	140820	.	A	C	231198	.	AB=0.387372;ABP=67.5764;AC=94;AF=0.0715373;AN=1314;AO=10361;CIGAR=1X;DP=70098;DPB=70098;DPRA=1.93578;EPP=22501.6;EPPR=129720;GTI=235;LEN=1;MEANALT=1;MQM=60;MQMR=60;NS=944;NUMALT=1;ODDS=0.0470537;PAIRED=0;PAIREDR=0;PAO=0;PQA=0;PQR=0;PRO=0;QA=368596;QR=2.11139e+06;RO=59737;RPL=10361;RPP=22501.6;RPPR=129720;RPR=0;RUN=1;SAF=0;SAP=22501.6;SAR=10361;SRF=0;SRP=129720;SRR=59737;TYPE=snp;technology.ILLUMINA=1	GT:GQ:DP:AD:RO:QR:AO:QA:GL	1/1:0.00459571:1:0,1:0:0:1:36:-3.59827,-0.30103,0	0/0:29.7543:10:10,0:10:360:0:0:0,-3.0103,-32.7443	0/0:29.7543:22:22,0:22:792:0:0:0,-6.62266,-71.6057	0/0:29.7543:18:18,0:18:648:0:0:0,-5.41854,-58.6519	0/0:29.7543:37:37,0:37:1295:0:0:0,-11.1381,-116.854	0/0:29.7543:13:13,0:13:468:0:0:0,-3.91339,-42.4596	0/0:29.7543:36:36,0:36:1260:0:0:0,-10.8371,-113.705	0/0:29.7543:8:8,0:8:288:0:0:0,-2.40824,-26.2674	0/0:29.7543:347:347,0:347:12145:0:0:0,-104.457,-1092.97	0/0:29.7543:446:446,0:446:15610:0:0:0,-134.259,-1404.7	0/0:29.7543:484:484,0:484:17424:0:0:0,-145.699,-1567.77	0/0:29.7543:5:5,0:5:180:0:0:0,-1.50515,-16.5521	0/0:29.7543:202:202,0:202:7070:0:0:0,-60.8081,-636.401	0/0:29.7543:149:149,0:149:5215:0:0:0,-44.8535,-469.516	0/0:29.7543:28:28,0:28:1008:0:0:0,-8.42884,-91.0364	0/0:29.7543:27:27,0:27:972:0:0:0,-8.12781,-87.7979	0/0:29.7543:83:83,0:83:2988:0:0:0,-24.9855,-269.151	0/0:29.7543:42:42,0:42:1512:0:0:0,-12.6433,-136.375	0/0:29.7543:2:2,0:2:72:0:0:0,-0.60206,-6.83672	0/0:29.7543:1:1,0:1:27:0:0:0,-0.30103,-2.69978	0/0:29.7543:2:2,0:2:68:0:0:0,-0.60206,-6.45793	0/0:29.7543:11:11,0:11:396:0:0:0,-3.31133,-35.9827	0/0:29.7543:79:79,0:79:2765:0:0:0,-23.7814,-249.102	0/0:29.7543:113:113,0:113:3955:0:0:0,-34.0164,-356.16	0/0:29.7543:402:402,0:402:14070:0:0:0,-121.014,-1266.15	0/0:29.7543:56:56,0:56:1960:0:0:0,-16.8577,-176.681	0/0:29.7543:7:7,0:7:252:0:0:0,-2.10721,-23.029	0/0:29.7543:36:36,0:36:1296:0:0:0,-10.8371,-116.944	0/0:29.7543:220:220,0:220:7920:0:0:0,-66.2266,-712.818	0/0:29.7543:25:25,0:25:850:0:0:0,-7.52575,-76.8154	0/0:29.7543:113:113,0:113:4068:0:0:0,-34.0164,-366.304	0/0:29.7543:9:9,0:9:315:0:0:0,-2.70927,-28.6888	0/0:29.7543:100:100,0:100:3600:0:0:0,-30.103,-324.205	0/0:29.7543:57:57,0:57:1995:0:0:0,-17.1587,-179.83	0/0:29.7543:6:6,0:6:216:0:0:0,-1.80618,-19.7905	0/0:29.7543:21:21,0:21:756:0:0:0,-6.32163,-68.3672	0/0:29.7543:303:303,0:303:10908:0:0:0,-91.2121,-981.609	0/0:29.7543:222:222,0:222:7770:0:0:0,-66.8287,-699.376	0/0:29.7543:14:14,0:14:504:0:0:0,-4.21442,-45.6981	0/0:29.7543:12:12,0:12:420:0:0:0,-3.61236,-38.1351	0/0:29.7543:216:216,0:216:7776:0:0:0,-65.0225,-699.864	0/0:29.7543:31:31,0:31:1116:0:0:0,-9.33193,-100.752	0/0:29.7543:54:54,0:54:1890:0:0:0,-16.2556,-170.383	.:.:.:.:.:.:.:.:.	1/1:0.00459571:1:0,1:0:0:1:36:-3.59827,-0.30103,0	0/0:29.7543:554:554,0:554:19944:0:0:0,-166.771,-1794.46	0/0:29.7543:158:158,0:158:5688:0:0:0,-47.5627,-512.035	0/0:29.7543:14:14,0:14:490:0:0:0,-4.21442,-44.4326	0/0:29.7543:2:2,0:2:68:0:0:0,-0.60206,-6.45793	0/0:29.7543:416:416,0:416:14560:0:0:0,-125.228,-1310.24	0/0:29.7543:36:36,0:36:1296:0:0:0,-10.8371,-116.944	0/0:29.7543:279:279,0:279:9765:0:0:0,-83.9874,-878.856	0/0:29.7543:3:3,0:3:108:0:0:0,-0.90309,-10.0752	0/0:29.7543:27:27,0:27:945:0:0:0,-8.12781,-85.3666	0/0:29.7543:6:6,0:6:216:0:0:0,-1.80618,-19.7905	0/0:29.7543:7:7,0:7:252:0:0:0,-2.10721,-23.029	0/0:29.7543:34:34,0:34:1190:0:0:0,-10.235,-107.408	0/0:29.7543:55:51,4:51:1785:4:144:0,-3.24303,-147.623	0/0:29.7543:14:14,0:14:504:0:0:0,-4.21442,-45.6981	0/0:29.7543:14:14,0:14:504:0:0:0,-4.21442,-45.6981	0/0:29.7543:41:41,0:41:1476:0:0:0,-12.3422,-133.136	0/0:29.7543:11:11,0:11:396:0:0:0,-3.31133,-35.9827	0/0:29.7543:25:25,0:25:875:0:0:0,-7.52575,-79.069	0/0:29.7543:72:72,0:72:2592:0:0:0,-21.6742,-233.528	1/1:29.7543:87:0,87:0:0:87:3045:-274.293,-26.1896,0	1/1:29.7543:393:0,393:0:0:393:14148:-1273.07,-118.305,0	0/0:29.7543:1:1,0:1:36:0:0:0,-0.30103,-3.59827	0/0:29.7543:1:1,0:1:36:0:0:0,-0.30103,-3.59827	0/0:29.7543:7:7,0:7:252:0:0:0,-2.10721,-23.029	1/1:0.00459571:1:0,1:0:0:1:36:-3.59827,-0.30103,0	0/0:29.7543:153:153,0:153:5355:0:0:0,-46.0576,-482.111	0/0:29.7543:49:49,0:49:1715:0:0:0,-14.7505,-154.639	0/0:29.7543:294:294,0:294:10584:0:0:0,-88.5028,-952.463	0/0:29.7543:372:372,0:372:13020:0:0:0,-111.983,-1171.69	0/0:29.7543:17:17,0:17:595:0:0:0,-5.11751,-53.8789	0/0:29.7543:2:2,0:2:72:0:0:0,-0.60206,-6.83672	0/0:29.7543:56:56,0:56:1960:0:0:0,-16.8577,-176.681	0/0:29.7543:248:248,0:248:8928:0:0:0,-74.6554,-803.495	0/0:29.7543:50:50,0:50:1750:0:0:0,-15.0515,-157.788	1/1:29.7543:4:0,4:0:0:4:144:-13.3136,-1.20412,0	0/0:29.7543:5:5,0:5:170:0:0:0,-1.50515,-15.635	0/0:29.7543:1154:1154,0:1154:40390:0:0:0,-347.389,-3634.03	0/0:29.7543:29:29,0:29:1015:0:0:0,-8.72987,-91.6641	0/0:29.7543:11:11,0:11:396:0:0:0,-3.31133,-35.9827	0/0:29.7543:14:14,0:14:504:0:0:0,-4.21442,-45.6981	0/0:29.7543:97:97,0:97:3395:0:0:0,-29.1999,-305.78	0/0:29.7543:1:1,0:1:36:0:0:0,-0.30103,-3.59827	0/0:29.7543:248:248,0:248:8928:0:0:0,-74.6554,-803.495	0/0:29.7543:23:23,0:23:828:0:0:0,-6.92369,-74.8441	0/0:29.7543:30:30,0:30:1080:0:0:0,-9.0309,-97.5132	0/0:29.7543:818:818,0:818:28630:0:0:0,-246.243,-2576.04	0/0:29.7543:4:4,0:4:144:0:0:0,-1.20412,-13.3136	0/0:29.7543:65:65,0:65:2275:0:0:0,-19.5669,-205.02	0/0:29.7543:487:487,0:487:17532:0:0:0,-146.602,-1577.48	0/0:29.7543:13:13,0:13:468:0:0:0,-3.91339,-42.4596	0/0:29.7543:6:6,0:6:216:0:0:0,-1.80618,-19.7905	0/0:29.7543:17:17,0:17:612:0:0:0,-5.11751,-55.4134	0/0:29.7543:205:205,0:205:7380:0:0:0,-61.7111,-664.242	0/0:29.7543:5:5,0:5:180:0:0:0,-1.50515,-16.5521	0/0:29.7543:99:99,0:99:3465:0:0:0,-29.802,-312.078	0/1:-0:46:5,41:5:175:41:1476:-119.289,0,-2.24631	0/0:29.7543:87:87,0:87:3045:0:0:0,-26.1896,-274.293	0/0:29.7543:9:9,0:9:315:0:0:0,-2.70927,-28.6888	0/0:29.7543:51:51,0:51:1836:0:0:0,-15.3525,-165.521	.:.:.:.:.:.:.:.:.	1/1:29.7543:6:0,6:0:0:6:216:-19.7905,-1.80618,0	0/0:29.7543:24:24,0:24:864:0:0:0,-7.22472,-78.0826	0/0:29.7543:74:74,0:74:2590:0:0:0,-22.2762,-233.359	0/0:29.7543:285:285,0:285:9975:0:0:0,-85.7935,-897.748	0/0:29.7543:23:23,0:23:828:0:0:0,-6.92369,-74.8441	0/0:29.7543:98:98,0:98:3430:0:0:0,-29.5009,-308.929	0/0:29.7543:118:118,0:118:4248:0:0:0,-35.5215,-382.497	0/0:29.7543:21:21,0:21:756:0:0:0,-6.32163,-68.3672	0/0:29.7543:18:18,0:18:648:0:0:0,-5.41854,-58.6519	0/0:29.7543:40:40,0:40:1400:0:0:0,-12.0412,-126.301	1/1:29.7543:4:0,4:0:0:4:144:-13.3136,-1.20412,0	0/0:29.7543:9:9,0:9:324:0:0:0,-2.70927,-29.5059	0/0:29.7543:202:202,0:202:7070:0:0:0,-60.8081,-636.401	0/0:29.7543:23:23,0:23:828:0:0:0,-6.92369,-74.8441	0/0:29.7543:33:33,0:33:1188:0:0:0,-9.93399,-107.229	0/0:29.7543:10:10,0:10:360:0:0:0,-3.0103,-32.7443	0/0:29.7543:227:227,0:227:7945:0:0:0,-68.3338,-715.12	0/0:29.7543:168:168,0:168:5880:0:0:0,-50.573,-529.343	0/0:29.7543:23:23,0:23:828:0:0:0,-6.92369,-74.8441	0/0:29.7543:10:10,0:10:360:0:0:0,-3.0103,-32.7443	0/0:29.7543:4:4,0:4:144:0:0:0,-1.20412,-13.3136	0/0:29.7543:48:48,0:48:1728:0:0:0,-14.4494,-155.805	0/0:29.7543:39:39,0:39:1365:0:0:0,-11.7402,-123.152	0/0:29.7543:402:402,0:402:14472:0:0:0,-121.014,-1302.22	0/0:29.7543:19:19,0:19:665:0:0:0,-5.71957,-60.1764	0/0:29.7543:38:38,0:38:1368:0:0:0,-11.4391,-123.421	0/0:29.7543:5:5,0:5:180:0:0:0,-1.50515,-16.5521	0/0:29.7543:112:112,0:112:4032:0:0:0,-33.7154,-363.066	0/0:29.7543:11:11,0:11:396:0:0:0,-3.31133,-35.9827	0/0:29.7543:4:4,0:4:144:0:0:0,-1.20412,-13.3136	0/0:29.7543:550:550,0:550:19250:0:0:0,-165.566,-1732.17	0/0:29.7543:9:9,0:9:324:0:0:0,-2.70927,-29.5059	0/0:29.7543:15:15,0:15:540:0:0:0,-4.51545,-48.9365	0/0:29.7543:39:39,0:39:1404:0:0:0,-11.7402,-126.659	0/0:29.7543:238:238,0:238:8568:0:0:0,-71.6451,-771.11	0/0:29.7543:34:32,2:32:1120:2:72:0,-3.3983,-94.2737	0/0:29.7543:11:11,0:11:396:0:0:0,-3.31133,-35.9827	0/0:29.7543:31:31,0:31:1116:0:0:0,-9.33193,-100.752	0/0:29.7543:65:65,0:65:2275:0:0:0,-19.5669,-205.02	0/0:29.7543:28:28,0:28:980:0:0:0,-8.42884,-88.5153	0/0:29.7543:72:72,0:72:2520:0:0:0,-21.6742,-227.061	0/0:29.7543:137:137,0:137:4932:0:0:0,-41.2411,-444.027	0/0:29.7543:199:199,0:199:7164:0:0:0,-59.905,-644.811	0/0:29.7543:91:91,0:91:3186:0:0:0,-27.3937,-286.977	0/0:29.7543:14:14,0:14:504:0:0:0,-4.21442,-45.6981	0/0:29.7543:1:1,0:1:36:0:0:0,-0.30103,-3.59827	0/0:29.7543:210:210,0:210:7350:0:0:0,-63.2163,-661.591	0/0:29.7543:22:22,0:22:792:0:0:0,-6.62266,-71.6057	0/0:29.7543:70:70,0:70:2450:0:0:0,-21.0721,-220.764	0/0:29.7543:10:10,0:10:360:0:0:0,-3.0103,-32.7443	0/0:29.7543:810:810,0:810:29160:0:0:0,-243.834,-2623.5	0/0:29.7543:38:38,0:38:1330:0:0:0,-11.4391,-120.003	0/0:29.7543:879:879,0:879:30765:0:0:0,-264.605,-2768.12	0/0:29.7543:342:342,0:342:12312:0:0:0,-102.952,-1107.91	0/0:29.7543:2:2,0:2:66:0:0:0,-0.60206,-6.26836	1/1:29.7543:25:0,25:0:0:25:900:-81.321,-7.52575,0	0/0:29.7543:81:81,0:81:2835:0:0:0,-24.3834,-255.4	0/0:29.7543:1:1,0:1:36:0:0:0,-0.30103,-3.59827	0/1:-0:218:197,21:197:7092:21:756:-2.74269,0,-572.709	0/0:29.7543:220:220,0:220:7700:0:0:0,-66.2266,-693.078	0/0:29.7543:56:56,0:56:1960:0:0:0,-16.8577,-176.681	0/0:29.7543:17:17,0:17:612:0:0:0,-5.11751,-55.4134	0/0:29.7543:322:322,0:322:11592:0:0:0,-96.9317,-1043.14	0/0:29.7543:209:209,0:209:7524:0:0:0,-62.9153,-677.195	0/0:29.7543:39:39,0:39:1365:0:0:0,-11.7402,-123.152	0/0:29.7543:28:28,0:28:1008:0:0:0,-8.42884,-91.0364	0/0:29.7543:3:3,0:3:108:0:0:0,-0.90309,-10.0752	0/0:29.7543:35:35,0:35:1260:0:0:0,-10.536,-113.705	0/0:29.7543:4:4,0:4:136:0:0:0,-1.20412,-12.576	0/0:29.7543:139:139,0:139:4865:0:0:0,-41.8432,-438.028	0/0:29.7543:101:101,0:101:3535:0:0:0,-30.404,-318.375	0/0:29.7543:7:7,0:7:252:0:0:0,-2.10721,-23.029	0/0:29.7543:479:479,0:479:16765:0:0:0,-144.193,-1508.61	0/0:29.7543:15:15,0:15:525:0:0:0,-4.51545,-47.5814	0/0:29.7543:3:3,0:3:108:0:0:0,-0.90309,-10.0752	0/0:29.7543:4:4,0:4:144:0:0:0,-1.20412,-13.3136	0/0:29.7543:1:1,0:1:36:0:0:0,-0.30103,-3.59827	1/1:29.7543:395:0,395:0:0:395:14220:-1279.55,-118.907,0	0/0:29.7543:80:80,0:80:2880:0:0:0,-24.0824,-259.436	0/0:29.7543:32:32,0:32:1120:0:0:0,-9.63296,-101.11	0/0:29.7543:188:188,0:188:6580:0:0:0,-56.5936,-592.318	0/0:29.7543:2:2,0:2:72:0:0:0,-0.60206,-6.83672	0/0:29.7543:2:2,0:2:72:0:0:0,-0.60206,-6.83672	0/0:29.7543:2:2,0:2:72:0:0:0,-0.60206,-6.83672	0/0:29.7543:4:4,0:4:140:0:0:0,-1.20412,-12.9449	1/1:29.7543:361:0,361:0:0:361:12996:-1169.44,-108.672,0	0/0:29.7543:877:877,0:877:30695:0:0:0,-264.003,-2761.82	0/0:29.7543:30:30,0:30:1050:0:0:0,-9.0309,-94.8129	0/0:29.7543:5:5,0:5:160:0:0:0,-1.50515,-14.7168	0/0:29.7543:11:11,0:11:396:0:0:0,-3.31133,-35.9827	0/0:29.7543:46:46,0:46:1656:0:0:0,-13.8474,-149.328	0/0:29.7543:299:299,0:299:10465:0:0:0,-90.008,-941.831	0/0:29.7543:22:22,0:22:792:0:0:0,-6.62266,-71.6057	0/0:29.7543:24:24,0:24:864:0:0:0,-7.22472,-78.0826	.:.:.:.:.:.:.:.:.	0/0:29.7543:32:32,0:32:1152:0:0:0,-9.63296,-103.99	0/0:29.7543:3:3,0:3:108:0:0:0,-0.90309,-10.0752	0/0:29.7543:73:73,0:73:2555:0:0:0,-21.9752,-230.21	0/0:29.7543:11:11,0:11:396:0:0:0,-3.31133,-35.9827	0/0:29.7543:1072:1072,0:1072:37520:0:0:0,-322.704,-3375.83	0/0:29.7543:99:99,0:99:3465:0:0:0,-29.802,-312.078	0/0:29.7543:19:19,0:19:684:0:0:0,-5.71957,-61.8903	0/0:29.7543:27:27,0:27:972:0:0:0,-8.12781,-87.7979	0/0:29.7543:29:29,0:29:1044:0:0:0,-8.72987,-94.2748	0/0:29.7543:19:19,0:19:684:0:0:0,-5.71957,-61.8903	0/0:29.7543:9:9,0:9:315:0:0:0,-2.70927,-28.6888	0/0:29.7543:88:88,0:88:3080:0:0:0,-26.4906,-277.441	1/1:29.7543:67:0,67:0:0:67:2345:-211.317,-20.169,0	0/0:29.7543:2:2,0:2:72:0:0:0,-0.60206,-6.83672	0/0:29.7543:72:72,0:72:2520:0:0:0,-21.6742,-227.061	0/0:29.7543:1:1,0:1:36:0:0:0,-0.30103,-3.59827	0/1:26.7463:191:92,99:92:3220:99:3465:-254.581,0,-232.54	0/0:29.7543:6:6,0:6:216:0:0:0,-1.80618,-19.7905	0/0:29.7543:182:182,0:182:6372:0:0:0,-54.7875,-573.605	0/0:29.7543:7:7,0:7:252:0:0:0,-2.10721,-23.029	0/0:29.7543:5:5,0:5:180:0:0:0,-1.50515,-16.5521	0/0:29.7543:208:208,0:208:7488:0:0:0,-62.6142,-673.957	0/0:29.7543:4:4,0:4:128:0:0:0,-1.20412,-11.8375	0/0:29.7543:6:6,0:6:216:0:0:0,-1.80618,-19.7905	0/1:26.7463:67:28,39:28:1008:39:1365:-102.983,0,-70.8673	0/0:29.7543:3:3,0:3:108:0:0:0,-0.90309,-10.0752	0/0:29.7543:24:24,0:24:840:0:0:0,-7.22472,-75.9203	0/0:29.7543:22:22,0:22:792:0:0:0,-6.62266,-71.6057	1/1:29.7543:80:0,80:0:0:80:2880:-259.436,-24.0824,0	0/0:29.7543:12:12,0:12:432:0:0:0,-3.61236,-39.2212	0/0:29.7543:37:37,0:37:1332:0:0:0,-11.1381,-120.182	0/0:29.7543:23:23,0:23:828:0:0:0,-6.92369,-74.8441	0/0:29.7543:18:18,0:18:648:0:0:0,-5.41854,-58.6519	0/0:29.7543:7:7,0:7:245:0:0:0,-2.10721,-22.3912	0/0:29.7543:1:1,0:1:27:0:0:0,-0.30103,-2.69978	0/0:29.7543:30:30,0:30:1050:0:0:0,-9.0309,-94.8129	0/0:29.7543:14:14,0:14:504:0:0:0,-4.21442,-45.6981	0/0:29.7543:10:10,0:10:360:0:0:0,-3.0103,-32.7443	0/0:29.7543:4:4,0:4:144:0:0:0,-1.20412,-13.3136	0/0:29.7543:30:28,2:28:980:2:72:0,-2.19418,-81.6786	0/0:29.7543:76:74,2:74:2590:2:72:0,-16.0416,-226.522	0/0:29.7543:29:27,2:27:972:2:68:0,-2.27194,-81.34	0/0:29.7543:322:322,0:322:11592:0:0:0,-96.9317,-1043.14	0/0:29.7543:51:51,0:51:1836:0:0:0,-15.3525,-165.521	1/1:29.7543:33:0,33:0:0:33:1155:-104.259,-9.93399,0	0/0:29.7543:59:59,0:59:2065:0:0:0,-17.7608,-186.127	0/0:29.7543:11:11,0:11:396:0:0:0,-3.31133,-35.9827	0/0:29.7543:37:37,0:37:1332:0:0:0,-11.1381,-120.182	0/0:29.7543:1291:1291,0:1291:45185:0:0:0,-388.63,-4065.41	0/0:29.7543:72:72,0:72:2520:0:0:0,-21.6742,-227.061	0/0:29.7543:4:4,0:4:132:0:0:0,-1.20412,-12.2068	0/0:29.7543:180:180,0:180:6289:0:0:0,-54.1854,-566.139	0/0:29.7543:305:305,0:305:10980:0:0:0,-91.8141,-988.086	0/0:29.7543:2:2,0:2:64:0:0:0,-0.60206,-6.07869	0/0:29.7543:296:296,0:296:10360:0:0:0,-89.1049,-932.385	0/0:29.7543:66:66,0:66:2376:0:0:0,-19.868,-214.097	0/0:29.7543:10:10,0:10:360:0:0:0,-3.0103,-32.7443	0/0:29.7543:4:4,0:4:144:0:0:0,-1.20412,-13.3136	0/0:29.7543:1282:1282,0:1282:44870:0:0:0,-385.92,-4037.07	0/0:29.7543:162:162,0:162:5670:0:0:0,-48.7669,-510.45	0/0:29.7543:229:229,0:229:8244:0:0:0,-68.9359,-741.964	0/0:29.7543:230:230,0:230:8050:0:0:0,-69.2369,-724.566	0/0:29.7543:21:21,0:21:756:0:0:0,-6.32163,-68.3672	0/0:29.7543:9:9,0:9:324:0:0:0,-2.70927,-29.5059	0/0:29.7543:70:70,0:70:2450:0:0:0,-21.0721,-220.764	0/0:29.7543:68:68,0:68:2380:0:0:0,-20.47,-214.466	0/0:29.7543:21:21,0:21:756:0:0:0,-6.32163,-68.3672	0/0:29.7543:8:8,0:8:288:0:0:0,-2.40824,-26.2674	0/0:29.7543:37:37,0:37:1332:0:0:0,-11.1381,-120.182	0/0:29.7543:1:1,0:1:36:0:0:0,-0.30103,-3.59827	0/0:29.7543:2:2,0:2:72:0:0:0,-0.60206,-6.83672	0/0:29.7543:16:16,0:16:576:0:0:0,-4.81648,-52.175	0/1:26.7463:5:2,3:2:72:3:108:-8.57002,0,-5.33157	0/0:29.7543:391:391,0:391:14076:0:0:0,-117.703,-1266.59	0/0:29.7543:106:106,0:106:3710:0:0:0,-31.9092,-334.119	0/0:29.7543:116:116,0:116:4176:0:0:0,-34.9195,-376.02	1/1:29.7543:8:0,8:0:0:8:288:-26.2674,-2.40824,0	0/0:29.7543:7:7,0:7:252:0:0:0,-2.10721,-23.029	0/0:29.7543:3:3,0:3:108:0:0:0,-0.90309,-10.0752	0/0:29.7543:54:54,0:54:1890:0:0:0,-16.2556,-170.383	0/0:29.7543:67:67,0:67:2345:0:0:0,-20.169,-211.317	0/0:29.7543:13:13,0:13:468:0:0:0,-3.91339,-42.4596	0/0:29.7543:129:129,0:129:4515:0:0:0,-38.8329,-406.541	1/1:29.7543:213:0,213:0:0:213:7664:-689.79,-64.1194,0	0/0:29.7543:4:4,0:4:144:0:0:0,-1.20412,-13.3136	0/0:29.7543:236:236,0:236:8496:0:0:0,-71.0431,-764.633	1/1:29.7543:34:0,34:0:0:34:1190:-107.408,-10.235,0	0/0:29.7543:209:209,0:209:7315:0:0:0,-62.9153,-658.442	0/0:29.7543:7:7,0:7:252:0:0:0,-2.10721,-23.029	0/0:29.7543:5:5,0:5:180:0:0:0,-1.50515,-16.5521	0/0:29.7543:429:429,0:429:15015:0:0:0,-129.142,-1351.17	0/0:29.7543:4:4,0:4:144:0:0:0,-1.20412,-13.3136	0/0:29.7543:331:331,0:331:11585:0:0:0,-99.6409,-1042.59	0/0:29.7543:41:41,0:41:1476:0:0:0,-12.3422,-133.136	0/0:29.7543:14:14,0:14:504:0:0:0,-4.21442,-45.6981	0/0:29.7543:7:7,0:7:252:0:0:0,-2.10721,-23.029	0/0:29.7543:215:215,0:215:7525:0:0:0,-64.7214,-677.335	0/0:29.7543:17:17,0:17:612:0:0:0,-5.11751,-55.4134	0/0:29.7543:472:472,0:472:16992:0:0:0,-142.086,-1528.91	0/0:29.7543:178:178,0:178:6231:0:0:0,-53.5833,-560.92	0/0:29.7543:220:220,0:220:7700:0:0:0,-66.2266,-693.078	0/0:29.7543:74:74,0:74:2664:0:0:0,-22.2762,-240.005	0/0:29.7543:2:2,0:2:72:0:0:0,-0.60206,-6.83672	0/0:29.7543:10:10,0:10:360:0:0:0,-3.0103,-32.7443	0/0:29.7543:532:532,0:532:18620:0:0:0,-160.148,-1675.49	1/1:29.7543:656:0,656:0:0:656:22960:-2065.94,-197.476,0	0/0:29.7543:38:38,0:38:1330:0:0:0,-11.4391,-120.003	.:.:.:.:.:.:.:.:.	0/0:29.7543:56:56,0:56:2016:0:0:0,-16.8577,-181.713	0/0:29.7543:168:168,0:168:5880:0:0:0,-50.573,-529.343	0/0:29.7543:121:121,0:121:4235:0:0:0,-36.4246,-381.351	0/0:29.7543:4:4,0:4:144:0:0:0,-1.20412,-13.3136	0/0:29.7543:7:7,0:7:252:0:0:0,-2.10721,-23.029	0/0:29.7543:90:90,0:90:3150:0:0:0,-27.0927,-283.739	0/0:29.7543:12:12,0:12:432:0:0:0,-3.61236,-39.2212	0/0:29.7543:22:22,0:22:792:0:0:0,-6.62266,-71.6057	1/1:29.7543:1305:0,1305:0:0:1305:45675:-4109.49,-392.844,0	0/0:29.7543:337:337,0:337:11797:0:0:0,-101.447,-1061.66	0/0:29.7543:476:476,0:476:16663:0:0:0,-143.29,-1499.43	0/0:29.7543:952:952,0:952:33320:0:0:0,-286.581,-2997.98	0/0:29.7543:29:29,0:29:1015:0:0:0,-8.72987,-91.6641	0/0:29.7543:2:2,0:2:72:0:0:0,-0.60206,-6.83672	0/0:29.7543:372:372,0:372:13020:0:0:0,-111.983,-1171.69	0/0:29.7543:120:118,2:118:4130:2:72:0,-29.2869,-365.068	0/0:29.7543:6:6,0:6:216:0:0:0,-1.80618,-19.7905	0/0:29.7543:12:12,0:12:432:0:0:0,-3.61236,-39.2212	0/0:29.7543:98:98,0:98:3430:0:0:0,-29.5009,-308.929	.:.:.:.:.:.:.:.:.	0/0:29.7543:66:66,0:66:2376:0:0:0,-19.868,-214.097	0/0:29.7543:22:22,0:22:770:0:0:0,-6.62266,-69.6227	0/1:26.7463:15:12,3:12:432:3:108:-5.55972,0,-34.7057	0/0:29.7543:5:5,0:5:180:0:0:0,-1.50515,-16.5521	0/0:29.7543:30:30,0:30:1080:0:0:0,-9.0309,-97.5132	0/0:29.7543:125:125,0:125:4375:0:0:0,-37.6287,-393.946	0/0:29.7543:75:75,0:75:2700:0:0:0,-22.5772,-243.243	0/0:29.7543:7:7,0:7:252:0:0:0,-2.10721,-23.029	0/0:29.7543:288:288,0:288:10368:0:0:0,-86.6966,-933.033	0/0:29.7543:2:2,0:2:72:0:0:0,-0.60206,-6.83672	1/1:29.7543:1029:0,1029:0:0:1029:36015:-3240.43,-309.76,0	0/0:29.7543:52:52,0:52:1820:0:0:0,-15.6536,-164.086	0/0:29.7543:111:111,0:111:3885:0:0:0,-33.4143,-349.863	0/0:29.7543:41:41,0:41:1476:0:0:0,-12.3422,-133.136	0/0:29.7543:59:59,0:59:2124:0:0:0,-17.7608,-191.428	0/0:29.7543:76:76,0:76:2660:0:0:0,-22.8783,-239.656	0/0:29.7543:15:15,0:15:540:0:0:0,-4.51545,-48.9365	0/0:29.7543:286:286,0:286:10010:0:0:0,-86.0946,-900.897	0/0:29.7543:167:167,0:167:5845:0:0:0,-50.272,-526.194	0/0:29.7543:263:263,0:263:9468:0:0:0,-79.1709,-852.071	0/0:29.7543:1948:1948,0:1948:68180:0:0:0,-586.406,-6134.15	0/0:29.7543:52:52,0:52:1821:0:0:0,-15.6536,-164.176	0/0:29.7543:35:35,0:35:1260:0:0:0,-10.536,-113.705	0/0:29.7543:15:15,0:15:540:0:0:0,-4.51545,-48.9365	0/0:29.7543:121:121,0:121:4354:0:0:0,-36.4246,-392.032	0/0:29.7543:23:23,0:23:828:0:0:0,-6.92369,-74.8441	0/0:29.7543:279:279,0:279:9765:0:0:0,-83.9874,-878.856	0/0:29.7543:74:74,0:74:2590:0:0:0,-22.2762,-233.359	0/0:29.7543:55:55,0:55:1980:0:0:0,-16.5566,-178.474	1/1:29.7543:167:0,167:0:0:167:5845:-526.194,-50.272,0	0/0:29.7543:43:43,0:43:1548:0:0:0,-12.9443,-139.613	0/0:29.7543:72:72,0:72:2520:0:0:0,-21.6742,-227.061	0/0:29.7543:117:117,0:117:4212:0:0:0,-35.2205,-379.258	0/0:29.7543:60:60,0:60:2160:0:0:0,-18.0618,-194.667	0/0:29.7543:42:42,0:42:1512:0:0:0,-12.6433,-136.375	0/0:29.7543:127:127,0:127:4445:0:0:0,-38.2308,-400.243	0/0:29.7543:38:38,0:38:1368:0:0:0,-11.4391,-123.421	0/0:29.7543:31:31,0:31:1116:0:0:0,-9.33193,-100.752	0/1:26.7463:11:4,7:4:144:7:252:-19.7176,0,-10.0023	.:.:.:.:.:.:.:.:.	1/1:29.7543:4:0,4:0:0:4:144:-13.3136,-1.20412,0	0/0:29.7543:23:23,0:23:805:0:0:0,-6.92369,-72.7715	0/0:29.7543:22:22,0:22:792:0:0:0,-6.62266,-71.6057	0/0:29.7543:74:74,0:74:2590:0:0:0,-22.2762,-233.359	0/0:29.7543:85:85,0:85:2975:0:0:0,-25.5875,-267.995	0/0:29.7543:709:709,0:709:25524:0:0:0,-213.43,-2296.42	0/0:29.7543:9:9,0:9:324:0:0:0,-2.70927,-29.5059	0/0:29.7543:14:14,0:14:504:0:0:0,-4.21442,-45.6981	0/0:29.7543:160:160,0:160:5600:0:0:0,-48.1648,-504.152	1/1:29.7543:45:0,45:0:0:45:1620:-146.09,-13.5464,0	0/0:29.7543:49:49,0:49:1715:0:0:0,-14.7505,-154.639	0/0:29.7543:1:1,0:1:36:0:0:0,-0.30103,-3.59827	0/0:29.7543:2:2,0:2:72:0:0:0,-0.60206,-6.83672	0/0:29.7543:3:3,0:3:105:0:0:0,-0.90309,-9.79616	1/1:29.7543:86:0,86:0:0:86:3010:-271.144,-25.8886,0	0/0:29.7543:15:15,0:15:540:0:0:0,-4.51545,-48.9365	0/0:29.7543:229:229,0:229:8244:0:0:0,-68.9359,-741.964	0/0:29.7543:218:218,0:218:7848:0:0:0,-65.6245,-706.341	0/0:29.7543:79:79,0:79:2844:0:0:0,-23.7814,-256.197	0/0:29.7543:60:60,0:60:2160:0:0:0,-18.0618,-194.667	0/0:29.7543:51:51,0:51:1785:0:0:0,-15.3525,-160.937	0/0:29.7543:60:60,0:60:2160:0:0:0,-18.0618,-194.667	0/0:29.7543:89:89,0:89:3204:0:0:0,-26.7917,-288.582	0/0:29.7543:212:212,0:212:7420:0:0:0,-63.8184,-667.888	0/0:29.7543:1:1,0:1:36:0:0:0,-0.30103,-3.59827	0/0:29.7543:68:68,0:68:2380:0:0:0,-20.47,-214.466	0/0:29.7543:27:27,0:27:945:0:0:0,-8.12781,-85.3666	0/0:29.7543:4:4,0:4:144:0:0:0,-1.20412,-13.3136	0/0:29.7543:32:32,0:32:1152:0:0:0,-9.63296,-103.99	0/0:29.7543:31:31,0:31:1085:0:0:0,-9.33193,-97.9616	0/0:29.7543:18:18,0:18:648:0:0:0,-5.41854,-58.6519	0/0:29.7543:48:48,0:48:1680:0:0:0,-14.4494,-151.491	0/0:29.7543:6:6,0:6:216:0:0:0,-1.80618,-19.7905	0/0:29.7543:4:4,0:4:144:0:0:0,-1.20412,-13.3136	0/0:29.7543:18:18,0:18:648:0:0:0,-5.41854,-58.6519	0/0:29.7543:2:2,0:2:68:0:0:0,-0.60206,-6.45793	.:.:.:.:.:.:.:.:.	0/0:29.7543:34:34,0:34:1190:0:0:0,-10.235,-107.408	0/0:29.7543:309:309,0:309:11124:0:0:0,-93.0183,-1001.04	0/0:29.7543:6:6,0:6:216:0:0:0,-1.80618,-19.7905	0/0:29.7543:15:15,0:15:525:0:0:0,-4.51545,-47.5814	0/0:29.7543:351:351,0:351:12636:0:0:0,-105.662,-1137.05	1/1:29.7543:248:0,248:0:0:248:8928:-803.495,-74.6554,0	0/0:29.7543:7:7,0:7:252:0:0:0,-2.10721,-23.029	1/1:29.7543:54:3,51:3:108:51:1785:-150.862,-6.18045,0	0/0:29.7543:1:1,0:1:33:0:0:0,-0.30103,-3.29913	0/0:29.7543:213:213,0:213:7455:0:0:0,-64.1194,-671.037	0/0:29.7543:49:49,0:49:1715:0:0:0,-14.7505,-154.639	0/0:29.7543:3:3,0:3:108:0:0:0,-0.90309,-10.0752	0/0:29.7543:161:161,0:161:5796:0:0:0,-48.4658,-521.75	0/0:29.7543:691:691,0:691:24185:0:0:0,-208.012,-2176.15	0/0:29.7543:4:4,0:4:144:0:0:0,-1.20412,-13.3136	0/0:29.7543:331:331,0:331:11585:0:0:0,-99.6409,-1042.59	0/0:29.7543:844:844,0:844:29540:0:0:0,-254.069,-2657.91	0/0:29.7543:25:25,0:25:900:0:0:0,-7.52575,-81.321	0/0:29.7543:314:314,0:314:11300:0:0:0,-94.5234,-1016.87	0/0:29.7543:66:66,0:66:2310:0:0:0,-19.868,-208.168	0/0:29.7543:24:24,0:24:864:0:0:0,-7.22472,-78.0826	0/0:29.7543:4:4,0:4:144:0:0:0,-1.20412,-13.3136	0/0:29.7543:16:16,0:16:576:0:0:0,-4.81648,-52.175	0/0:29.7543:75:75,0:75:2625:0:0:0,-22.5772,-236.507	1/1:29.7543:106:0,106:0:0:106:3816:-343.635,-31.9092,0	0/0:29.7543:32:32,0:32:1152:0:0:0,-9.63296,-103.99	0/0:29.7543:83:83,0:83:2905:0:0:0,-24.9855,-261.697	0/0:29.7543:8:8,0:8:288:0:0:0,-2.40824,-26.2674	0/0:29.7543:39:39,0:39:1404:0:0:0,-11.7402,-126.659	0/0:29.7543:43:43,0:43:1548:0:0:0,-12.9443,-139.613	0/0:29.7543:192:192,0:192:6912:0:0:0,-57.7978,-622.142	0/0:29.7543:95:95,0:95:3325:0:0:0,-28.5978,-299.483	0/0:29.7543:14:14,0:14:504:0:0:0,-4.21442,-45.6981	0/0:29.7543:18:18,0:18:630:0:0:0,-5.41854,-57.0277	0/0:29.7543:4:4,0:4:144:0:0:0,-1.20412,-13.3136	0/0:29.7543:129:129,0:129:4516:0:0:0,-38.8329,-406.63	0/0:29.7543:166:166,0:166:5976:0:0:0,-49.971,-537.942	0/0:29.7543:183:183,0:183:6588:0:0:0,-55.0885,-592.996	0/0:29.7543:9:9,0:9:324:0:0:0,-2.70927,-29.5059	0/0:29.7543:8:8,0:8:288:0:0:0,-2.40824,-26.2674	0/0:29.7543:93:93,0:93:3255:0:0:0,-27.9958,-293.185	0/0:29.7543:5:5,0:5:180:0:0:0,-1.50515,-16.5521	0/0:29.7543:3:3,0:3:102:0:0:0,-0.90309,-9.51695	0/0:29.7543:217:217,0:217:7812:0:0:0,-65.3235,-703.103	.:.:.:.:.:.:.:.:.	0/0:29.7543:6:6,0:6:216:0:0:0,-1.80618,-19.7905	1/1:29.7543:1411:0,1411:0:0:1411:50796:-4569.81,-424.753,0	0/0:29.7543:442:442,0:442:15912:0:0:0,-133.055,-1431.75	0/0:29.7543:84:84,0:84:2940:0:0:0,-25.2865,-264.846	0/0:29.7543:5:5,0:5:180:0:0:0,-1.50515,-16.5521	0/0:29.7543:9:9,0:9:324:0:0:0,-2.70927,-29.5059	0/0:29.7543:1:1,0:1:36:0:0:0,-0.30103,-3.59827	0/0:29.7543:371:371,0:371:12985:0:0:0,-111.682,-1168.54	0/0:29.7543:1:1,0:1:36:0:0:0,-0.30103,-3.59827	0/0:29.7543:61:61,0:61:2196:0:0:0,-18.3628,-197.905	0/0:29.7543:454:454,0:454:15890:0:0:0,-136.668,-1429.89	0/0:29.7543:167:167,0:167:5846:0:0:0,-50.272,-526.284	0/0:29.7543:179:179,0:179:6267:0:0:0,-53.8844,-564.159	0/0:29.7543:5:5,0:5:175:0:0:0,-1.50515,-16.0937	0/0:29.7543:11:11,0:11:396:0:0:0,-3.31133,-35.9827	0/0:29.7543:6:6,0:6:216:0:0:0,-1.80618,-19.7905	0/0:29.7543:28:28,0:28:1008:0:0:0,-8.42884,-91.0364	0/0:29.7543:14:14,0:14:500:0:0:0,-4.21442,-45.3364	0/0:29.7543:102:102,0:102:3672:0:0:0,-30.7051,-330.681	0/0:29.7543:25:25,0:25:875:0:0:0,-7.52575,-79.069	1/1:29.7543:129:8,121:8:288:121:4235:-355.083,-12.5655,0	0/0:29.7543:4:4,0:4:144:0:0:0,-1.20412,-13.3136	0/0:29.7543:75:75,0:75:2625:0:0:0,-22.5772,-236.507	0/0:29.7543:396:396,0:396:13860:0:0:0,-119.208,-1247.26	0/0:29.7543:44:44,0:44:1584:0:0:0,-13.2453,-142.852	0/0:29.7543:59:59,0:59:2124:0:0:0,-17.7608,-191.428	1/1:29.7543:223:0,223:0:0:223:7805:-702.525,-67.1297,0	0/0:29.7543:7:7,0:7:252:0:0:0,-2.10721,-23.029	0/0:29.7543:70:70,0:70:2520:0:0:0,-21.0721,-227.051	.:.:.:.:.:.:.:.:.	0/0:29.7543:9:9,0:9:324:0:0:0,-2.70927,-29.5059	0/0:29.7543:833:833,0:833:29155:0:0:0,-250.758,-2623.27	0/0:29.7543:23:23,0:23:828:0:0:0,-6.92369,-74.8441	0/0:29.7543:5:5,0:5:180:0:0:0,-1.50515,-16.5521	0/0:29.7543:59:59,0:59:2065:0:0:0,-17.7608,-186.127	0/0:29.7543:182:182,0:182:6362:0:0:0,-54.7875,-572.706	0/0:29.7543:136:136,0:136:4896:0:0:0,-40.9401,-440.789	0/0:29.7543:8:8,0:8:288:0:0:0,-2.40824,-26.2674	0/0:29.7543:86:86,0:86:3010:0:0:0,-25.8886,-271.144	0/0:29.7543:49:49,0:49:1764:0:0:0,-14.7505,-159.044	0/0:29.7543:252:252,0:252:8820:0:0:0,-75.8596,-793.839	1/1:29.7543:2:0,2:0:0:2:72:-6.83672,-0.60206,0	0/0:29.7543:19:19,0:19:684:0:0:0,-5.71957,-61.8903	0/0:29.7543:16:16,0:16:576:0:0:0,-4.81648,-52.175	0/0:29.7543:47:47,0:47:1645:0:0:0,-14.1484,-148.342	0/0:29.7543:190:190,0:190:6840:0:0:0,-57.1957,-615.665	0/0:29.7543:4:4,0:4:144:0:0:0,-1.20412,-13.3136	0/0:29.7543:1:1,0:1:36:0:0:0,-0.30103,-3.59827	0/0:29.7543:469:469,0:469:16884:0:0:0,-141.183,-1519.19	0/0:29.7543:32:32,0:32:1152:0:0:0,-9.63296,-103.99	0/0:29.7543:3:3,0:3:108:0:0:0,-0.90309,-10.0752	0/0:29.7543:167:167,0:167:5845:0:0:0,-50.272,-526.194	0/0:29.7543:22:22,0:22:792:0:0:0,-6.62266,-71.6057	0/0:29.7543:260:260,0:260:9100:0:0:0,-78.2678,-819.029	0/0:29.7543:700:700,0:700:24500:0:0:0,-210.721,-2204.49	0/0:29.7543:93:93,0:93:3255:0:0:0,-27.9958,-293.185	0/0:29.7543:50:50,0:50:1750:0:0:0,-15.0515,-157.788	0/0:29.7543:51:51,0:51:1785:0:0:0,-15.3525,-160.937	0/0:29.7543:340:340,0:340:11900:0:0:0,-102.35,-1070.93	0/0:29.7543:62:62,0:62:2170:0:0:0,-18.6639,-195.573	1/1:29.7543:3:0,3:0:0:3:108:-10.0752,-0.90309,0	1/1:29.7543:2379:0,2379:0:0:2379:85644:-7704.63,-716.15,0	0/0:29.7543:125:125,0:125:4375:0:0:0,-37.6287,-393.946	0/0:29.7543:48:48,0:48:1680:0:0:0,-14.4494,-151.491	0/0:29.7543:308:308,0:308:11088:0:0:0,-92.7172,-997.802	0/0:29.7543:76:76,0:76:2660:0:0:0,-22.8783,-239.656	0/0:29.7543:4:4,0:4:140:0:0:0,-1.20412,-12.9449	0/0:29.7543:46:46,0:46:1656:0:0:0,-13.8474,-149.328	0/0:29.7543:99:99,0:99:3466:0:0:0,-29.802,-312.168	.:.:.:.:.:.:.:.:.	0/0:29.7543:2:2,0:2:72:0:0:0,-0.60206,-6.83672	0/1:26.7463:14:8,6:8:288:6:216:-15.5761,0,-22.053	0/0:29.7543:2:2,0:2:72:0:0:0,-0.60206,-6.83672	.:.:.:.:.:.:.:.:.	0/0:29.7543:91:91,0:91:3185:0:0:0,-27.3937,-286.888	0/0:29.7543:86:86,0:86:3011:0:0:0,-25.8886,-271.234	0/0:29.7543:40:40,0:40:1440:0:0:0,-12.0412,-129.898	1/1:29.7543:81:0,81:0:0:81:2916:-262.674,-24.3834,0	0/0:29.7543:4:4,0:4:144:0:0:0,-1.20412,-13.3136	0/0:29.7543:262:262,0:262:9432:0:0:0,-78.8699,-848.833	0/0:29.7543:32:32,0:32:1120:0:0:0,-9.63296,-101.11	0/0:29.7543:25:25,0:25:875:0:0:0,-7.52575,-79.069	0/0:29.7543:21:21,0:21:756:0:0:0,-6.32163,-68.3672	0/0:29.7543:156:156,0:156:5616:0:0:0,-46.9607,-505.558	1/1:29.7543:78:4,74:4:144:74:2664:-226.691,-10.1667,0	0/0:29.7543:15:15,0:15:540:0:0:0,-4.51545,-48.9365	0/0:29.7543:12:12,0:12:432:0:0:0,-3.61236,-39.2212	0/0:29.7543:106:106,0:106:3703:0:0:0,-31.9092,-333.489	0/0:29.7543:33:33,0:33:1188:0:0:0,-9.93399,-107.229	0/0:29.7543:61:61,0:61:2135:0:0:0,-18.3628,-192.425	0/0:29.7543:293:293,0:293:10255:0:0:0,-88.2018,-922.938	0/0:29.7543:164:164,0:164:5740:0:0:0,-49.3689,-516.748	0/0:29.7543:133:133,0:133:4788:0:0:0,-40.037,-431.073	0/0:29.7543:9:9,0:9:324:0:0:0,-2.70927,-29.5059	0/0:29.7543:2:2,0:2:64:0:0:0,-0.60206,-6.07869	0/0:29.7543:25:25,0:25:875:0:0:0,-7.52575,-79.069	0/0:29.7543:27:27,0:27:972:0:0:0,-8.12781,-87.7979	0/0:29.7543:206:206,0:206:7416:0:0:0,-62.0122,-667.48	0/0:29.7543:6:6,0:6:216:0:0:0,-1.80618,-19.7905	0/0:29.7543:737:737,0:737:25795:0:0:0,-221.859,-2320.99	0/0:29.7543:41:41,0:41:1436:0:0:0,-12.3422,-129.539	0/0:29.7543:158:158,0:158:5688:0:0:0,-47.5627,-512.035	0/0:29.7543:124:124,0:124:4464:0:0:0,-37.3277,-401.927	0/0:29.7543:113:113,0:113:3953:0:0:0,-34.0164,-355.981	0/0:29.7543:165:165,0:165:5775:0:0:0,-49.6699,-519.896	0/0:29.7543:4:4,0:4:144:0:0:0,-1.20412,-13.3136	0/0:29.7543:4:4,0:4:144:0:0:0,-1.20412,-13.3136	0/0:29.7543:7:7,0:7:245:0:0:0,-2.10721,-22.3912	0/0:29.7543:6:6,0:6:216:0:0:0,-1.80618,-19.7905	0/0:29.7543:25:25,0:25:900:0:0:0,-7.52575,-81.321	0/0:29.7543:49:49,0:49:1715:0:0:0,-14.7505,-154.639	0/0:29.7543:86:86,0:86:3010:0:0:0,-25.8886,-271.144	0/0:29.7543:11:11,0:11:396:0:0:0,-3.31133,-35.9827	0/0:29.7543:16:16,0:16:576:0:0:0,-4.81648,-52.175	0/0:29.7543:191:191,0:191:6685:0:0:0,-57.4967,-601.764	0/0:29.7543:317:317,0:317:11095:0:0:0,-95.4265,-998.509	0/0:29.7543:16:16,0:16:576:0:0:0,-4.81648,-52.175	0/0:29.7543:2:2,0:2:72:0:0:0,-0.60206,-6.83672	0/0:29.7543:8:8,0:8:288:0:0:0,-2.40824,-26.2674	0/0:29.7543:98:98,0:98:3528:0:0:0,-29.5009,-317.728	0/0:29.7543:22:22,0:22:770:0:0:0,-6.62266,-69.6227	0/0:29.7543:49:49,0:49:1715:0:0:0,-14.7505,-154.639	1/1:29.7543:17:0,17:0:0:17:612:-55.4134,-5.11751,0	0/0:29.7543:4:4,0:4:132:0:0:0,-1.20412,-12.2068	0/0:29.7543:205:205,0:205:7175:0:0:0,-61.7111,-645.847	0/0:29.7543:9:9,0:9:324:0:0:0,-2.70927,-29.5059	0/0:29.7543:5:5,0:5:155:0:0:0,-1.50515,-14.2575	0/0:29.7543:35:35,0:35:1260:0:0:0,-10.536,-113.705	0/0:29.7543:11:11,0:11:385:0:0:0,-3.31133,-34.9863	0/0:29.7543:17:17,0:17:612:0:0:0,-5.11751,-55.4134	0/0:29.7543:73:73,0:73:2555:0:0:0,-21.9752,-230.21	0/0:29.7543:4:4,0:4:144:0:0:0,-1.20412,-13.3136	0/0:29.7543:10:10,0:10:360:0:0:0,-3.0103,-32.7443	0/0:29.7543:369:369,0:369:12915:0:0:0,-111.08,-1162.24	0/0:29.7543:7:7,0:7:238:0:0:0,-2.10721,-21.753	0/0:29.7543:55:55,0:55:1980:0:0:0,-16.5566,-178.474	0/0:29.7543:45:45,0:45:1620:0:0:0,-13.5463,-146.09	0/1:26.7463:5:3,2:3:108:2:72:-5.33157,0,-8.57002	0/0:29.7543:313:313,0:313:10955:0:0:0,-94.2224,-985.914	0/1:26.7463:14:8,6:8:288:6:216:-15.5761,0,-22.053	1/1:29.7543:367:0,367:0:0:367:12845:-1155.95,-110.478,0	0/0:29.7543:4:4,0:4:144:0:0:0,-1.20412,-13.3136	0/0:29.7543:83:83,0:83:2906:0:0:0,-24.9855,-261.787	0/0:29.7543:44:44,0:44:1584:0:0:0,-13.2453,-142.852	0/0:29.7543:29:29,0:29:1044:0:0:0,-8.72987,-94.2748	1/1:29.7543:28:0,28:0:0:28:980:-88.5153,-8.42884,0	0/0:29.7543:56:56,0:56:2016:0:0:0,-16.8577,-181.713	0/0:29.7543:1:1,0:1:36:0:0:0,-0.30103,-3.59827	0/0:29.7543:13:13,0:13:468:0:0:0,-3.91339,-42.4596	0/0:29.7543:15:15,0:15:525:0:0:0,-4.51545,-47.5814	0/0:29.7543:21:21,0:21:756:0:0:0,-6.32163,-68.3672	0/0:29.7543:19:19,0:19:684:0:0:0,-5.71957,-61.8903	0/0:29.7543:17:17,0:17:612:0:0:0,-5.11751,-55.4134	0/0:29.7543:1:1,0:1:36:0:0:0,-0.30103,-3.59827	0/0:29.7543:29:29,0:29:1044:0:0:0,-8.72987,-94.2748	0/0:29.7543:157:157,0:157:5496:0:0:0,-47.2617,-494.796	1/1:29.7543:1:0,1:0:0:1:36:-3.59827,-0.30103,0	0/0:29.7543:8:8,0:8:288:0:0:0,-2.40824,-26.2674	0/0:29.7543:2:2,0:2:72:0:0:0,-0.60206,-6.83672
chr1	155939	.	G	A	795782	.	AB=0.487716;ABP=6.26445;AC=999;AF=0.784144;AN=1274;AO=35231;CIGAR=1X;DP=42435;DPB=42435;DPRA=1.87851;EPP=76506.2;EPPR=15646.3;GTI=379;LEN=1;MEANALT=1;MQM=60;MQMR=60;NS=944;NUMALT=1;ODDS=0.0294798;PAIRED=0;PAIREDR=0;PAO=0;PQA=0;PQR=0;PRO=0;QA=1.25355e+06;QR=256081;RO=7204;RPL=0;RPP=76506.2;RPPR=15646.3;RPR=35231;RUN=1;SAF=0;SAP=76506.2;SAR=35231;SRF=0;SRP=15646.3;SRR=7204;TYPE=snp;technology.ILLUMINA=1	GT:GQ:DP:AD:RO:QR:AO:QA:GL	1/1:29.7543:3:0,3:0:0:3:108:-10.0752,-0.90309,0	1/1:29.7543:11:0,11:0:0:11:396:-35.9827,-3.31133,0	0/0:29.7543:13:13,0:13:468:0:0:0,-3.91339,-42.4596	0/0:29.7543:22:22,0:22:792:0:0:0,-6.62266,-71.6057	1/1:29.7543:31:0,31:0:0:31:1085:-97.9616,-9.33193,0	1/1:29.7543:12:0,12:0:0:12:432:-39.2212,-3.61236,0	1/1:29.7543:41:2,39:2:72:39:1365:-116.315,-5.50551,0	0/1:26.7463:4:3,1:3:108:1:36:-2.39415,0,-8.87105	1/1:29.7543:172:0,172:0:0:172:6192:-557.373,-51.7772,0	0/1:26.7463:310:194,116:194:6790:116:4176:-282.7,0,-517.891	1/1:29.7543:223:0,223:0:0:223:8028:-722.534,-67.1297,0	1/1:29.7543:3:0,3:0:0:3:108:-10.0752,-0.90309,0	0/1:26.7463:138:103,35:103:3605:35:1260:-72.1633,0,-283.131	0/0:29.7543:104:104,0:104:3744:0:0:0,-31.3071,-337.158	1/1:29.7543:17:0,17:0:0:17:612:-55.4134,-5.11751,0	0/0:29.7543:27:27,0:27:972:0:0:0,-8.12781,-87.7979	0/0:29.7543:10:10,0:10:360:0:0:0,-3.0103,-32.7443	0/0:29.7543:18:18,0:18:648:0:0:0,-5.41854,-58.6519	.:.:.:.:.:.:.:.:.	.:.:.:.:.:.:.:.:.	.:.:.:.:.:.:.:.:.	1/1:29.7543:6:0,6:0:0:6:216:-19.7905,-1.80618,0	1/1:29.7543:63:0,63:0:0:63:2268:-204.382,-18.9649,0	0/0:29.7543:66:66,0:66:2310:0:0:0,-19.868,-208.168	0/0:29.7543:252:252,0:252:8820:0:0:0,-75.8596,-793.839	1/1:29.7543:29:0,29:0:0:29:1044:-94.2748,-8.72987,0	0/0:29.7543:9:9,0:9:324:0:0:0,-2.70927,-29.5059	1/1:29.7543:25:0,25:0:0:25:900:-81.321,-7.52575,0	0/0:29.7543:148:144,4:144:5040:4:144:0,-31.2388,-440.459	1/1:29.7543:12:0,12:0:0:12:420:-38.1351,-3.61236,0	0/0:29.7543:58:58,0:58:2088:0:0:0,-17.4597,-188.19	1/1:29.7543:4:0,4:0:0:4:144:-13.3136,-1.20412,0	1/1:29.7543:71:0,71:0:0:71:2485:-223.912,-21.3731,0	1/1:29.7543:60:1,59:1:36:59:2124:-187.83,-14.4635,0	1/1:29.7543:7:0,7:0:0:7:252:-23.029,-2.10721,0	0/0:29.7543:8:8,0:8:288:0:0:0,-2.40824,-26.2674	1/1:29.7543:191:0,191:0:0:191:6876:-618.903,-57.4967,0	0/1:26.7463:135:20,115:20:720:115:4140:-332.142,0,-24.4897	1/1:29.7543:8:0,8:0:0:8:288:-26.2674,-2.40824,0	1/1:29.7543:4:0,4:0:0:4:144:-13.3136,-1.20412,0	0/1:26.7463:77:40,37:40:1440:37:1332:-97.0031,0,-106.718	1/1:29.7543:14:0,14:0:0:14:504:-45.6981,-4.21442,0	1/1:29.7543:32:0,32:0:0:32:1152:-103.99,-9.63296,0	1/1:29.7543:3:0,3:0:0:3:108:-10.0752,-0.90309,0	1/1:29.7543:5:0,5:0:0:5:180:-16.5521,-1.50515,0	1/1:29.7543:430:0,430:0:0:430:15050:-1354.32,-129.443,0	1/1:29.7543:58:0,58:0:0:58:2088:-188.19,-17.4597,0	1/1:29.7543:10:0,10:0:0:10:360:-32.7443,-3.0103,0	1/1:29.7543:3:0,3:0:0:3:108:-10.0752,-0.90309,0	0/1:-0:268:242,26:242:8470:26:910:-1.54175,0,-681.675	1/1:29.7543:31:0,31:0:0:31:1116:-100.752,-9.33193,0	1/1:29.7543:195:0,195:0:0:195:6825:-614.359,-58.7009,0	.:.:.:.:.:.:.:.:.	1/1:29.7543:30:0,30:0:0:30:1050:-94.8129,-9.0309,0	1/1:29.7543:2:0,2:0:0:2:62:-5.88896,-0.60206,0	1/1:29.7543:6:0,6:0:0:6:216:-19.7905,-1.80618,0	1/1:29.7543:34:0,34:0:0:34:1224:-110.467,-10.235,0	1/1:29.7543:29:0,29:0:0:29:1044:-94.2748,-8.72987,0	1/1:29.7543:11:0,11:0:0:11:396:-35.9827,-3.31133,0	1/1:29.7543:8:0,8:0:0:8:288:-26.2674,-2.40824,0	1/1:29.7543:30:0,30:0:0:30:1080:-97.5132,-9.0309,0	1/1:29.7543:7:0,7:0:0:7:252:-23.029,-2.10721,0	1/1:29.7543:16:0,16:0:0:16:576:-52.175,-4.81648,0	0/1:26.7463:42:31,11:31:1112:11:396:-23.3395,0,-87.7481	1/1:29.7543:53:0,53:0:0:53:1908:-171.998,-15.9546,0	1/1:29.7543:276:0,276:0:0:276:9660:-869.409,-83.0843,0	.:.:.:.:.:.:.:.:.	1/1:29.7543:2:0,2:0:0:2:72:-6.83672,-0.60206,0	1/1:29.7543:2:0,2:0:0:2:72:-6.83672,-0.60206,0	1/1:29.7543:2:0,2:0:0:2:68:-6.45793,-0.60206,0	0/0:29.7543:97:97,0:97:3492:0:0:0,-29.1999,-314.489	1/1:29.7543:17:0,17:0:0:17:612:-55.4134,-5.11751,0	1/1:29.7543:168:0,168:0:0:168:6048:-544.419,-50.573,0	1/1:29.7543:170:0,170:0:0:170:6120:-550.896,-51.1751,0	1/1:29.7543:14:0,14:0:0:14:504:-45.6981,-4.21442,0	1/1:29.7543:1:0,1:0:0:1:31:-3.09945,-0.30103,0	1/1:29.7543:31:0,31:0:0:31:1116:-100.752,-9.33193,0	0/1:26.7463:133:24,109:24:840:109:3815:-303.528,0,-35.8833	1/1:29.7543:32:0,32:0:0:32:1152:-103.99,-9.63296,0	1/1:29.7543:2:0,2:0:0:2:70:-6.6474,-0.60206,0	0/0:0.00459571:1:1,0:1:36:0:0:0,-0.30103,-3.59827	1/1:29.7543:621:0,621:0:0:621:21735:-1955.73,-186.94,0	1/1:29.7543:16:0,16:0:0:16:560:-50.7301,-4.81648,0	1/1:29.7543:4:0,4:0:0:4:144:-13.3136,-1.20412,0	0/0:29.7543:8:8,0:8:288:0:0:0,-2.40824,-26.2674	0/0:29.7543:72:72,0:72:2520:0:0:0,-21.6742,-227.061	.:.:.:.:.:.:.:.:.	1/1:29.7543:126:0,126:0:0:126:4536:-408.404,-37.9298,0	1/1:29.7543:22:0,22:0:0:22:792:-71.6057,-6.62266,0	1/1:29.7543:18:0,18:0:0:18:648:-58.6519,-5.41854,0	1/1:29.7543:575:0,575:0:0:575:20700:-1862.47,-173.092,0	1/1:29.7543:1:0,1:0:0:1:36:-3.59827,-0.30103,0	1/1:29.7543:55:0,55:0:0:55:1925:-173.532,-16.5567,0	1/1:29.7543:333:0,333:0:0:333:11655:-1048.89,-100.243,0	1/1:29.7543:3:0,3:0:0:3:108:-10.0752,-0.90309,0	1/1:29.7543:3:0,3:0:0:3:108:-10.0752,-0.90309,0	1/1:29.7543:7:0,7:0:0:7:252:-23.029,-2.10721,0	1/1:29.7543:95:0,95:0:0:95:3325:-299.483,-28.5979,0	1/1:29.7543:3:0,3:0:0:3:108:-10.0752,-0.90309,0	0/0:29.7543:71:71,0:71:2556:0:0:0,-21.3731,-230.29	1/1:29.7543:23:0,23:0:0:23:805:-72.7715,-6.92369,0	1/1:29.7543:71:0,71:0:0:71:2556:-230.29,-21.3731,0	1/1:29.7543:7:0,7:0:0:7:252:-23.029,-2.10721,0	0/0:29.7543:43:43,0:43:1548:0:0:0,-12.9443,-139.613	0/0:0.00459571:1:1,0:1:32:0:0:0,-0.30103,-3.19931	0/1:26.7463:9:8,1:8:288:1:36:-0.889005,0,-23.5581	0/0:29.7543:9:9,0:9:324:0:0:0,-2.70927,-29.5059	1/1:29.7543:40:0,40:0:0:40:1400:-126.301,-12.0412,0	1/1:29.7543:190:6,184:6:216:184:6440:-559.932,-37.4052,0	1/1:29.7543:6:0,6:0:0:6:216:-19.7905,-1.80618,0	1/1:29.7543:80:0,80:0:0:80:2800:-252.251,-24.0824,0	1/1:29.7543:52:0,52:0:0:52:1820:-164.086,-15.6536,0	1/1:29.7543:14:0,14:0:0:14:504:-45.6981,-4.21442,0	0/0:29.7543:11:11,0:11:396:0:0:0,-3.31133,-35.9827	1/1:29.7543:24:0,24:0:0:24:864:-78.0826,-7.22472,0	1/1:29.7543:5:0,5:0:0:5:180:-16.5521,-1.50515,0	0/0:0.00459571:5:5,0:5:180:0:0:0,-1.50515,-16.5521	1/1:29.7543:146:0,146:0:0:146:5110:-460.07,-43.9504,0	0/0:0.00459571:6:6,0:6:216:0:0:0,-1.80618,-19.7905	1/1:29.7543:16:0,16:0:0:16:576:-52.175,-4.81648,0	1/1:29.7543:2:0,2:0:0:2:72:-6.83672,-0.60206,0	1/1:29.7543:206:0,206:0:0:206:7416:-667.48,-62.0122,0	1/1:29.7543:106:0,106:0:0:106:3816:-343.635,-31.9092,0	1/1:29.7543:21:0,21:0:0:21:756:-68.3672,-6.32163,0	1/1:29.7543:4:0,4:0:0:4:144:-13.3136,-1.20412,0	.:.:.:.:.:.:.:.:.	0/0:29.7543:34:34,0:34:1224:0:0:0,-10.235,-110.467	1/1:29.7543:40:0,40:0:0:40:1440:-129.898,-12.0412,0	1/1:29.7543:157:0,157:0:0:157:5652:-508.796,-47.2617,0	1/1:29.7543:44:0,44:0:0:44:1584:-142.852,-13.2453,0	1/1:29.7543:11:0,11:0:0:11:396:-35.9827,-3.31133,0	1/1:29.7543:6:0,6:0:0:6:216:-19.7905,-1.80618,0	1/1:29.7543:80:0,80:0:0:80:2800:-252.251,-24.0824,0	1/1:29.7543:22:0,22:0:0:22:792:-71.6057,-6.62266,0	0/0:0.00459571:3:3,0:3:108:0:0:0,-0.90309,-10.0752	1/1:29.7543:361:0,361:0:0:361:12996:-1169.44,-108.672,0	1/1:29.7543:3:0,3:0:0:3:108:-10.0752,-0.90309,0	1/1:29.7543:10:0,10:0:0:10:360:-32.7443,-3.0103,0	0/0:29.7543:35:35,0:35:1260:0:0:0,-10.536,-113.705	1/1:29.7543:136:0,136:0:0:136:4896:-440.789,-40.9401,0	1/1:29.7543:7:0,7:0:0:7:252:-23.029,-2.10721,0	1/1:29.7543:18:0,18:0:0:18:648:-58.6519,-5.41854,0	0/0:29.7543:30:30,0:30:1080:0:0:0,-9.0309,-97.5132	0/0:29.7543:54:50,4:50:1750:4:144:0,-2.942,-144.475	1/1:29.7543:24:0,24:0:0:24:840:-75.9203,-7.22472,0	0/1:26.7463:44:6,38:6:216:38:1368:-110.176,0,-6.54519	1/1:29.7543:69:0,69:0:0:69:2415:-217.615,-20.7711,0	1/1:29.7543:146:0,146:0:0:146:5256:-473.173,-43.9504,0	1/1:29.7543:29:0,29:0:0:29:1044:-94.2748,-8.72987,0	1/1:29.7543:16:0,16:0:0:16:576:-52.175,-4.81648,0	.:.:.:.:.:.:.:.:.	1/1:29.7543:85:0,85:0:0:85:3060:-275.628,-25.5876,0	1/1:29.7543:9:0,9:0:0:9:324:-29.5059,-2.70927,0	1/1:29.7543:31:0,31:0:0:31:1116:-100.752,-9.33193,0	1/1:29.7543:6:0,6:0:0:6:216:-19.7905,-1.80618,0	1/1:29.7543:482:0,482:0:0:482:17352:-1561.29,-145.096,0	1/1:29.7543:38:0,38:0:0:38:1368:-123.421,-11.4391,0	1/1:29.7543:565:3,562:3:108:562:19670:-1759.88,-160.007,0	0/1:26.7463:234:76,158:76:2736:158:5688:-441.593,0,-176.041	1/1:29.7543:2:0,2:0:0:2:72:-6.83672,-0.60206,0	1/1:29.7543:22:0,22:0:0:22:792:-71.6057,-6.62266,0	1/1:29.7543:55:0,55:0:0:55:1980:-178.474,-16.5567,0	1/1:29.7543:8:0,8:0:0:8:288:-26.2674,-2.40824,0	1/1:29.7543:194:0,194:0:0:194:6984:-628.619,-58.3998,0	1/1:29.7543:135:0,135:0:0:135:4860:-437.55,-40.6391,0	1/1:29.7543:44:0,44:0:0:44:1584:-142.852,-13.2453,0	1/1:29.7543:7:0,7:0:0:7:252:-23.029,-2.10721,0	0/0:29.7543:250:241,9:241:8435:9:324:0,-45.7516,-729.697	1/1:29.7543:96:0,96:0:0:96:3360:-302.631,-28.8989,0	1/1:29.7543:14:0,14:0:0:14:504:-45.6981,-4.21442,0	0/0:29.7543:19:19,0:19:665:0:0:0,-5.71957,-60.1764	0/1:26.7463:3:1,2:1:36:2:72:-5.93363,0,-2.69518	0/1:26.7463:16:12,4:12:432:4:144:-8.49714,0,-34.4047	1/1:29.7543:1:0,1:0:0:1:36:-3.59827,-0.30103,0	1/1:29.7543:76:0,76:0:0:76:2736:-246.482,-22.8783,0	1/1:29.7543:40:0,40:0:0:40:1440:-129.898,-12.0412,0	1/1:29.7543:2:0,2:0:0:2:72:-6.83672,-0.60206,0	0/0:29.7543:271:268,3:268:9380:3:108:0,-71.504,-834.144	1/1:29.7543:5:0,5:0:0:5:180:-16.5521,-1.50515,0	1/1:29.7543:2:0,2:0:0:2:72:-6.83672,-0.60206,0	1/1:29.7543:8:0,8:0:0:8:288:-26.2674,-2.40824,0	1/1:29.7543:1:0,1:0:0:1:36:-3.59827,-0.30103,0	1/1:29.7543:174:0,174:0:0:174:6090:-548.235,-52.3792,0	1/1:29.7543:61:0,61:0:0:61:2196:-197.905,-18.3628,0	0/0:29.7543:24:24,0:24:840:0:0:0,-7.22472,-75.9203	1/1:29.7543:119:0,119:0:0:119:4165:-375.053,-35.8226,0	1/1:29.7543:2:0,2:0:0:2:72:-6.83672,-0.60206,0	1/1:29.7543:2:0,2:0:0:2:72:-6.83672,-0.60206,0	1/1:29.7543:1:0,1:0:0:1:36:-3.59827,-0.30103,0	0/1:26.7463:3:2,1:2:68:1:36:-2.69518,0,-5.55484	1/1:29.7543:252:3,249:3:108:249:8715:-774.318,-65.7844,0	1/1:29.7543:439:0,439:0:0:439:15804:-1422.04,-132.152,0	0/0:29.7543:15:15,0:15:525:0:0:0,-4.51545,-47.5814	1/1:29.7543:2:0,2:0:0:2:68:-6.45793,-0.60206,0	1/1:29.7543:4:0,4:0:0:4:144:-13.3136,-1.20412,0	1/1:29.7543:45:0,45:0:0:45:1620:-146.09,-13.5464,0	1/1:29.7543:213:0,213:0:0:213:7668:-690.149,-64.1194,0	0/1:-0:9:1,8:1:36:8:288:-23.5581,0,-0.889005	0/1:26.7463:9:2,7:2:68:7:252:-20.3197,0,-3.74866	1/1:29.7543:1:0,1:0:0:1:36:-3.59827,-0.30103,0	1/1:29.7543:21:0,21:0:0:21:756:-68.3672,-6.32163,0	1/1:29.7543:1:0,1:0:0:1:36:-3.59827,-0.30103,0	0/0:29.7543:17:17,0:17:612:0:0:0,-5.11751,-55.4134	1/1:29.7543:6:0,6:0:0:6:216:-19.7905,-1.80618,0	1/1:29.7543:545:0,545:0:0:545:19620:-1765.31,-164.061,0	0/1:26.7463:53:32,21:32:1120:21:714:-48.6247,0,-85.1558	1/1:29.7543:17:0,17:0:0:17:612:-55.4134,-5.11751,0	1/1:29.7543:19:0,19:0:0:19:684:-61.8903,-5.71957,0	0/1:26.7463:15:4,11:4:136:11:396:-31.4673,0,-8.06052	1/1:29.7543:12:0,12:0:0:12:432:-39.2212,-3.61236,0	0/0:0.00459571:6:6,0:6:216:0:0:0,-1.80618,-19.7905	1/1:29.7543:73:0,73:0:0:73:2555:-230.21,-21.9752,0	1/1:29.7543:43:0,43:0:0:43:1548:-139.613,-12.9443,0	1/1:29.7543:3:0,3:0:0:3:108:-10.0752,-0.90309,0	1/1:29.7543:58:0,58:0:0:58:2030:-182.978,-17.4597,0	.:.:.:.:.:.:.:.:.	1/1:29.7543:87:0,87:0:0:87:3045:-274.293,-26.1896,0	0/0:0.00459571:6:6,0:6:216:0:0:0,-1.80618,-19.7905	0/0:29.7543:132:129,3:129:4644:3:108:0,-29.6608,-408.044	1/1:29.7543:4:0,4:0:0:4:144:-13.3136,-1.20412,0	0/0:0.00459571:1:1,0:1:32:0:0:0,-0.30103,-3.19931	1/1:29.7543:180:0,180:0:0:180:6300:-567.128,-54.1854,0	1/1:29.7543:1:0,1:0:0:1:36:-3.59827,-0.30103,0	1/1:29.7543:3:0,3:0:0:3:108:-10.0752,-0.90309,0	0/1:26.7463:37:15,22:15:540:22:792:-60.4676,0,-37.7984	1/1:29.7543:1:0,1:0:0:1:36:-3.59827,-0.30103,0	1/1:29.7543:13:0,13:0:0:13:468:-42.4596,-3.91339,0	1/1:29.7543:21:0,21:0:0:21:756:-68.3672,-6.32163,0	1/1:29.7543:60:0,60:0:0:60:2160:-194.667,-18.0618,0	1/1:29.7543:7:0,7:0:0:7:252:-23.029,-2.10721,0	1/1:29.7543:38:0,38:0:0:38:1331:-120.093,-11.4391,0	0/1:26.7463:10:4,6:4:144:6:216:-16.7802,0,-10.3033	0/1:26.7463:9:4,5:4:144:5:180:-13.8428,0,-10.6043	0/0:0.00459571:2:2,0:2:68:0:0:0,-0.60206,-6.45793	1/1:29.7543:4:0,4:0:0:4:144:-13.3136,-1.20412,0	1/1:29.7543:12:0,12:0:0:12:432:-39.2212,-3.61236,0	1/1:29.7543:7:0,7:0:0:7:252:-23.029,-2.10721,0	1/1:29.7543:13:0,13:0:0:13:468:-42.4596,-3.91339,0	1/1:29.7543:2:0,2:0:0:2:68:-6.45793,-0.60206,0	0/0:29.7543:16:16,0:16:576:0:0:0,-4.81648,-52.175	1/1:29.7543:48:0,48:0:0:48:1728:-155.805,-14.4494,0	1/1:29.7543:10:0,10:0:0:10:360:-32.7443,-3.0103,0	1/1:29.7543:295:0,295:0:0:295:10620:-955.702,-88.8039,0	1/1:29.7543:40:0,40:0:0:40:1440:-129.898,-12.0412,0	1/1:29.7543:20:0,20:0:0:20:720:-65.1288,-6.0206,0	1/1:29.7543:80:0,80:0:0:80:2800:-252.251,-24.0824,0	0/1:26.7463:7:6,1:6:216:1:36:-1.49107,0,-17.6833	0/0:29.7543:31:31,0:31:1085:0:0:0,-9.33193,-97.9616	1/1:29.7543:597:0,597:0:0:597:20895:-1880.16,-179.715,0	1/1:29.7543:31:0,31:0:0:31:1116:-100.752,-9.33193,0	1/1:29.7543:2:0,2:0:0:2:72:-6.83672,-0.60206,0	1/1:29.7543:98:0,98:0:0:98:3528:-317.728,-29.5009,0	0/0:29.7543:273:271,2:271:9756:2:72:0,-75.3445,-871.142	1/1:29.7543:2:0,2:0:0:2:72:-6.83672,-0.60206,0	1/1:29.7543:221:0,221:0:0:221:7956:-716.057,-66.5276,0	1/1:29.7543:31:0,31:0:0:31:1116:-100.752,-9.33193,0	0/0:29.7543:16:16,0:16:576:0:0:0,-4.81648,-52.175	1/1:29.7543:3:0,3:0:0:3:108:-10.0752,-0.90309,0	1/1:29.7543:760:0,760:0:0:760:27360:-2461.58,-228.783,0	1/1:29.7543:124:0,124:0:0:124:4464:-401.927,-37.3277,0	0/0:29.7543:152:152,0:152:5472:0:0:0,-45.7566,-492.604	0/0:29.7543:147:147,0:147:5292:0:0:0,-44.2514,-476.412	1/1:29.7543:9:0,9:0:0:9:324:-29.5059,-2.70927,0	1/1:29.7543:13:0,13:0:0:13:468:-42.4596,-3.91339,0	1/1:29.7543:42:3,39:3:108:39:1404:-116.584,-2.56809,0	1/1:29.7543:45:0,45:0:0:45:1620:-146.09,-13.5464,0	0/1:26.7463:20:13,7:13:468:7:252:-17.0084,0,-36.439	1/1:29.7543:3:0,3:0:0:3:108:-10.0752,-0.90309,0	1/1:29.7543:29:0,29:0:0:29:1044:-94.2748,-8.72987,0	.:.:.:.:.:.:.:.:.	1/1:29.7543:1:0,1:0:0:1:36:-3.59827,-0.30103,0	0/1:26.7463:8:1,7:1:36:7:252:-20.6207,0,-1.19003	.:.:.:.:.:.:.:.:.	1/1:29.7543:265:0,265:0:0:265:9540:-858.548,-79.773,0	0/0:29.7543:51:51,0:51:1836:0:0:0,-15.3525,-165.521	0/0:29.7543:73:73,0:73:2555:0:0:0,-21.9752,-230.21	1/1:29.7543:9:0,9:0:0:9:324:-29.5059,-2.70927,0	1/1:29.7543:5:0,5:0:0:5:180:-16.5521,-1.50515,0	0/0:0.00459571:2:2,0:2:72:0:0:0,-0.60206,-6.83672	1/1:29.7543:19:0,19:0:0:19:684:-61.8903,-5.71957,0	1/1:29.7543:55:0,55:0:0:55:1925:-173.532,-16.5567,0	0/1:26.7463:4:1,3:1:36:3:102:-8.31283,0,-2.39415	1/1:29.7543:100:1,99:1:36:99:3564:-317.368,-26.5047,0	1/1:29.7543:128:0,128:0:0:128:4608:-414.881,-38.5318,0	1/1:29.7543:2:0,2:0:0:2:68:-6.45793,-0.60206,0	1/1:29.7543:145:0,145:0:0:145:5220:-469.935,-43.6494,0	1/1:29.7543:10:0,10:0:0:10:360:-32.7443,-3.0103,0	0/0:29.7543:144:143,1:143:5005:1:36:0,-39.75,-447.025	0/1:26.7463:7:4,3:4:144:3:108:-7.96796,0,-11.2064	0/0:0.00459571:6:6,0:6:216:0:0:0,-1.80618,-19.7905	1/1:29.7543:286:0,286:0:0:286:10296:-926.556,-86.0946,0	0/0:0.00459571:4:4,0:4:144:0:0:0,-1.20412,-13.3136	0/0:29.7543:232:232,0:232:8352:0:0:0,-69.839,-751.68	0/0:29.7543:17:17,0:17:612:0:0:0,-5.11751,-55.4134	0/1:26.7463:9:4,5:4:144:5:180:-13.8428,0,-10.6043	1/1:29.7543:1:0,1:0:0:1:36:-3.59827,-0.30103,0	1/1:29.7543:72:0,72:0:0:72:2592:-233.528,-21.6742,0	1/1:29.7543:16:0,16:0:0:16:576:-52.175,-4.81648,0	1/1:29.7543:381:0,381:0:0:381:13716:-1234.21,-114.692,0	1/1:29.7543:47:0,47:0:0:47:1645:-148.342,-14.1484,0	0/0:29.7543:170:170,0:170:5950:0:0:0,-51.1751,-535.64	0/0:29.7543:62:62,0:62:2232:0:0:0,-18.6639,-201.144	1/1:29.7543:1:0,1:0:0:1:36:-3.59827,-0.30103,0	1/1:29.7543:3:0,3:0:0:3:108:-10.0752,-0.90309,0	1/1:29.7543:388:15,373:15:525:373:13055:-1127.26,-69.2183,0	1/1:29.7543:525:0,525:0:0:525:18900:-1700.54,-158.041,0	1/1:29.7543:28:0,28:0:0:28:1008:-91.0364,-8.42884,0	.:.:.:.:.:.:.:.:.	0/0:29.7543:22:22,0:22:792:0:0:0,-6.62266,-71.6057	1/1:29.7543:129:0,129:0:0:129:4644:-418.12,-38.8329,0	0/0:29.7543:75:75,0:75:2700:0:0:0,-22.5772,-243.243	1/1:29.7543:3:0,3:0:0:3:108:-10.0752,-0.90309,0	1/1:29.7543:1:0,1:0:0:1:36:-3.59827,-0.30103,0	1/1:29.7543:40:0,40:0:0:40:1440:-129.898,-12.0412,0	1/1:29.7543:8:0,8:0:0:8:288:-26.2674,-2.40824,0	0/0:29.7543:7:7,0:7:252:0:0:0,-2.10721,-23.029	1/1:29.7543:700:0,700:0:0:700:24500:-2204.49,-210.721,0	0/1:26.7463:195:38,157:38:1368:157:5652:-450.095,0,-64.72	0/0:29.7543:376:376,0:376:13536:0:0:0,-113.187,-1218.02	1/1:29.7543:537:0,537:0:0:537:18795:-1691.24,-161.653,0	0/0:29.7543:14:14,0:14:504:0:0:0,-4.21442,-45.6981	1/1:29.7543:1:0,1:0:0:1:36:-3.59827,-0.30103,0	1/1:29.7543:222:0,222:0:0:222:7992:-719.295,-66.8287,0	1/1:29.7543:102:0,102:0:0:102:3570:-321.524,-30.7051,0	1/1:29.7543:2:0,2:0:0:2:72:-6.83672,-0.60206,0	1/1:29.7543:11:0,11:0:0:11:396:-35.9827,-3.31133,0	0/0:29.7543:40:39,1:39:1404:1:36:0,-8.44292,-123.061	1/1:29.7543:1:0,1:0:0:1:36:-3.59827,-0.30103,0	1/1:29.7543:53:0,53:0:0:53:1856:-167.324,-15.9546,0	0/0:0.00459571:14:13,1:13:468:1:36:0,-0.616145,-38.8614	1/1:29.7543:3:0,3:0:0:3:108:-10.0752,-0.90309,0	1/1:29.7543:3:0,3:0:0:3:108:-10.0752,-0.90309,0	1/1:29.7543:15:0,15:0:0:15:540:-48.9365,-4.51545,0	1/1:29.7543:97:2,95:2:72:95:3420:-301.176,-22.3632,0	1/1:29.7543:35:0,35:0:0:35:1260:-113.705,-10.5361,0	1/1:29.7543:3:0,3:0:0:3:108:-10.0752,-0.90309,0	1/1:29.7543:125:1,124:1:36:124:4464:-398.329,-34.0305,0	0/1:26.7463:2:1,1:1:27:1:36:-2.99621,0,-2.09772	1/1:29.7543:628:0,628:0:0:628:21980:-1977.78,-189.047,0	1/1:29.7543:34:0,34:0:0:34:1224:-110.467,-10.235,0	0/0:29.7543:66:66,0:66:2376:0:0:0,-19.868,-214.097	1/1:29.7543:23:0,23:0:0:23:805:-72.7715,-6.92369,0	1/1:29.7543:53:0,53:0:0:53:1908:-171.998,-15.9546,0	1/1:29.7543:55:0,55:0:0:55:1925:-173.532,-16.5567,0	1/1:29.7543:7:0,7:0:0:7:252:-23.029,-2.10721,0	0/0:29.7543:193:193,0:193:6756:0:0:0,-58.0988,-608.151	0/1:26.7463:121:78,43:78:2808:43:1548:-103.188,0,-216.534	1/1:29.7543:108:0,108:0:0:108:3888:-350.112,-32.5112,0	1/1:29.7543:1005:0,1005:0:0:1005:35175:-3164.86,-302.535,0	0/0:29.7543:39:39,0:39:1365:0:0:0,-11.7402,-123.152	1/1:29.7543:18:0,18:0:0:18:648:-58.6519,-5.41854,0	1/1:29.7543:12:0,12:0:0:12:432:-39.2212,-3.61236,0	1/1:29.7543:77:0,77:0:0:77:2772:-249.72,-23.1793,0	1/1:29.7543:11:0,11:0:0:11:396:-35.9827,-3.31133,0	1/1:29.7543:174:0,174:0:0:174:6090:-548.235,-52.3792,0	1/1:29.7543:56:0,56:0:0:56:1960:-176.681,-16.8577,0	1/1:29.7543:42:0,42:0:0:42:1470:-132.598,-12.6433,0	1/1:29.7543:125:0,125:0:0:125:4375:-393.946,-37.6288,0	1/1:29.7543:24:0,24:0:0:24:864:-78.0826,-7.22472,0	1/1:29.7543:44:0,44:0:0:44:1584:-142.852,-13.2453,0	1/1:29.7543:87:0,87:0:0:87:3132:-282.105,-26.1896,0	1/1:29.7543:47:1,46:1:36:46:1610:-141.595,-10.5501,0	0/1:26.7463:24:15,9:15:540:9:324:-22.2811,0,-41.7118	0/1:26.7463:119:39,80:39:1404:80:2800:-216.429,0,-90.8367	0/0:29.7543:30:30,0:30:1080:0:0:0,-9.0309,-97.5132	0/0:29.7543:31:31,0:31:1116:0:0:0,-9.33193,-100.752	1/1:29.7543:6:0,6:0:0:6:216:-19.7905,-1.80618,0	1/1:29.7543:1:0,1:0:0:1:36:-3.59827,-0.30103,0	1/1:29.7543:5:0,5:0:0:5:180:-16.5521,-1.50515,0	0/0:29.7543:11:11,0:11:396:0:0:0,-3.31133,-35.9827	0/1:26.7463:24:7,17:7:245:17:612:-48.1887,0,-15.1665	0/0:29.7543:43:43,0:43:1548:0:0:0,-12.9443,-139.613	1/1:29.7543:56:0,56:0:0:56:2016:-181.713,-16.8577,0	1/1:29.7543:313:0,313:0:0:313:11268:-1013.99,-94.2224,0	0/0:0.00459571:5:5,0:5:150:0:0:0,-1.50515,-13.798	1/1:29.7543:15:0,15:0:0:15:540:-48.9365,-4.51545,0	0/0:29.7543:139:138,1:138:4830:1:36:0,-38.2449,-431.281	1/1:29.7543:21:0,21:0:0:21:756:-68.3672,-6.32163,0	1/1:29.7543:31:1,30:1:31:30:1050:-91.7134,-6.23248,0	1/1:29.7543:2:0,2:0:0:2:68:-6.45793,-0.60206,0	1/1:29.7543:1:0,1:0:0:1:32:-3.19931,-0.30103,0	1/1:29.7543:1:0,1:0:0:1:36:-3.59827,-0.30103,0	1/1:29.7543:28:0,28:0:0:28:1008:-91.0364,-8.42884,0	0/0:29.7543:11:11,0:11:396:0:0:0,-3.31133,-35.9827	1/1:29.7543:88:0,88:0:0:88:3080:-277.441,-26.4906,0	1/1:29.7543:151:4,147:4:144:147:5292:-463.098,-32.1419,0	1/1:29.7543:50:0,50:0:0:50:1800:-162.282,-15.0515,0	1/1:29.7543:43:0,43:0:0:43:1548:-139.613,-12.9443,0	0/1:-0:26:3,23:3:108:23:828:-67.0173,0,-2.24839	1/1:29.7543:48:0,48:0:0:48:1680:-151.491,-14.4494,0	0/1:-0:22:2,20:2:72:20:720:-58.5061,0,-0.214062	1/1:29.7543:158:0,158:0:0:158:5531:-497.945,-47.5627,0	0/0:0.00459571:4:4,0:4:140:0:0:0,-1.20412,-12.9449	0/0:29.7543:55:55,0:55:1925:0:0:0,-16.5566,-173.532	1/1:29.7543:23:0,23:0:0:23:805:-72.7715,-6.92369,0	0/0:0.00459571:2:2,0:2:72:0:0:0,-0.60206,-6.83672	1/1:29.7543:24:0,24:0:0:24:864:-78.0826,-7.22472,0	1/1:29.7543:18:0,18:0:0:18:648:-58.6519,-5.41854,0	1/1:29.7543:6:0,6:0:0:6:216:-19.7905,-1.80618,0	0/1:26.7463:21:4,17:4:144:17:612:-49.0918,0,-6.99199	0/0:29.7543:6:6,0:6:216:0:0:0,-1.80618,-19.7905	0/0:0.00459571:5:5,0:5:180:0:0:0,-1.50515,-16.5521	1/1:29.7543:18:0,18:0:0:18:630:-57.0277,-5.41854,0	0/0:0.00459571:3:3,0:3:108:0:0:0,-0.90309,-10.0752	.:.:.:.:.:.:.:.:.	1/1:29.7543:24:2,22:2:70:22:792:-64.9583,-0.577324,0	1/1:29.7543:237:0,237:0:0:237:8295:-746.607,-71.3441,0	1/1:29.7543:3:0,3:0:0:3:108:-10.0752,-0.90309,0	0/0:29.7543:8:8,0:8:288:0:0:0,-2.40824,-26.2674	0/0:29.7543:239:239,0:239:8365:0:0:0,-71.9462,-752.905	1/1:29.7543:123:0,123:0:0:123:4428:-398.689,-37.0267,0	1/1:29.7543:2:0,2:0:0:2:72:-6.83672,-0.60206,0	1/1:29.7543:32:1,31:1:32:31:1116:-97.5524,-6.43365,0	1/1:29.7543:1:0,1:0:0:1:36:-3.59827,-0.30103,0	1/1:29.7543:173:0,173:0:0:173:6056:-545.176,-52.0782,0	1/1:29.7543:33:0,33:0:0:33:1188:-107.229,-9.93399,0	0/0:0.00459571:2:2,0:2:72:0:0:0,-0.60206,-6.83672	1/1:29.7543:76:5,71:5:180:71:2556:-213.738,-6.32622,0	1/1:29.7543:338:7,331:7:252:331:11916:-1049.26,-78.7192,0	1/1:29.7543:2:0,2:0:0:2:72:-6.83672,-0.60206,0	1/1:29.7543:163:0,163:0:0:163:5868:-528.227,-49.0679,0	1/1:29.7543:470:0,470:0:0:470:16920:-1522.43,-141.484,0	1/1:29.7543:14:0,14:0:0:14:504:-45.6981,-4.21442,0	1/1:29.7543:166:0,166:0:0:166:5976:-537.942,-49.971,0	1/1:29.7543:37:0,37:0:0:37:1295:-116.854,-11.1381,0	0/0:0.00459571:1:1,0:1:36:0:0:0,-0.30103,-3.59827	0/1:26.7463:4:1,3:1:36:3:108:-8.87105,0,-2.39415	1/1:29.7543:7:0,7:0:0:7:252:-23.029,-2.10721,0	1/1:29.7543:56:0,56:0:0:56:2016:-181.713,-16.8577,0	1/1:29.7543:76:0,76:0:0:76:2660:-239.656,-22.8783,0	1/1:29.7543:17:0,17:0:0:17:612:-55.4134,-5.11751,0	1/1:29.7543:42:0,42:0:0:42:1512:-136.375,-12.6433,0	1/1:29.7543:4:0,4:0:0:4:144:-13.3136,-1.20412,0	0/0:29.7543:49:49,0:49:1764:0:0:0,-14.7505,-159.044	0/1:26.7463:39:5,34:5:180:34:1224:-98.7269,0,-4.81189	1/1:29.7543:135:0,135:0:0:135:4725:-425.433,-40.6391,0	1/1:29.7543:55:0,55:0:0:55:1980:-178.474,-16.5567,0	0/0:29.7543:14:14,0:14:504:0:0:0,-4.21442,-45.6981	0/0:29.7543:8:8,0:8:288:0:0:0,-2.40824,-26.2674	1/1:29.7543:1:0,1:0:0:1:36:-3.59827,-0.30103,0	0/0:29.7543:82:82,0:82:2870:0:0:0,-24.6845,-258.549	1/1:29.7543:121:0,121:0:0:121:4356:-392.212,-36.4246,0	1/1:29.7543:123:0,123:0:0:123:4428:-398.689,-37.0267,0	1/1:29.7543:7:0,7:0:0:7:252:-23.029,-2.10721,0	0/1:26.7463:7:5,2:5:180:2:72:-4.72951,0,-14.4449	1/1:29.7543:53:0,53:0:0:53:1856:-167.324,-15.9546,0	1/1:29.7543:2:0,2:0:0:2:72:-6.83672,-0.60206,0	0/0:0.00459571:2:2,0:2:72:0:0:0,-0.60206,-6.83672	1/1:29.7543:156:0,156:0:0:156:5616:-505.558,-46.9607,0	0/0:0.00459571:1:1,0:1:36:0:0:0,-0.30103,-3.59827	1/1:29.7543:3:0,3:0:0:3:108:-10.0752,-0.90309,0	1/1:29.7543:787:0,787:0:0:787:27549:-2478.79,-236.911,0	1/1:29.7543:225:0,225:0:0:225:8100:-729.01,-67.7318,0	1/1:29.7543:34:0,34:0:0:34:1190:-107.408,-10.235,0	1/1:29.7543:3:0,3:0:0:3:108:-10.0752,-0.90309,0	1/1:29.7543:6:0,6:0:0:6:216:-19.7905,-1.80618,0	1/1:29.7543:3:0,3:0:0:3:108:-10.0752,-0.90309,0	1/1:29.7543:216:0,216:0:0:216:7776:-699.864,-65.0225,0	1/1:29.7543:1:0,1:0:0:1:36:-3.59827,-0.30103,0	0/0:29.7543:43:43,0:43:1548:0:0:0,-12.9443,-139.613	1/1:29.7543:290:0,290:0:0:290:10440:-939.51,-87.2987,0	0/0:29.7543:83:83,0:83:2988:0:0:0,-24.9855,-269.151	1/1:29.7543:126:0,126:0:0:126:4411:-397.184,-37.9298,0	.:.:.:.:.:.:.:.:.	1/1:29.7543:4:0,4:0:0:4:144:-13.3136,-1.20412,0	0/0:0.00459571:5:5,0:5:180:0:0:0,-1.50515,-16.5521	1/1:29.7543:23:0,23:0:0:23:828:-74.8441,-6.92369,0	1/1:29.7543:8:0,8:0:0:8:288:-26.2674,-2.40824,0	0/0:29.7543:84:84,0:84:3024:0:0:0,-25.2865,-272.389	1/1:29.7543:25:0,25:0:0:25:900:-81.321,-7.52575,0	1/1:29.7543:97:3,94:3:108:94:3290:-286.259,-19.1247,0	.:.:.:.:.:.:.:.:.	1/1:29.7543:60:0,60:0:0:60:2100:-189.276,-18.0618,0	0/0:29.7543:252:246,6:246:8856:6:216:0,-56.069,-777.227	1/1:29.7543:35:0,35:0:0:35:1260:-113.705,-10.5361,0	1/1:29.7543:19:0,19:0:0:19:684:-61.8903,-5.71957,0	1/1:29.7543:190:0,190:0:0:190:6840:-615.665,-57.1957,0	1/1:29.7543:3:0,3:0:0:3:108:-10.0752,-0.90309,0	1/1:29.7543:24:0,24:0:0:24:840:-75.9203,-7.22472,0	.:.:.:.:.:.:.:.:.	1/1:29.7543:9:0,9:0:0:9:315:-28.6888,-2.70927,0	1/1:29.7543:315:0,315:0:0:315:11340:-1020.47,-94.8245,0	1/1:29.7543:14:0,14:0:0:14:504:-45.6981,-4.21442,0	1/1:29.7543:1:0,1:0:0:1:32:-3.19931,-0.30103,0	1/1:29.7543:43:0,43:0:0:43:1548:-139.613,-12.9443,0	1/1:29.7543:96:0,96:0:0:96:3456:-311.251,-28.8989,0	1/1:29.7543:102:0,102:0:0:102:3672:-330.681,-30.7051,0	1/1:29.7543:3:0,3:0:0:3:108:-10.0752,-0.90309,0	1/1:29.7543:90:0,90:0:0:90:3240:-291.82,-27.0927,0	1/1:29.7543:20:0,20:0:0:20:720:-65.1288,-6.0206,0	1/1:29.7543:117:0,117:0:0:117:4095:-368.756,-35.2205,0	.:.:.:.:.:.:.:.:.	1/1:29.7543:5:0,5:0:0:5:180:-16.5521,-1.50515,0	1/1:29.7543:12:0,12:0:0:12:420:-38.1351,-3.61236,0	0/0:29.7543:24:24,0:24:864:0:0:0,-7.22472,-78.0826	1/1:29.7543:131:0,131:0:0:131:4583:-412.659,-39.4349,0	0/0:0.00459571:4:4,0:4:144:0:0:0,-1.20412,-13.3136	1/1:29.7543:1:0,1:0:0:1:36:-3.59827,-0.30103,0	1/1:29.7543:318:0,318:0:0:318:11130:-1001.66,-95.7275,0	1/1:29.7543:12:0,12:0:0:12:432:-39.2212,-3.61236,0	1/1:29.7543:2:0,2:0:0:2:68:-6.45793,-0.60206,0	1/1:29.7543:83:0,83:0:0:83:2988:-269.151,-24.9855,0	1/1:29.7543:15:0,15:0:0:15:540:-48.9365,-4.51545,0	0/0:29.7543:209:195,14:195:7020:14:490:0,-18.4827,-587.424	1/1:29.7543:364:0,364:0:0:364:13104:-1179.15,-109.575,0	1/1:29.7543:69:0,69:0:0:69:2484:-223.813,-20.7711,0	1/1:29.7543:49:0,49:0:0:49:1764:-159.044,-14.7505,0	1/1:29.7543:20:0,20:0:0:20:700:-63.3252,-6.0206,0	1/1:29.7543:225:0,225:0:0:225:8100:-729.01,-67.7318,0	1/1:29.7543:10:0,10:0:0:10:360:-32.7443,-3.0103,0	1/1:29.7543:2:0,2:0:0:2:72:-6.83672,-0.60206,0	1/1:29.7543:889:0,889:0:0:889:31115:-2799.6,-267.616,0	1/1:29.7543:65:0,65:0:0:65:2340:-210.859,-19.567,0	1/1:29.7543:33:0,33:0:0:33:1188:-107.229,-9.93399,0	0/0:29.7543:196:196,0:196:7056:0:0:0,-59.0019,-635.096	1/1:29.7543:53:0,53:0:0:53:1908:-171.998,-15.9546,0	1/1:29.7543:2:0,2:0:0:2:68:-6.45793,-0.60206,0	1/1:29.7543:41:0,41:0:0:41:1476:-133.136,-12.3422,0	1/1:29.7543:73:0,73:0:0:73:2628:-236.766,-21.9752,0	0/0:0.00459571:1:1,0:1:36:0:0:0,-0.30103,-3.59827	.:.:.:.:.:.:.:.:.	1/1:29.7543:15:0,15:0:0:15:540:-48.9365,-4.51545,0	0/0:0.00459571:4:4,0:4:144:0:0:0,-1.20412,-13.3136	1/1:29.7543:1:0,1:0:0:1:36:-3.59827,-0.30103,0	1/1:29.7543:56:0,56:0:0:56:1960:-176.681,-16.8577,0	1/1:29.7543:63:0,63:0:0:63:2205:-198.722,-18.9649,0	1/1:29.7543:24:0,24:0:0:24:864:-78.0826,-7.22472,0	1/1:29.7543:46:0,46:0:0:46:1656:-149.328,-13.8474,0	0/1:26.7463:2:1,1:1:36:1:36:-2.99621,0,-2.99621	1/1:29.7543:167:0,167:0:0:167:5847:-526.373,-50.272,0	1/1:29.7543:17:0,17:0:0:17:612:-55.4134,-5.11751,0	1/1:29.7543:21:0,21:0:0:21:756:-68.3672,-6.32163,0	1/1:29.7543:6:0,6:0:0:6:216:-19.7905,-1.80618,0	1/1:29.7543:129:0,129:0:0:129:4633:-417.13,-38.8329,0	1/1:29.7543:57:0,57:0:0:57:1995:-179.83,-17.1587,0	1/1:29.7543:8:0,8:0:0:8:288:-26.2674,-2.40824,0	1/1:29.7543:4:0,4:0:0:4:144:-13.3136,-1.20412,0	1/1:29.7543:70:0,70:0:0:70:2450:-220.764,-21.0721,0	1/1:29.7543:19:0,19:0:0:19:684:-61.8903,-5.71957,0	1/1:29.7543:35:0,35:0:0:35:1225:-110.557,-10.5361,0	1/1:29.7543:133:0,133:0:0:133:4788:-431.073,-40.037,0	1/1:29.7543:121:0,121:0:0:121:4235:-381.351,-36.4246,0	1/1:29.7543:37:0,37:0:0:37:1332:-120.182,-11.1381,0	0/1:26.7463:7:2,5:2:50:5:180:-14.4449,0,-2.64253	1/1:29.7543:4:0,4:0:0:4:144:-13.3136,-1.20412,0	1/1:29.7543:15:0,15:0:0:15:540:-48.9365,-4.51545,0	1/1:29.7543:18:0,18:0:0:18:648:-58.6519,-5.41854,0	1/1:29.7543:107:0,107:0:0:107:3852:-346.874,-32.2102,0	0/0:0.00459571:3:3,0:3:108:0:0:0,-0.90309,-10.0752	1/1:29.7543:501:0,501:0:0:501:17535:-1577.88,-150.816,0	1/1:29.7543:25:0,25:0:0:25:900:-81.321,-7.52575,0	1/1:29.7543:128:0,128:0:0:128:4608:-414.881,-38.5318,0	1/1:29.7543:86:0,86:0:0:86:3096:-278.866,-25.8886,0	1/1:29.7543:75:0,75:0:0:75:2700:-243.243,-22.5773,0	1/1:29.7543:101:0,101:0:0:101:3535:-318.375,-30.404,0	1/1:29.7543:3:0,3:0:0:3:108:-10.0752,-0.90309,0	1/1:29.7543:2:0,2:0:0:2:72:-6.83672,-0.60206,0	.:.:.:.:.:.:.:.:.	0/0:0.00459571:3:3,0:3:108:0:0:0,-0.90309,-10.0752	0/0:29.7543:15:15,0:15:540:0:0:0,-4.51545,-48.9365	1/1:29.7543:26:0,26:0:0:26:936:-84.5595,-7.82678,0	1/1:29.7543:72:0,72:0:0:72:2592:-233.528,-21.6742,0	1/1:29.7543:20:0,20:0:0:20:720:-65.1288,-6.0206,0	1/1:29.7543:8:0,8:0:0:8:288:-26.2674,-2.40824,0	1/1:29.7543:103:1,102:1:36:102:3672:-327.083,-27.4078,0	1/1:29.7543:236:0,236:0:0:236:8496:-764.633,-71.0431,0	1/1:29.7543:22:0,22:0:0:22:792:-71.6057,-6.62266,0	.:.:.:.:.:.:.:.:.	1/1:29.7543:1:0,1:0:0:1:36:-3.59827,-0.30103,0	1/1:29.7543:51:0,51:0:0:51:1836:-165.521,-15.3525,0	1/1:29.7543:22:0,22:0:0:22:792:-71.6057,-6.62266,0	1/1:29.7543:34:0,34:0:0:34:1224:-110.467,-10.235,0	1/1:29.7543:10:0,10:0:0:10:360:-32.7443,-3.0103,0	0/0:0.00459571:3:3,0:3:99:0:0:0,-0.90309,-9.23758	1/1:29.7543:172:0,172:0:0:172:6192:-557.373,-51.7772,0	.:.:.:.:.:.:.:.:.	1/1:29.7543:6:0,6:0:0:6:216:-19.7905,-1.80618,0	1/1:29.7543:22:0,22:0:0:22:792:-71.6057,-6.62266,0	0/0:0.00459571:3:3,0:3:108:0:0:0,-0.90309,-10.0752	1/1:29.7543:8:0,8:0:0:8:288:-26.2674,-2.40824,0	1/1:29.7543:41:0,41:0:0:41:1476:-133.136,-12.3422,0	1/1:29.7543:2:0,2:0:0:2:70:-6.6474,-0.60206,0	0/0:0.00459571:3:3,0:3:108:0:0:0,-0.90309,-10.0752	0/1:-0:245:216,29:216:7560:29:1044:-20.5225,0,-606.731	1/1:29.7543:3:0,3:0:0:3:108:-10.0752,-0.90309,0	1/1:29.7543:34:0,34:0:0:34:1224:-110.467,-10.235,0	1/1:29.7543:23:0,23:0:0:23:805:-72.7715,-6.92369,0	1/1:29.7543:2:0,2:0:0:2:72:-6.83672,-0.60206,0	1/1:29.7543:175:0,175:0:0:175:6300:-567.088,-52.6803,0	0/1:26.7463:12:2,10:2:72:10:360:-29.1319,0,-3.22436	1/1:29.7543:204:0,204:0:0:204:7140:-642.698,-61.4101,0	1/1:29.7543:5:0,5:0:0:5:180:-16.5521,-1.50515,0	1/1:29.7543:70:0,70:0:0:70:2520:-227.051,-21.0721,0	1/1:29.7543:15:0,15:0:0:15:540:-48.9365,-4.51545,0	1/1:29.7543:18:0,18:0:0:18:648:-58.6519,-5.41854,0	0/0:29.7543:8:8,0:8:288:0:0:0,-2.40824,-26.2674	1/1:29.7543:29:0,29:0:0:29:1044:-94.2748,-8.72987,0	.:.:.:.:.:.:.:.:.	0/0:0.00459571:4:4,0:4:144:0:0:0,-1.20412,-13.3136	1/1:29.7543:8:0,8:0:0:8:288:-26.2674,-2.40824,0	0/0:29.7543:12:12,0:12:432:0:0:0,-3.61236,-39.2212	1/1:29.7543:19:0,19:0:0:19:684:-61.8903,-5.71957,0	1/1:29.7543:19:0,19:0:0:19:684:-61.8903,-5.71957,0	1/1:29.7543:1:0,1:0:0:1:36:-3.59827,-0.30103,0	1/1:29.7543:5:0,5:0:0:5:180:-16.5521,-1.50515,0	1/1:29.7543:81:0,81:0:0:81:2835:-255.4,-24.3834,0	1/1:29.7543:1:0,1:0:0:1:36:-3.59827,-0.30103,0	1/1:29.7543:5:0,5:0:0:5:180:-16.5521,-1.50515,0	1/1:29.7543:3:0,3:0:0:3:108:-10.0752,-0.90309,0
chr1	167899	.	C	T	63604.8	.	AB=0.438492;ABP=19.5721;AC=394;AF=0.397177;AN=992;AO=3206;CIGAR=1X;DP=8469;DPB=8469;DPRA=0.999678;EPP=6964.75;EPPR=11431.5;GTI=294;LEN=1;MEANALT=1;MQM=60;MQMR=60;NS=944;NUMALT=1;ODDS=0.00683334;PAIRED=0;PAIREDR=0;PAO=0;PQA=0;PQR=0;PRO=0;QA=112800;QR=187750;RO=5263;RPL=0;RPP=6964.75;RPPR=11431.5;RPR=3206;RUN=1;SAF=0;SAP=6964.75;SAR=3206;SRF=0;SRP=11431.5;SRR=5263;TYPE=snp;technology.ILLUMINA=1	GT:GQ:DP:AD:RO:QR:AO:QA:GL	1/1:0.00459571:1:0,1:0:0:1:36:-3.59827,-0.30103,0	0/0:29.7543:3:3,0:3:108:0:0:0,-0.90309,-10.0752	1/1:0.00459571:1:0,1:0:0:1:32:-3.19931,-0.30103,0	1/1:29.7543:5:0,5:0:0:5:160:-14.7168,-1.50515,0	1/1:29.7543:4:0,4:0:0:4:140:-12.9449,-1.20412,0	0/0:29.7543:2:2,0:2:68:0:0:0,-0.60206,-6.45793	0/0:29.7543:5:5,0:5:170:0:0:0,-1.50515,-15.6342	.:.:.:.:.:.:.:.:.	0/0:29.7543:35:35,0:35:1260:0:0:0,-10.536,-113.705	0/1:26.7463:68:23,45:23:828:45:1575:-121.574,0,-54.3741	1/1:29.7543:37:0,37:0:0:37:1295:-116.854,-11.1381,0	0/0:29.7543:1:1,0:1:36:0:0:0,-0.30103,-3.59827	1/1:29.7543:35:3,32:3:108:32:1120:-91.0352,-0.46088,0	1/1:29.7543:19:0,19:0:0:19:684:-61.8903,-5.71957,0	0/0:29.7543:2:2,0:2:72:0:0:0,-0.60206,-6.83672	1/1:29.7543:9:0,9:0:0:9:324:-29.5059,-2.70927,0	1/1:29.7543:2:0,2:0:0:2:72:-6.83672,-0.60206,0	1/1:29.7543:5:0,5:0:0:5:180:-16.5521,-1.50515,0	.:.:.:.:.:.:.:.:.	.:.:.:.:.:.:.:.:.	.:.:.:.:.:.:.:.:.	0/0:29.7543:2:2,0:2:72:0:0:0,-0.60206,-6.83672	0/0:29.7543:15:15,0:15:540:0:0:0,-4.51545,-48.9365	1/1:29.7543:10:0,10:0:0:10:350:-31.8375,-3.0103,0	1/1:29.7543:56:0,56:0:0:56:1960:-176.681,-16.8577,0	0/0:29.7543:8:8,0:8:288:0:0:0,-2.40824,-26.2674	.:.:.:.:.:.:.:.:.	1/1:29.7543:4:0,4:0:0:4:144:-13.3136,-1.20412,0	1/1:29.7543:37:2,35:2:72:35:1190:-100.569,-4.30139,0	0/0:29.7543:2:2,0:2:72:0:0:0,-0.60206,-6.83672	1/1:29.7543:19:0,19:0:0:19:665:-60.1764,-5.71957,0	0/0:29.7543:1:1,0:1:36:0:0:0,-0.30103,-3.59827	1/1:29.7543:17:0,17:0:0:17:612:-55.4134,-5.11751,0	0/0:29.7543:12:12,0:12:432:0:0:0,-3.61236,-39.2212	.:.:.:.:.:.:.:.:.	.:.:.:.:.:.:.:.:.	0/0:29.7543:40:40,0:40:1400:0:0:0,-12.0412,-126.301	1/1:29.7543:19:0,19:0:0:19:684:-61.8903,-5.71957,0	1/1:0.00459571:1:0,1:0:0:1:36:-3.59827,-0.30103,0	.:.:.:.:.:.:.:.:.	0/1:26.7463:12:6,6:6:216:6:198:-14.5329,0,-16.1782	0/0:29.7543:1:1,0:1:36:0:0:0,-0.30103,-3.59827	0/0:29.7543:3:3,0:3:108:0:0:0,-0.90309,-10.0752	0/0:29.7543:1:1,0:1:36:0:0:0,-0.30103,-3.59827	0/0:29.7543:1:1,0:1:31:0:0:0,-0.30103,-3.09945	0/0:29.7543:64:64,0:64:2304:0:0:0,-19.2659,-207.62	0/0:29.7543:7:7,0:7:252:0:0:0,-2.10721,-23.029	0/0:29.7543:3:3,0:3:108:0:0:0,-0.90309,-10.0752	.:.:.:.:.:.:.:.:.	1/1:29.7543:41:0,41:0:0:41:1476:-133.136,-12.3422,0	0/0:29.7543:7:7,0:7:252:0:0:0,-2.10721,-23.029	0/0:29.7543:39:39,0:39:1404:0:0:0,-11.7402,-126.659	0/0:29.7543:2:2,0:2:72:0:0:0,-0.60206,-6.83672	1/1:29.7543:2:0,2:0:0:2:68:-6.45793,-0.60206,0	0/0:29.7543:1:1,0:1:36:0:0:0,-0.30103,-3.59827	.:.:.:.:.:.:.:.:.	0/0:29.7543:8:8,0:8:288:0:0:0,-2.40824,-26.2674	0/0:29.7543:3:3,0:3:108:0:0:0,-0.90309,-10.0752	1/1:29.7543:3:0,3:0:0:3:102:-9.51695,-0.90309,0	0/0:29.7543:1:1,0:1:36:0:0:0,-0.30103,-3.59827	0/0:29.7543:11:11,0:11:396:0:0:0,-3.31133,-35.9827	1/1:0.00459571:1:0,1:0:0:1:36:-3.59827,-0.30103,0	0/0:29.7543:1:1,0:1:36:0:0:0,-0.30103,-3.59827	1/1:29.7543:7:0,7:0:0:7:238:-21.753,-2.10721,0	0/0:29.7543:3:3,0:3:108:0:0:0,-0.90309,-10.0752	0/0:29.7543:53:53,0:53:1855:0:0:0,-15.9546,-167.234	.:.:.:.:.:.:.:.:.	.:.:.:.:.:.:.:.:.	.:.:.:.:.:.:.:.:.	0/0:29.7543:1:1,0:1:36:0:0:0,-0.30103,-3.59827	1/1:29.7543:8:0,8:0:0:8:288:-26.2674,-2.40824,0	0/0:29.7543:5:5,0:5:180:0:0:0,-1.50515,-16.5521	0/0:29.7543:43:43,0:43:1505:0:0:0,-12.9443,-135.747	0/0:29.7543:26:26,0:26:936:0:0:0,-7.82678,-84.5595	0/0:29.7543:2:2,0:2:72:0:0:0,-0.60206,-6.83672	0/0:29.7543:1:1,0:1:36:0:0:0,-0.30103,-3.59827	0/0:29.7543:13:13,0:13:468:0:0:0,-3.91339,-42.4596	1/1:29.7543:30:0,30:0:0:30:1080:-97.5132,-9.0309,0	1/1:29.7543:3:0,3:0:0:3:108:-10.0752,-0.90309,0	0/0:29.7543:1:1,0:1:36:0:0:0,-0.30103,-3.59827	0/0:29.7543:1:1,0:1:36:0:0:0,-0.30103,-3.59827	0/0:29.7543:141:141,0:141:5076:0:0:0,-42.4452,-456.981	0/0:29.7543:1:1,0:1:35:0:0:0,-0.30103,-3.49863	.:.:.:.:.:.:.:.:.	0/0:29.7543:3:3,0:3:93:0:0:0,-0.90309,-8.67847	0/0:29.7543:19:19,0:19:684:0:0:0,-5.71957,-61.8903	.:.:.:.:.:.:.:.:.	0/0:29.7543:12:12,0:12:432:0:0:0,-3.61236,-39.2212	.:.:.:.:.:.:.:.:.	1/1:29.7543:3:0,3:0:0:3:102:-9.51695,-0.90309,0	0/0:29.7543:117:117,0:117:4123:0:0:0,-35.2205,-371.269	.:.:.:.:.:.:.:.:.	0/0:29.7543:2:2,0:2:68:0:0:0,-0.60206,-6.45793	0/0:29.7543:93:93,0:93:3348:0:0:0,-27.9958,-301.535	.:.:.:.:.:.:.:.:.	0/0:29.7543:3:3,0:3:108:0:0:0,-0.90309,-10.0752	.:.:.:.:.:.:.:.:.	0/0:29.7543:28:28,0:28:1008:0:0:0,-8.42884,-91.0364	1/1:0.00459571:1:0,1:0:0:1:32:-3.19931,-0.30103,0	1/1:29.7543:7:0,7:0:0:7:252:-23.029,-2.10721,0	0/0:29.7543:2:2,0:2:72:0:0:0,-0.60206,-6.83672	1/1:29.7543:17:0,17:0:0:17:612:-55.4134,-5.11751,0	1/1:29.7543:2:0,2:0:0:2:70:-6.6474,-0.60206,0	1/1:29.7543:12:0,12:0:0:12:432:-39.2212,-3.61236,0	.:.:.:.:.:.:.:.:.	.:.:.:.:.:.:.:.:.	1/1:29.7543:2:0,2:0:0:2:72:-6.83672,-0.60206,0	1/1:29.7543:13:0,13:0:0:13:442:-40.1071,-3.91339,0	0/0:29.7543:49:49,0:49:1718:0:0:0,-14.7505,-154.909	0/0:29.7543:3:3,0:3:96:0:0:0,-0.90309,-8.95808	1/1:29.7543:16:0,16:0:0:16:572:-51.8134,-4.81648,0	0/0:29.7543:15:15,0:15:540:0:0:0,-4.51545,-48.9365	0/0:29.7543:4:4,0:4:144:0:0:0,-1.20412,-13.3136	0/0:29.7543:6:6,0:6:216:0:0:0,-1.80618,-19.7905	0/1:26.7463:4:2,2:2:64:2:72:-5.6326,0,-4.87457	.:.:.:.:.:.:.:.:.	1/1:29.7543:4:0,4:0:0:4:144:-13.3136,-1.20412,0	1/1:29.7543:25:0,25:0:0:25:900:-81.321,-7.52575,0	1/1:29.7543:2:0,2:0:0:2:72:-6.83672,-0.60206,0	0/0:29.7543:5:5,0:5:180:0:0:0,-1.50515,-16.5521	0/0:29.7543:1:1,0:1:36:0:0:0,-0.30103,-3.59827	1/1:29.7543:50:0,50:0:0:50:1750:-157.788,-15.0515,0	1/1:29.7543:17:0,17:0:0:17:595:-53.8789,-5.11751,0	0/0:29.7543:2:2,0:2:72:0:0:0,-0.60206,-6.83672	0/0:29.7543:1:1,0:1:36:0:0:0,-0.30103,-3.59827	.:.:.:.:.:.:.:.:.	0/1:26.7463:6:2,4:2:72:4:144:-11.5074,0,-5.03054	0/0:29.7543:7:7,0:7:252:0:0:0,-2.10721,-23.029	0/0:29.7543:29:29,0:29:1044:0:0:0,-8.72987,-94.2748	0/0:29.7543:4:4,0:4:144:0:0:0,-1.20412,-13.3136	.:.:.:.:.:.:.:.:.	.:.:.:.:.:.:.:.:.	0/0:29.7543:13:13,0:13:468:0:0:0,-3.91339,-42.4596	1/1:29.7543:4:0,4:0:0:4:128:-11.8375,-1.20412,0	0/0:29.7543:3:3,0:3:96:0:0:0,-0.90309,-8.95808	0/0:29.7543:70:70,0:70:2520:0:0:0,-21.0721,-227.051	0/0:29.7543:2:2,0:2:72:0:0:0,-0.60206,-6.83672	0/0:29.7543:1:1,0:1:32:0:0:0,-0.30103,-3.19931	1/1:29.7543:12:0,12:0:0:12:432:-39.2212,-3.61236,0	1/1:29.7543:15:0,15:0:0:15:540:-48.9365,-4.51545,0	1/1:29.7543:3:0,3:0:0:3:108:-10.0752,-0.90309,0	1/1:0.00459571:1:0,1:0:0:1:36:-3.59827,-0.30103,0	1/1:29.7543:2:0,2:0:0:2:72:-6.83672,-0.60206,0	1/1:29.7543:8:0,8:0:0:8:272:-24.812,-2.40824,0	0/0:29.7543:8:8,0:8:288:0:0:0,-2.40824,-26.2674	1/1:29.7543:7:0,7:0:0:7:252:-23.029,-2.10721,0	1/1:29.7543:12:0,12:0:0:12:432:-39.2212,-3.61236,0	0/0:29.7543:33:33,0:33:1188:0:0:0,-9.93399,-107.229	0/0:29.7543:3:3,0:3:108:0:0:0,-0.90309,-10.0752	1/1:29.7543:3:0,3:0:0:3:108:-10.0752,-0.90309,0	.:.:.:.:.:.:.:.:.	0/0:29.7543:12:12,0:12:432:0:0:0,-3.61236,-39.2212	0/0:29.7543:1:1,0:1:36:0:0:0,-0.30103,-3.59827	0/0:29.7543:4:4,0:4:144:0:0:0,-1.20412,-13.3136	0/0:29.7543:1:1,0:1:36:0:0:0,-0.30103,-3.59827	0/0:29.7543:110:110,0:110:3850:0:0:0,-33.1133,-346.714	0/0:29.7543:6:6,0:6:210:0:0:0,-1.80618,-19.2425	0/0:29.7543:147:147,0:147:5292:0:0:0,-44.2514,-476.412	1/1:29.7543:59:0,59:0:0:59:2068:-186.397,-17.7608,0	.:.:.:.:.:.:.:.:.	0/0:29.7543:3:3,0:3:108:0:0:0,-0.90309,-10.0752	0/0:29.7543:16:16,0:16:576:0:0:0,-4.81648,-52.175	.:.:.:.:.:.:.:.:.	1/1:29.7543:31:0,31:0:0:31:1116:-100.752,-9.33193,0	1/1:29.7543:20:0,20:0:0:20:720:-65.1288,-6.0206,0	1/1:29.7543:6:0,6:0:0:6:216:-19.7905,-1.80618,0	0/0:29.7543:4:4,0:4:144:0:0:0,-1.20412,-13.3136	1/1:29.7543:55:2,53:2:72:53:1855:-160.398,-9.71993,0	0/0:29.7543:31:31,0:31:1116:0:0:0,-9.33193,-100.752	0/0:29.7543:2:2,0:2:72:0:0:0,-0.60206,-6.83672	1/1:29.7543:2:0,2:0:0:2:64:-6.07869,-0.60206,0	0/0:29.7543:1:1,0:1:36:0:0:0,-0.30103,-3.59827	1/1:29.7543:4:0,4:0:0:4:140:-12.9449,-1.20412,0	.:.:.:.:.:.:.:.:.	0/0:29.7543:5:5,0:5:180:0:0:0,-1.50515,-16.5521	0/0:29.7543:12:12,0:12:432:0:0:0,-3.61236,-39.2212	.:.:.:.:.:.:.:.:.	1/1:29.7543:74:0,74:0:0:74:2664:-240.005,-22.2762,0	0/0:29.7543:1:1,0:1:36:0:0:0,-0.30103,-3.59827	.:.:.:.:.:.:.:.:.	0/0:29.7543:1:1,0:1:36:0:0:0,-0.30103,-3.59827	.:.:.:.:.:.:.:.:.	1/1:29.7543:36:0,36:0:0:36:1260:-113.705,-10.8371,0	0/0:29.7543:11:11,0:11:396:0:0:0,-3.31133,-35.9827	.:.:.:.:.:.:.:.:.	0/0:29.7543:36:36,0:36:1260:0:0:0,-10.8371,-113.705	.:.:.:.:.:.:.:.:.	.:.:.:.:.:.:.:.:.	.:.:.:.:.:.:.:.:.	0/0:29.7543:1:1,0:1:36:0:0:0,-0.30103,-3.59827	0/0:29.7543:59:59,0:59:2065:0:0:0,-17.7608,-186.127	0/0:29.7543:66:66,0:66:2310:0:0:0,-19.868,-208.168	1/1:0.00459571:1:0,1:0:0:1:36:-3.59827,-0.30103,0	.:.:.:.:.:.:.:.:.	0/0:29.7543:2:2,0:2:72:0:0:0,-0.60206,-6.83672	1/1:29.7543:5:0,5:0:0:5:160:-14.7168,-1.50515,0	0/1:26.7463:38:31,7:31:1116:7:252:-11.5898,0,-89.3126	0/0:29.7543:4:4,0:4:144:0:0:0,-1.20412,-13.3136	0/0:29.7543:2:2,0:2:72:0:0:0,-0.60206,-6.83672	.:.:.:.:.:.:.:.:.	0/0:29.7543:6:6,0:6:216:0:0:0,-1.80618,-19.7905	0/0:29.7543:2:2,0:2:72:0:0:0,-0.60206,-6.83672	1/1:29.7543:4:0,4:0:0:4:144:-13.3136,-1.20412,0	.:.:.:.:.:.:.:.:.	0/0:29.7543:115:115,0:115:4025:0:0:0,-34.6184,-362.458	0/1:26.7463:17:7,10:7:252:10:360:-27.6268,0,-17.9114	1/1:0.00459571:1:0,1:0:0:1:36:-3.59827,-0.30103,0	0/0:29.7543:1:1,0:1:36:0:0:0,-0.30103,-3.59827	1/1:29.7543:2:0,2:0:0:2:72:-6.83672,-0.60206,0	0/0:29.7543:1:1,0:1:36:0:0:0,-0.30103,-3.59827	1/1:29.7543:2:0,2:0:0:2:70:-6.6474,-0.60206,0	0/0:29.7543:10:10,0:10:360:0:0:0,-3.0103,-32.7443	0/0:29.7543:9:9,0:9:324:0:0:0,-2.70927,-29.5059	0/0:29.7543:1:1,0:1:36:0:0:0,-0.30103,-3.59827	0/0:29.7543:8:8,0:8:288:0:0:0,-2.40824,-26.2674	.:.:.:.:.:.:.:.:.	0/1:26.7463:25:12,13:12:432:13:468:-34.9339,0,-31.6954	.:.:.:.:.:.:.:.:.	1/1:29.7543:37:0,37:0:0:37:1295:-116.854,-11.1381,0	.:.:.:.:.:.:.:.:.	.:.:.:.:.:.:.:.:.	0/0:29.7543:30:30,0:30:1080:0:0:0,-9.0309,-97.5132	0/0:29.7543:1:1,0:1:36:0:0:0,-0.30103,-3.59827	.:.:.:.:.:.:.:.:.	0/1:26.7463:14:9,5:9:324:5:180:-12.3376,0,-25.2914	.:.:.:.:.:.:.:.:.	0/0:29.7543:5:5,0:5:175:0:0:0,-1.50515,-16.0937	0/0:29.7543:2:2,0:2:72:0:0:0,-0.60206,-6.83672	0/0:29.7543:9:9,0:9:324:0:0:0,-2.70927,-29.5059	.:.:.:.:.:.:.:.:.	1/1:29.7543:4:0,4:0:0:4:136:-12.576,-1.20412,0	1/1:29.7543:4:0,4:0:0:4:144:-13.3136,-1.20412,0	.:.:.:.:.:.:.:.:.	.:.:.:.:.:.:.:.:.	.:.:.:.:.:.:.:.:.	1/1:29.7543:2:0,2:0:0:2:62:-5.88896,-0.60206,0	1/1:29.7543:2:0,2:0:0:2:72:-6.83672,-0.60206,0	0/0:29.7543:4:4,0:4:144:0:0:0,-1.20412,-13.3136	.:.:.:.:.:.:.:.:.	1/1:29.7543:9:0,9:0:0:9:324:-29.5059,-2.70927,0	0/0:29.7543:5:5,0:5:180:0:0:0,-1.50515,-16.5521	1/1:29.7543:3:0,3:0:0:3:108:-10.0752,-0.90309,0	0/1:26.7463:53:34,19:34:1224:19:665:-44.2218,0,-94.5125	1/1:29.7543:6:0,6:0:0:6:216:-19.7905,-1.80618,0	0/0:29.7543:5:5,0:5:180:0:0:0,-1.50515,-16.5521	0/0:29.7543:4:4,0:4:144:0:0:0,-1.20412,-13.3136	1/1:0.00459571:1:0,1:0:0:1:36:-3.59827,-0.30103,0	1/1:29.7543:5:0,5:0:0:5:180:-16.5521,-1.50515,0	1/1:29.7543:109:0,109:0:0:109:3924:-353.351,-32.8123,0	0/0:29.7543:2:2,0:2:72:0:0:0,-0.60206,-6.83672	0/0:29.7543:1:1,0:1:36:0:0:0,-0.30103,-3.59827	0/0:29.7543:18:18,0:18:648:0:0:0,-5.41854,-58.6519	1/1:29.7543:82:0,82:0:0:82:2870:-258.549,-24.6845,0	.:.:.:.:.:.:.:.:.	0/1:26.7463:64:34,30:34:1224:30:1050:-75.5469,0,-91.2011	1/1:29.7543:6:0,6:0:0:6:174:-15.9481,-1.80618,0	0/0:29.7543:2:2,0:2:72:0:0:0,-0.60206,-6.83672	0/0:29.7543:2:2,0:2:72:0:0:0,-0.60206,-6.83672	0/0:29.7543:151:151,0:151:5436:0:0:0,-45.4555,-489.365	0/0:29.7543:20:20,0:20:720:0:0:0,-6.0206,-65.1288	1/1:29.7543:34:0,34:0:0:34:1190:-107.408,-10.235,0	0/0:29.7543:33:33,0:33:1188:0:0:0,-9.93399,-107.229	0/0:29.7543:2:2,0:2:72:0:0:0,-0.60206,-6.83672	1/1:29.7543:3:0,3:0:0:3:102:-9.51695,-0.90309,0	0/0:29.7543:11:11,0:11:385:0:0:0,-3.31133,-34.9863	1/1:29.7543:15:0,15:0:0:15:526:-47.6717,-4.51545,0	0/0:29.7543:2:2,0:2:68:0:0:0,-0.60206,-6.45793	0/0:29.7543:1:1,0:1:36:0:0:0,-0.30103,-3.59827	0/0:29.7543:4:4,0:4:144:0:0:0,-1.20412,-13.3136	0/0:29.7543:1:1,0:1:36:0:0:0,-0.30103,-3.59827	.:.:.:.:.:.:.:.:.	0/0:29.7543:2:2,0:2:72:0:0:0,-0.60206,-6.83672	.:.:.:.:.:.:.:.:.	1/1:29.7543:59:0,59:0:0:59:2065:-186.127,-17.7608,0	0/0:29.7543:7:7,0:7:252:0:0:0,-2.10721,-23.029	1/1:29.7543:10:0,10:0:0:10:360:-32.7443,-3.0103,0	.:.:.:.:.:.:.:.:.	0/0:29.7543:1:1,0:1:36:0:0:0,-0.30103,-3.59827	0/0:29.7543:1:1,0:1:36:0:0:0,-0.30103,-3.59827	0/1:26.7463:4:2,2:2:72:2:72:-5.6326,0,-5.6326	0/1:26.7463:9:4,5:4:144:5:175:-13.3844,0,-10.6043	0/0:29.7543:4:4,0:4:144:0:0:0,-1.20412,-13.3136	0/0:29.7543:22:22,0:22:792:0:0:0,-6.62266,-71.6057	0/0:29.7543:19:19,0:19:684:0:0:0,-5.71957,-61.8903	.:.:.:.:.:.:.:.:.	0/0:29.7543:40:40,0:40:1440:0:0:0,-12.0412,-129.898	1/1:29.7543:3:0,3:0:0:3:108:-10.0752,-0.90309,0	1/1:29.7543:30:0,30:0:0:30:1080:-97.5132,-9.0309,0	1/1:29.7543:2:0,2:0:0:2:72:-6.83672,-0.60206,0	1/1:0.00459571:1:0,1:0:0:1:36:-3.59827,-0.30103,0	0/0:29.7543:50:50,0:50:1800:0:0:0,-15.0515,-162.282	1/1:29.7543:2:0,2:0:0:2:68:-6.45793,-0.60206,0	1/1:29.7543:48:0,48:0:0:48:1632:-147.173,-14.4494,0	1/1:29.7543:3:0,3:0:0:3:108:-10.0752,-0.90309,0	1/1:29.7543:3:0,3:0:0:3:81:-7.55939,-0.90309,0	0/0:29.7543:1:1,0:1:36:0:0:0,-0.30103,-3.59827	0/0:29.7543:7:7,0:7:252:0:0:0,-2.10721,-23.029	0/0:29.7543:6:6,0:6:216:0:0:0,-1.80618,-19.7905	0/0:29.7543:64:64,0:64:2304:0:0:0,-19.2659,-207.62	0/0:29.7543:10:10,0:10:360:0:0:0,-3.0103,-32.7443	1/1:29.7543:27:0,27:0:0:27:972:-87.7979,-8.12781,0	1/1:29.7543:12:0,12:0:0:12:408:-37.0481,-3.61236,0	.:.:.:.:.:.:.:.:.	0/0:29.7543:1:1,0:1:36:0:0:0,-0.30103,-3.59827	0/0:29.7543:70:66,4:66:2376:4:144:0,-7.75848,-200.784	0/0:29.7543:116:116,0:116:4176:0:0:0,-34.9195,-376.02	0/0:29.7543:6:6,0:6:216:0:0:0,-1.80618,-19.7905	1/1:0.00459571:1:0,1:0:0:1:36:-3.59827,-0.30103,0	1/1:29.7543:3:0,3:0:0:3:102:-9.51695,-0.90309,0	0/0:29.7543:32:32,0:32:1152:0:0:0,-9.63296,-103.99	1/1:29.7543:7:0,7:0:0:7:252:-23.029,-2.10721,0	1/1:0.00459571:1:0,1:0:0:1:31:-3.09945,-0.30103,0	1/1:29.7543:3:0,3:0:0:3:96:-8.95808,-0.90309,0	0/0:29.7543:10:10,0:10:360:0:0:0,-3.0103,-32.7443	0/0:29.7543:2:2,0:2:72:0:0:0,-0.60206,-6.83672	.:.:.:.:.:.:.:.:.	1/1:29.7543:137:0,137:0:0:137:4795:-431.731,-41.2411,0	1/1:29.7543:50:0,50:0:0:50:1800:-162.282,-15.0515,0	1/1:29.7543:77:0,77:0:0:77:2695:-242.805,-23.1793,0	0/0:29.7543:104:104,0:104:3744:0:0:0,-31.3071,-337.158	1/1:29.7543:3:0,3:0:0:3:108:-10.0752,-0.90309,0	.:.:.:.:.:.:.:.:.	0/0:29.7543:44:44,0:44:1584:0:0:0,-13.2453,-142.852	0/0:29.7543:28:28,0:28:1008:0:0:0,-8.42884,-91.0364	.:.:.:.:.:.:.:.:.	1/1:29.7543:3:0,3:0:0:3:108:-10.0752,-0.90309,0	1/1:29.7543:5:0,5:0:0:5:180:-16.5521,-1.50515,0	.:.:.:.:.:.:.:.:.	1/1:29.7543:8:0,8:0:0:8:272:-24.812,-2.40824,0	1/1:29.7543:2:0,2:0:0:2:72:-6.83672,-0.60206,0	.:.:.:.:.:.:.:.:.	1/1:0.00459571:1:0,1:0:0:1:36:-3.59827,-0.30103,0	0/0:29.7543:4:4,0:4:140:0:0:0,-1.20412,-12.9449	0/0:29.7543:19:19,0:19:684:0:0:0,-5.71957,-61.8903	0/0:29.7543:3:3,0:3:108:0:0:0,-0.90309,-10.0752	0/0:29.7543:1:1,0:1:36:0:0:0,-0.30103,-3.59827	0/0:29.7543:30:30,0:30:1080:0:0:0,-9.0309,-97.5132	.:.:.:.:.:.:.:.:.	0/0:29.7543:167:167,0:167:5845:0:0:0,-50.272,-526.194	1/1:29.7543:7:0,7:0:0:7:245:-22.3912,-2.10721,0	1/1:29.7543:19:0,19:0:0:19:665:-60.1764,-5.71957,0	0/0:29.7543:3:3,0:3:108:0:0:0,-0.90309,-10.0752	0/0:29.7543:18:18,0:18:630:0:0:0,-5.41854,-57.0277	0/1:26.7463:9:4,5:4:144:5:180:-13.8428,0,-10.6043	.:.:.:.:.:.:.:.:.	1/1:29.7543:51:0,51:0:0:51:1836:-165.521,-15.3525,0	0/1:26.7463:24:10,14:10:360:14:476:-35.9414,0,-25.5196	0/0:29.7543:21:21,0:21:756:0:0:0,-6.32163,-68.3672	0/0:29.7543:178:178,0:178:6228:0:0:0,-53.5833,-560.651	1/1:29.7543:7:0,7:0:0:7:175:-15.9991,-2.10721,0	1/1:29.7543:6:0,6:0:0:6:216:-19.7905,-1.80618,0	1/1:29.7543:2:0,2:0:0:2:68:-6.45793,-0.60206,0	0/0:29.7543:17:17,0:17:612:0:0:0,-5.11751,-55.4134	.:.:.:.:.:.:.:.:.	1/1:29.7543:40:0,40:0:0:40:1440:-129.898,-12.0412,0	1/1:29.7543:10:0,10:0:0:10:360:-32.7443,-3.0103,0	0/0:29.7543:9:9,0:9:324:0:0:0,-2.70927,-29.5059	0/0:29.7543:33:33,0:33:1188:0:0:0,-9.93399,-107.229	0/0:29.7543:6:6,0:6:216:0:0:0,-1.80618,-19.7905	0/0:29.7543:4:4,0:4:136:0:0:0,-1.20412,-12.576	0/0:29.7543:8:8,0:8:288:0:0:0,-2.40824,-26.2674	0/0:29.7543:7:7,0:7:252:0:0:0,-2.10721,-23.029	0/1:26.7463:7:2,5:2:72:5:180:-14.4449,0,-4.72951	0/1:26.7463:22:7,15:7:252:15:540:-42.3139,0,-16.4063	1/1:29.7543:5:0,5:0:0:5:180:-16.5521,-1.50515,0	0/0:29.7543:7:7,0:7:252:0:0:0,-2.10721,-23.029	.:.:.:.:.:.:.:.:.	.:.:.:.:.:.:.:.:.	0/0:29.7543:1:1,0:1:36:0:0:0,-0.30103,-3.59827	1/1:0.00459571:1:0,1:0:0:1:36:-3.59827,-0.30103,0	1/1:29.7543:2:0,2:0:0:2:64:-6.07869,-0.60206,0	1/1:29.7543:8:0,8:0:0:8:272:-24.812,-2.40824,0	0/0:29.7543:4:4,0:4:144:0:0:0,-1.20412,-13.3136	0/0:29.7543:46:46,0:46:1656:0:0:0,-13.8474,-149.328	.:.:.:.:.:.:.:.:.	0/0:29.7543:2:2,0:2:72:0:0:0,-0.60206,-6.83672	1/1:29.7543:32:0,32:0:0:32:1152:-103.99,-9.63296,0	0/0:29.7543:4:4,0:4:144:0:0:0,-1.20412,-13.3136	0/0:29.7543:9:9,0:9:324:0:0:0,-2.70927,-29.5059	.:.:.:.:.:.:.:.:.	.:.:.:.:.:.:.:.:.	.:.:.:.:.:.:.:.:.	1/1:29.7543:3:0,3:0:0:3:108:-10.0752,-0.90309,0	.:.:.:.:.:.:.:.:.	0/1:-0:32:28,4:28:980:4:128:-2.2045,0,-78.8824	0/0:29.7543:23:21,2:21:756:2:72:0,-0.0869673,-61.5305	1/1:29.7543:7:0,7:0:0:7:252:-23.029,-2.10721,0	0/0:29.7543:6:6,0:6:216:0:0:0,-1.80618,-19.7905	1/1:29.7543:4:0,4:0:0:4:136:-12.576,-1.20412,0	0/0:29.7543:11:11,0:11:396:0:0:0,-3.31133,-35.9827	1/1:29.7543:3:0,3:0:0:3:108:-10.0752,-0.90309,0	0/0:29.7543:26:26,0:26:936:0:0:0,-7.82678,-84.5595	.:.:.:.:.:.:.:.:.	1/1:29.7543:10:0,10:0:0:10:360:-32.7443,-3.0103,0	0/0:29.7543:1:1,0:1:36:0:0:0,-0.30103,-3.59827	.:.:.:.:.:.:.:.:.	0/0:29.7543:5:5,0:5:180:0:0:0,-1.50515,-16.5521	1/1:29.7543:3:0,3:0:0:3:105:-9.79616,-0.90309,0	1/1:0.00459571:1:0,1:0:0:1:36:-3.59827,-0.30103,0	0/0:29.7543:3:3,0:3:108:0:0:0,-0.90309,-10.0752	1/1:29.7543:2:0,2:0:0:2:68:-6.45793,-0.60206,0	1/1:0.00459571:1:0,1:0:0:1:36:-3.59827,-0.30103,0	0/0:29.7543:4:4,0:4:144:0:0:0,-1.20412,-13.3136	.:.:.:.:.:.:.:.:.	.:.:.:.:.:.:.:.:.	0/0:29.7543:6:6,0:6:216:0:0:0,-1.80618,-19.7905	0/0:29.7543:47:47,0:47:1692:0:0:0,-14.1484,-152.567	1/1:0.00459571:1:0,1:0:0:1:36:-3.59827,-0.30103,0	1/1:29.7543:4:0,4:0:0:4:144:-13.3136,-1.20412,0	1/1:29.7543:50:0,50:0:0:50:1751:-157.878,-15.0515,0	1/1:29.7543:22:0,22:0:0:22:748:-67.6383,-6.62266,0	.:.:.:.:.:.:.:.:.	0/0:29.7543:12:12,0:12:432:0:0:0,-3.61236,-39.2212	.:.:.:.:.:.:.:.:.	0/0:29.7543:35:35,0:35:1226:0:0:0,-10.536,-110.647	0/0:29.7543:6:6,0:6:216:0:0:0,-1.80618,-19.7905	1/1:0.00459571:1:0,1:0:0:1:36:-3.59827,-0.30103,0	1/1:29.7543:8:0,8:0:0:8:280:-25.54,-2.40824,0	0/1:26.7463:42:24,18:24:864:18:648:-46.0086,0,-65.4393	.:.:.:.:.:.:.:.:.	0/0:29.7543:39:39,0:39:1404:0:0:0,-11.7402,-126.659	0/0:29.7543:53:53,0:53:1908:0:0:0,-15.9546,-171.998	0/0:29.7543:2:2,0:2:72:0:0:0,-0.60206,-6.83672	0/0:29.7543:33:33,0:33:1188:0:0:0,-9.93399,-107.229	0/0:29.7543:13:13,0:13:468:0:0:0,-3.91339,-42.4596	.:.:.:.:.:.:.:.:.	0/0:29.7543:2:2,0:2:72:0:0:0,-0.60206,-6.83672	.:.:.:.:.:.:.:.:.	0/0:29.7543:9:9,0:9:324:0:0:0,-2.70927,-29.5059	1/1:29.7543:11:0,11:0:0:11:363:-32.9913,-3.31133,0	0/0:29.7543:3:3,0:3:108:0:0:0,-0.90309,-10.0752	1/1:29.7543:10:0,10:0:0:10:350:-31.8375,-3.0103,0	0/0:29.7543:2:2,0:2:72:0:0:0,-0.60206,-6.83672	1/1:29.7543:5:0,5:0:0:5:175:-16.0937,-1.50515,0	0/1:26.7463:11:8,3:8:272:3:96:-5.64675,0,-21.5007	1/1:29.7543:36:0,36:0:0:36:1260:-113.705,-10.8371,0	1/1:29.7543:10:0,10:0:0:10:360:-32.7443,-3.0103,0	1/1:29.7543:3:0,3:0:0:3:108:-10.0752,-0.90309,0	1/1:29.7543:2:0,2:0:0:2:72:-6.83672,-0.60206,0	.:.:.:.:.:.:.:.:.	0/0:29.7543:13:13,0:13:468:0:0:0,-3.91339,-42.4596	0/0:29.7543:23:23,0:23:828:0:0:0,-6.92369,-74.8441	1/1:29.7543:27:0,27:0:0:27:945:-85.3666,-8.12781,0	0/0:29.7543:2:2,0:2:72:0:0:0,-0.60206,-6.83672	1/1:0.00459571:1:0,1:0:0:1:27:-2.69978,-0.30103,0	1/1:29.7543:10:0,10:0:0:10:360:-32.7443,-3.0103,0	0/0:29.7543:1:1,0:1:36:0:0:0,-0.30103,-3.59827	.:.:.:.:.:.:.:.:.	0/0:29.7543:36:36,0:36:1296:0:0:0,-10.8371,-116.944	.:.:.:.:.:.:.:.:.	0/0:29.7543:3:3,0:3:108:0:0:0,-0.90309,-10.0752	0/0:29.7543:166:166,0:166:5811:0:0:0,-49.971,-523.135	0/0:29.7543:42:42,0:42:1512:0:0:0,-12.6433,-136.375	1/1:29.7543:2:0,2:0:0:2:72:-6.83672,-0.60206,0	.:.:.:.:.:.:.:.:.	0/0:29.7543:1:1,0:1:36:0:0:0,-0.30103,-3.59827	.:.:.:.:.:.:.:.:.	0/0:29.7543:38:38,0:38:1368:0:0:0,-11.4391,-123.421	.:.:.:.:.:.:.:.:.	0/0:29.7543:16:16,0:16:576:0:0:0,-4.81648,-52.175	0/0:29.7543:62:62,0:62:2170:0:0:0,-18.6639,-195.573	1/1:29.7543:14:0,14:0:0:14:490:-44.4326,-4.21442,0	0/0:29.7543:24:24,0:24:864:0:0:0,-7.22472,-78.0826	0/0:29.7543:2:2,0:2:72:0:0:0,-0.60206,-6.83672	.:.:.:.:.:.:.:.:.	1/1:29.7543:1:0,1:0:0:1:36:-3.59827,-0.30103,0	0/0:29.7543:6:6,0:6:216:0:0:0,-1.80618,-19.7905	0/0:29.7543:1:1,0:1:34:0:0:0,-0.30103,-3.39891	1/1:29.7543:19:0,19:0:0:19:665:-60.1764,-5.71957,0	1/1:29.7543:6:0,6:0:0:6:216:-19.7905,-1.80618,0	0/0:29.7543:14:14,0:14:490:0:0:0,-4.21442,-44.4326	0/0:29.7543:1:1,0:1:36:0:0:0,-0.30103,-3.59827	0/0:29.7543:8:8,0:8:288:0:0:0,-2.40824,-26.2674	1/1:29.7543:42:2,40:2:70:40:1400:-119.653,-5.99586,0	0/0:29.7543:2:2,0:2:72:0:0:0,-0.60206,-6.83672	1/1:29.7543:7:0,7:0:0:7:252:-23.029,-2.10721,0	1/1:29.7543:37:0,37:0:0:37:1332:-120.182,-11.1381,0	.:.:.:.:.:.:.:.:.	0/0:29.7543:2:2,0:2:72:0:0:0,-0.60206,-6.83672	.:.:.:.:.:.:.:.:.	.:.:.:.:.:.:.:.:.	0/0:29.7543:47:47,0:47:1692:0:0:0,-14.1484,-152.567	.:.:.:.:.:.:.:.:.	.:.:.:.:.:.:.:.:.	0/0:29.7543:8:8,0:8:288:0:0:0,-2.40824,-26.2674	0/0:29.7543:10:10,0:10:360:0:0:0,-3.0103,-32.7443	0/0:29.7543:26:26,0:26:936:0:0:0,-7.82678,-84.5595	0/0:29.7543:2:2,0:2:62:0:0:0,-0.60206,-5.88896	0/1:26.7463:18:14,4:14:504:4:144:-7.89508,0,-40.2796	0/0:29.7543:3:3,0:3:108:0:0:0,-0.90309,-10.0752	0/0:29.7543:25:25,0:25:875:0:0:0,-7.52575,-79.069	0/0:29.7543:1:1,0:1:36:0:0:0,-0.30103,-3.59827	0/0:29.7543:2:2,0:2:72:0:0:0,-0.60206,-6.83672	.:.:.:.:.:.:.:.:.	1/1:29.7543:3:0,3:0:0:3:102:-9.51695,-0.90309,0	0/0:29.7543:31:31,0:31:1116:0:0:0,-9.33193,-100.752	1/1:29.7543:1:0,1:0:0:1:36:-3.59827,-0.30103,0	.:.:.:.:.:.:.:.:.	1/1:29.7543:66:0,66:0:0:66:2310:-208.168,-19.868,0	0/0:29.7543:1:1,0:1:36:0:0:0,-0.30103,-3.59827	.:.:.:.:.:.:.:.:.	1/1:29.7543:15:0,15:0:0:15:540:-48.9365,-4.51545,0	0/0:29.7543:4:4,0:4:144:0:0:0,-1.20412,-13.3136	1/1:29.7543:43:0,43:0:0:43:1462:-131.878,-12.9443,0	0/0:29.7543:76:76,0:76:2660:0:0:0,-22.8783,-239.656	1/1:29.7543:19:0,19:0:0:19:665:-60.1764,-5.71957,0	0/0:29.7543:5:5,0:5:180:0:0:0,-1.50515,-16.5521	0/0:29.7543:1:1,0:1:36:0:0:0,-0.30103,-3.59827	0/0:29.7543:62:62,0:62:2232:0:0:0,-18.6639,-201.144	0/1:26.7463:5:2,3:2:72:3:108:-8.57002,0,-5.33157	1/1:29.7543:1:0,1:0:0:1:32:-3.19931,-0.30103,0	1/1:29.7543:135:0,135:0:0:135:4725:-425.433,-40.6391,0	0/0:29.7543:14:14,0:14:504:0:0:0,-4.21442,-45.6981	0/0:29.7543:5:5,0:5:180:0:0:0,-1.50515,-16.5521	1/1:29.7543:30:0,30:0:0:30:1080:-97.5132,-9.0309,0	0/0:29.7543:7:7,0:7:238:0:0:0,-2.10721,-21.753	0/0:29.7543:1:1,0:1:36:0:0:0,-0.30103,-3.59827	1/1:29.7543:10:0,10:0:0:10:330:-30.0221,-3.0103,0	0/0:29.7543:18:18,0:18:630:0:0:0,-5.41854,-57.0277	.:.:.:.:.:.:.:.:.	.:.:.:.:.:.:.:.:.	1/1:29.7543:2:0,2:0:0:2:70:-6.6474,-0.60206,0	.:.:.:.:.:.:.:.:.	.:.:.:.:.:.:.:.:.	0/0:29.7543:6:6,0:6:216:0:0:0,-1.80618,-19.7905	0/0:29.7543:12:12,0:12:432:0:0:0,-3.61236,-39.2212	0/0:29.7543:2:2,0:2:72:0:0:0,-0.60206,-6.83672	0/0:29.7543:5:5,0:5:180:0:0:0,-1.50515,-16.5521	1/1:29.7543:1:0,1:0:0:1:36:-3.59827,-0.30103,0	1/1:29.7543:57:0,57:0:0:57:1995:-179.83,-17.1587,0	1/1:29.7543:4:0,4:0:0:4:144:-13.3136,-1.20412,0	0/0:29.7543:3:3,0:3:108:0:0:0,-0.90309,-10.0752	1/1:29.7543:1:0,1:0:0:1:36:-3.59827,-0.30103,0	0/0:29.7543:32:32,0:32:1121:0:0:0,-9.63296,-101.2	1/1:29.7543:2:0,2:0:0:2:62:-5.88896,-0.60206,0	1/1:29.7543:1:0,1:0:0:1:36:-3.59827,-0.30103,0	.:.:.:.:.:.:.:.:.	0/0:29.7543:8:8,0:8:288:0:0:0,-2.40824,-26.2674	0/0:29.7543:2:2,0:2:72:0:0:0,-0.60206,-6.83672	0/0:29.7543:14:14,0:14:490:0:0:0,-4.21442,-44.4326	0/0:29.7543:23:23,0:23:828:0:0:0,-6.92369,-74.8441	0/0:29.7543:39:39,0:39:1404:0:0:0,-11.7402,-126.659	0/0:29.7543:12:12,0:12:432:0:0:0,-3.61236,-39.2212	1/1:29.7543:5:0,5:0:0:5:163:-14.9916,-1.50515,0	0/0:29.7543:1:1,0:1:36:0:0:0,-0.30103,-3.59827	0/0:29.7543:5:5,0:5:180:0:0:0,-1.50515,-16.5521	0/0:29.7543:5:5,0:5:180:0:0:0,-1.50515,-16.5521	1/1:29.7543:20:0,20:0:0:20:720:-65.1288,-6.0206,0	.:.:.:.:.:.:.:.:.	1/1:29.7543:119:0,119:0:0:119:4165:-375.053,-35.8226,0	0/0:29.7543:6:6,0:6:216:0:0:0,-1.80618,-19.7905	0/0:29.7543:24:24,0:24:864:0:0:0,-7.22472,-78.0826	0/0:29.7543:15:15,0:15:540:0:0:0,-4.51545,-48.9365	1/1:29.7543:16:0,16:0:0:16:576:-52.175,-4.81648,0	0/0:29.7543:21:21,0:21:735:0:0:0,-6.32163,-66.474	0/0:29.7543:2:2,0:2:62:0:0:0,-0.60206,-5.88896	.:.:.:.:.:.:.:.:.	.:.:.:.:.:.:.:.:.	.:.:.:.:.:.:.:.:.	0/0:29.7543:3:3,0:3:108:0:0:0,-0.90309,-10.0752	0/0:29.7543:6:6,0:6:216:0:0:0,-1.80618,-19.7905	1/1:29.7543:12:0,12:0:0:12:432:-39.2212,-3.61236,0	0/0:29.7543:2:2,0:2:72:0:0:0,-0.60206,-6.83672	0/0:29.7543:1:1,0:1:36:0:0:0,-0.30103,-3.59827	0/1:-0:20:18,2:18:648:2:72:-0.816123,0,-52.6313	0/0:29.7543:52:52,0:52:1872:0:0:0,-15.6536,-168.759	0/0:29.7543:5:5,0:5:180:0:0:0,-1.50515,-16.5521	1/1:29.7543:1:0,1:0:0:1:31:-3.09945,-0.30103,0	.:.:.:.:.:.:.:.:.	0/0:29.7543:9:9,0:9:324:0:0:0,-2.70927,-29.5059	0/0:29.7543:4:4,0:4:144:0:0:0,-1.20412,-13.3136	1/1:29.7543:7:0,7:0:0:7:224:-20.4756,-2.10721,0	1/1:29.7543:4:0,4:0:0:4:144:-13.3136,-1.20412,0	.:.:.:.:.:.:.:.:.	0/0:29.7543:41:41,0:41:1435:0:0:0,-12.3422,-129.449	.:.:.:.:.:.:.:.:.	.:.:.:.:.:.:.:.:.	0/0:29.7543:3:3,0:3:108:0:0:0,-0.90309,-10.0752	.:.:.:.:.:.:.:.:.	0/0:29.7543:3:3,0:3:108:0:0:0,-0.90309,-10.0752	0/0:29.7543:10:10,0:10:360:0:0:0,-3.0103,-32.7443	.:.:.:.:.:.:.:.:.	.:.:.:.:.:.:.:.:.	1/1:29.7543:45:0,45:0:0:45:1575:-142.044,-13.5464,0	0/0:29.7543:1:1,0:1:36:0:0:0,-0.30103,-3.59827	0/0:29.7543:9:9,0:9:324:0:0:0,-2.70927,-29.5059	0/0:29.7543:7:7,0:7:252:0:0:0,-2.10721,-23.029	.:.:.:.:.:.:.:.:.	0/0:29.7543:18:18,0:18:648:0:0:0,-5.41854,-58.6519	0/0:29.7543:3:3,0:3:108:0:0:0,-0.90309,-10.0752	1/1:29.7543:64:0,64:0:0:64:2240:-201.871,-19.2659,0	.:.:.:.:.:.:.:.:.	0/0:29.7543:10:10,0:10:360:0:0:0,-3.0103,-32.7443	1/1:29.7543:3:0,3:0:0:3:108:-10.0752,-0.90309,0	1/1:29.7543:2:0,2:0:0:2:72:-6.83672,-0.60206,0	0/0:29.7543:6:6,0:6:216:0:0:0,-1.80618,-19.7905	0/0:29.7543:7:7,0:7:252:0:0:0,-2.10721,-23.029	.:.:.:.:.:.:.:.:.	.:.:.:.:.:.:.:.:.	0/0:29.7543:2:2,0:2:72:0:0:0,-0.60206,-6.83672	1/1:29.7543:3:0,3:0:0:3:108:-10.0752,-0.90309,0	1/1:29.7543:2:0,2:0:0:2:72:-6.83672,-0.60206,0	0/0:29.7543:6:6,0:6:216:0:0:0,-1.80618,-19.7905	.:.:.:.:.:.:.:.:.	0/0:29.7543:1:1,0:1:36:0:0:0,-0.30103,-3.59827	0/0:29.7543:9:9,0:9:324:0:0:0,-2.70927,-29.5059	.:.:.:.:.:.:.:.:.	1/1:29.7543:1:0,1:0:0:1:27:-2.69978,-0.30103,0	.:.:.:.:.:.:.:.:.
chr1	182927	.	T	C	250384	.	AB=0.475954;ABP=18.153;AC=377;AF=0.295918;AN=1274;AO=11644;CIGAR=1X;DP=58514;DPB=58514;DPRA=0.743408;EPP=25287.6;EPPR=101780;GTI=408;LEN=1;MEANALT=1;MQM=60;MQMR=60;NS=944;NUMALT=1;ODDS=0.0153494;PAIRED=0;PAIREDR=0;PAO=0;PQA=0;PQR=0;PRO=0;QA=414775;QR=1.66374e+06;RO=46870;RPL=0;RPP=25287.6;RPPR=101780;RPR=11644;RUN=1;SAF=0;SAP=25287.6;SAR=11644;SRF=0;SRP=101780;SRR=46870;TYPE=snp;technology.ILLUMINA=1	GT:GQ:DP:AD:RO:QR:AO:QA:GL	0/0:29.7543:4:4,0:4:144:0:0:0,-1.20412,-13.3136	0/0:29.7543:7:7,0:7:252:0:0:0,-2.10721,-23.029	0/0:29.7543:25:25,0:25:900:0:0:0,-7.52575,-81.321	0/0:29.7543:22:22,0:22:792:0:0:0,-6.62266,-71.6057	1/1:29.7543:26:0,26:0:0:26:910:-82.2178,-7.82678,0	0/0:29.7543:12:12,0:12:432:0:0:0,-3.61236,-39.2212	0/1:26.7463:25:21,4:21:756:4:144:-5.78787,0,-60.8415	.:.:.:.:.:.:.:.:.	0/0:29.7543:365:365,0:365:13140:0:0:0,-109.876,-1182.39	0/1:26.7463:367:187,180:187:6545:180:6300:-456.65,0,-478.691	1/1:29.7543:387:0,387:0:0:387:13932:-1253.64,-116.499,0	0/0:29.7543:9:9,0:9:324:0:0:0,-2.70927,-29.5059	0/1:-0:173:154,19:154:5536:19:684:-9.81214,0,-446.283	0/0:29.7543:107:107,0:107:3745:0:0:0,-32.2102,-337.268	1/1:29.7543:17:0,17:0:0:17:612:-55.4134,-5.11751,0	1/1:29.7543:25:0,25:0:0:25:900:-81.321,-7.52575,0	1/1:29.7543:34:0,34:0:0:34:1224:-110.467,-10.235,0	1/1:29.7543:20:0,20:0:0:20:720:-65.1288,-6.0206,0	0/0:29.7543:2:2,0:2:68:0:0:0,-0.60206,-6.45793	0/0:29.7543:2:2,0:2:72:0:0:0,-0.60206,-6.83672	0/0:29.7543:3:3,0:3:108:0:0:0,-0.90309,-10.0752	0/0:29.7543:14:14,0:14:504:0:0:0,-4.21442,-45.6981	0/0:29.7543:74:74,0:74:2590:0:0:0,-22.2762,-233.359	0/0:29.7543:103:103,0:103:3605:0:0:0,-31.0061,-324.673	0/0:29.7543:367:367,0:367:13212:0:0:0,-110.478,-1188.87	0/0:29.7543:51:51,0:51:1836:0:0:0,-15.3525,-165.521	0/0:29.7543:9:9,0:9:324:0:0:0,-2.70927,-29.5059	0/0:29.7543:48:48,0:48:1728:0:0:0,-14.4494,-155.805	0/0:29.7543:179:179,0:179:6264:0:0:0,-53.8844,-563.889	0/0:29.7543:21:21,0:21:756:0:0:0,-6.32163,-68.3672	0/0:29.7543:87:87,0:87:3045:0:0:0,-26.1896,-274.293	0/0:29.7543:5:5,0:5:180:0:0:0,-1.50515,-16.5521	1/1:29.7543:87:0,87:0:0:87:3132:-282.105,-26.1896,0	0/0:29.7543:62:62,0:62:2170:0:0:0,-18.6639,-195.573	0/0:29.7543:5:5,0:5:180:0:0:0,-1.50515,-16.5521	1/1:29.7543:8:0,8:0:0:8:288:-26.2674,-2.40824,0	0/0:29.7543:264:264,0:264:9504:0:0:0,-79.4719,-855.31	1/1:29.7543:188:0,188:0:0:188:6768:-609.188,-56.5936,0	1/1:0.00459571:2:0,2:0:0:2:72:-6.83672,-0.60206,0	1/1:29.7543:10:0,10:0:0:10:360:-32.7443,-3.0103,0	0/1:26.7463:149:70,79:70:2450:79:2844:-211.344,0,-175.91	0/0:29.7543:23:23,0:23:828:0:0:0,-6.92369,-74.8441	0/0:29.7543:41:41,0:41:1476:0:0:0,-12.3422,-133.136	0/0:29.7543:2:2,0:2:72:0:0:0,-0.60206,-6.83672	.:.:.:.:.:.:.:.:.	0/0:29.7543:500:500,0:500:18000:0:0:0,-150.515,-1619.58	0/0:29.7543:116:116,0:116:4176:0:0:0,-34.9195,-376.02	0/0:29.7543:8:8,0:8:288:0:0:0,-2.40824,-26.2674	.:.:.:.:.:.:.:.:.	1/1:29.7543:359:15,344:15:540:344:12384:-1065.45,-59.1332,0	1/1:29.7543:34:0,34:0:0:34:1224:-110.467,-10.235,0	1/1:29.7543:199:0,199:0:0:199:7164:-644.811,-59.905,0	0/0:29.7543:1:1,0:1:36:0:0:0,-0.30103,-3.59827	0/0:29.7543:22:22,0:22:770:0:0:0,-6.62266,-69.6227	0/0:29.7543:2:2,0:2:70:0:0:0,-0.60206,-6.6474	0/0:29.7543:10:10,0:10:360:0:0:0,-3.0103,-32.7443	0/0:29.7543:34:34,0:34:1190:0:0:0,-10.235,-107.408	0/0:29.7543:44:44,0:44:1584:0:0:0,-13.2453,-142.852	1/1:29.7543:10:0,10:0:0:10:360:-32.7443,-3.0103,0	0/0:29.7543:24:24,0:24:840:0:0:0,-7.22472,-75.9203	0/0:29.7543:33:33,0:33:1188:0:0:0,-9.93399,-107.229	1/1:29.7543:16:0,16:0:0:16:576:-52.175,-4.81648,0	0/0:29.7543:19:19,0:19:684:0:0:0,-5.71957,-61.8903	0/0:29.7543:52:52,0:52:1872:0:0:0,-15.6536,-168.759	1/1:29.7543:82:0,82:0:0:82:2952:-265.913,-24.6845,0	1/1:29.7543:356:0,356:0:0:356:12816:-1153.25,-107.167,0	0/0:29.7543:1:1,0:1:36:0:0:0,-0.30103,-3.59827	1/1:0.00459571:2:0,2:0:0:2:72:-6.83672,-0.60206,0	0/0:29.7543:4:4,0:4:128:0:0:0,-1.20412,-11.8375	0/0:29.7543:2:2,0:2:68:0:0:0,-0.60206,-6.45793	0/0:29.7543:168:168,0:168:6048:0:0:0,-50.573,-544.419	0/0:29.7543:35:35,0:35:1225:0:0:0,-10.536,-110.557	0/0:29.7543:238:238,0:238:8332:0:0:0,-71.6451,-749.936	0/0:29.7543:293:293,0:293:10548:0:0:0,-88.2018,-949.225	0/0:29.7543:21:21,0:21:756:0:0:0,-6.32163,-68.3672	0/0:29.7543:5:5,0:5:180:0:0:0,-1.50515,-16.5521	0/0:29.7543:41:41,0:41:1435:0:0:0,-12.3422,-129.449	1/1:29.7543:192:0,192:0:0:192:6912:-622.142,-57.7978,0	0/0:29.7543:33:33,0:33:1188:0:0:0,-9.93399,-107.229	1/1:0.00459571:1:0,1:0:0:1:36:-3.59827,-0.30103,0	1/1:0.00459571:1:0,1:0:0:1:36:-3.59827,-0.30103,0	0/0:29.7543:1001:1001,0:1001:35035:0:0:0,-301.331,-3152.26	0/0:29.7543:29:29,0:29:1044:0:0:0,-8.72987,-94.2748	0/0:29.7543:11:11,0:11:396:0:0:0,-3.31133,-35.9827	1/1:29.7543:10:0,10:0:0:10:360:-32.7443,-3.0103,0	0/0:29.7543:93:93,0:93:3255:0:0:0,-27.9958,-293.185	0/0:29.7543:3:3,0:3:108:0:0:0,-0.90309,-10.0752	1/1:29.7543:197:0,197:0:0:197:7092:-638.334,-59.3029,0	1/1:29.7543:17:0,17:0:0:17:595:-53.8789,-5.11751,0	1/1:29.7543:33:0,33:0:0:33:1188:-107.229,-9.93399,0	0/0:29.7543:698:698,0:698:24430:0:0:0,-210.119,-2198.19	0/0:29.7543:5:5,0:5:150:0:0:0,-1.50515,-13.798	0/0:29.7543:63:63,0:63:2205:0:0:0,-18.9649,-198.722	0/0:29.7543:458:458,0:458:16488:0:0:0,-137.872,-1483.57	0/0:29.7543:8:8,0:8:288:0:0:0,-2.40824,-26.2674	0/0:29.7543:3:3,0:3:108:0:0:0,-0.90309,-10.0752	0/0:29.7543:10:10,0:10:360:0:0:0,-3.0103,-32.7443	0/0:29.7543:141:141,0:141:5076:0:0:0,-42.4452,-456.981	1/1:0.00459571:3:0,3:0:0:3:108:-10.0752,-0.90309,0	0/0:29.7543:97:97,0:97:3395:0:0:0,-29.1999,-305.78	0/1:-0:33:3,30:3:108:30:1080:-87.5793,0,-0.14118	1/1:29.7543:74:2,72:2:68:72:2520:-220.603,-15.8183,0	0/0:29.7543:6:6,0:6:216:0:0:0,-1.80618,-19.7905	0/0:29.7543:47:47,0:47:1645:0:0:0,-14.1484,-148.342	0/0:29.7543:4:4,0:4:144:0:0:0,-1.20412,-13.3136	.:.:.:.:.:.:.:.:.	1/1:29.7543:28:0,28:0:0:28:1008:-91.0364,-8.42884,0	1/1:29.7543:70:0,70:0:0:70:2520:-227.051,-21.0721,0	0/0:29.7543:237:237,0:237:8532:0:0:0,-71.3441,-767.872	0/0:29.7543:15:15,0:15:540:0:0:0,-4.51545,-48.9365	1/1:29.7543:78:0,78:0:0:78:2808:-252.959,-23.4803,0	0/0:29.7543:92:92,0:92:3312:0:0:0,-27.6948,-298.297	0/0:29.7543:18:18,0:18:648:0:0:0,-5.41854,-58.6519	1/1:29.7543:23:0,23:0:0:23:805:-72.7715,-6.92369,0	0/1:26.7463:24:3,21:3:108:21:756:-61.1425,0,-2.85045	1/1:29.7543:10:0,10:0:0:10:360:-32.7443,-3.0103,0	0/0:29.7543:3:3,0:3:108:0:0:0,-0.90309,-10.0752	1/1:29.7543:181:0,181:0:0:181:6516:-586.519,-54.4864,0	0/0:29.7543:6:6,0:6:216:0:0:0,-1.80618,-19.7905	0/0:29.7543:25:25,0:25:900:0:0:0,-7.52575,-81.321	0/0:29.7543:1:1,0:1:36:0:0:0,-0.30103,-3.59827	1/1:29.7543:199:0,199:0:0:199:7164:-644.811,-59.905,0	1/1:29.7543:156:0,156:0:0:156:5616:-505.558,-46.9607,0	0/1:26.7463:16:14,2:14:504:2:72:-2.02024,0,-40.8816	0/0:29.7543:9:9,0:9:324:0:0:0,-2.70927,-29.5059	0/0:29.7543:5:5,0:5:180:0:0:0,-1.50515,-16.5521	0/0:29.7543:23:23,0:23:782:0:0:0,-6.92369,-70.6973	0/0:29.7543:36:36,0:36:1260:0:0:0,-10.8371,-113.705	0/0:29.7543:291:291,0:291:10188:0:0:0,-87.5997,-916.91	0/0:29.7543:59:59,0:59:2124:0:0:0,-17.7608,-191.428	1/1:29.7543:28:0,28:0:0:28:980:-88.5153,-8.42884,0	1/1:0.00459571:4:0,4:0:0:4:144:-13.3136,-1.20412,0	0/0:29.7543:92:92,0:92:3220:0:0:0,-27.6948,-290.036	1/1:29.7543:17:0,17:0:0:17:612:-55.4134,-5.11751,0	0/0:29.7543:3:3,0:3:102:0:0:0,-0.90309,-9.51695	0/0:29.7543:436:436,0:436:15260:0:0:0,-131.249,-1373.21	0/0:29.7543:7:7,0:7:252:0:0:0,-2.10721,-23.029	0/0:29.7543:17:17,0:17:595:0:0:0,-5.11751,-53.8789	0/0:29.7543:34:34,0:34:1190:0:0:0,-10.235,-107.408	1/1:29.7543:154:0,154:0:0:154:5390:-485.26,-46.3586,0	1/1:29.7543:24:0,24:0:0:24:864:-78.0826,-7.22472,0	1/1:29.7543:10:0,10:0:0:10:360:-32.7443,-3.0103,0	0/0:29.7543:29:29,0:29:1015:0:0:0,-8.72987,-91.6641	1/1:29.7543:51:0,51:0:0:51:1836:-165.521,-15.3525,0	0/0:29.7543:56:56,0:56:1960:0:0:0,-16.8577,-176.681	0/1:26.7463:61:29,32:29:1015:32:1152:-85.6273,0,-73.3013	1/1:29.7543:115:0,115:0:0:115:4140:-372.781,-34.6185,0	0/0:29.7543:170:170,0:170:5950:0:0:0,-51.1751,-535.64	0/0:29.7543:60:60,0:60:2100:0:0:0,-18.0618,-189.276	1/1:29.7543:14:0,14:0:0:14:504:-45.6981,-4.21442,0	.:.:.:.:.:.:.:.:.	0/0:29.7543:130:130,0:130:4680:0:0:0,-39.1339,-421.358	0/0:29.7543:14:14,0:14:504:0:0:0,-4.21442,-45.6981	0/0:29.7543:62:62,0:62:2170:0:0:0,-18.6639,-195.573	0/0:29.7543:7:7,0:7:238:0:0:0,-2.10721,-21.753	0/0:29.7543:629:629,0:629:22644:0:0:0,-189.348,-2037.34	0/0:29.7543:30:30,0:30:1080:0:0:0,-9.0309,-97.5132	0/0:29.7543:717:717,0:717:25812:0:0:0,-215.838,-2322.33	0/1:26.7463:283:105,178:105:3780:178:6408:-491.612,0,-255.205	1/1:0.00459571:3:0,3:0:0:3:105:-9.79616,-0.90309,0	0/0:29.7543:13:13,0:13:468:0:0:0,-3.91339,-42.4596	0/0:29.7543:66:66,0:66:2310:0:0:0,-19.868,-208.168	1/1:0.00459571:4:0,4:0:0:4:144:-13.3136,-1.20412,0	1/1:29.7543:165:0,165:0:0:165:5938:-534.524,-49.67,0	0/0:29.7543:175:175,0:175:6125:0:0:0,-52.6802,-551.384	0/0:29.7543:45:45,0:45:1620:0:0:0,-13.5463,-146.09	0/0:29.7543:23:23,0:23:805:0:0:0,-6.92369,-72.7715	0/0:29.7543:254:254,0:254:8892:0:0:0,-76.4616,-800.316	0/0:29.7543:180:180,0:180:6300:0:0:0,-54.1854,-567.128	0/0:29.7543:24:24,0:24:864:0:0:0,-7.22472,-78.0826	0/0:29.7543:23:23,0:23:805:0:0:0,-6.92369,-72.7715	0/0:29.7543:2:2,0:2:72:0:0:0,-0.60206,-6.83672	0/1:26.7463:20:7,13:7:252:13:468:-36.439,0,-17.0084	1/1:0.00459571:1:0,1:0:0:1:36:-3.59827,-0.30103,0	0/0:29.7543:118:118,0:118:4248:0:0:0,-35.5215,-382.497	0/0:29.7543:52:52,0:52:1820:0:0:0,-15.6536,-164.086	0/0:29.7543:4:4,0:4:144:0:0:0,-1.20412,-13.3136	0/0:29.7543:568:568,0:568:20448:0:0:0,-170.985,-1839.8	0/0:29.7543:12:12,0:12:432:0:0:0,-3.61236,-39.2212	1/1:0.00459571:2:0,2:0:0:2:72:-6.83672,-0.60206,0	0/0:29.7543:7:7,0:7:224:0:0:0,-2.10721,-20.4756	0/0:29.7543:4:4,0:4:144:0:0:0,-1.20412,-13.3136	0/0:29.7543:313:313,0:313:10952:0:0:0,-94.2224,-985.644	0/0:29.7543:60:60,0:60:2160:0:0:0,-18.0618,-194.667	1/1:29.7543:19:0,19:0:0:19:684:-61.8903,-5.71957,0	0/0:29.7543:129:129,0:129:4644:0:0:0,-38.8329,-418.12	0/0:29.7543:1:1,0:1:36:0:0:0,-0.30103,-3.59827	0/0:29.7543:1:1,0:1:36:0:0:0,-0.30103,-3.59827	0/0:29.7543:3:3,0:3:108:0:0:0,-0.90309,-10.0752	1/1:0.00459571:1:0,1:0:0:1:36:-3.59827,-0.30103,0	1/1:29.7543:345:3,342:3:108:342:12310:-1097.65,-93.7802,0	0/0:29.7543:758:758,0:758:27288:0:0:0,-228.181,-2455.1	1/1:29.7543:21:0,21:0:0:21:756:-68.3672,-6.32163,0	1/1:0.00459571:3:0,3:0:0:3:108:-10.0752,-0.90309,0	0/0:29.7543:6:6,0:6:216:0:0:0,-1.80618,-19.7905	0/0:29.7543:49:49,0:49:1764:0:0:0,-14.7505,-159.044	0/1:26.7463:257:206,51:206:7210:51:1836:-88.1559,0,-571.631	0/0:29.7543:23:23,0:23:805:0:0:0,-6.92369,-72.7715	0/0:29.7543:15:15,0:15:540:0:0:0,-4.51545,-48.9365	0/0:29.7543:1:1,0:1:36:0:0:0,-0.30103,-3.59827	0/0:29.7543:25:25,0:25:875:0:0:0,-7.52575,-79.069	1/1:0.00459571:1:0,1:0:0:1:36:-3.59827,-0.30103,0	0/0:29.7543:27:27,0:27:972:0:0:0,-8.12781,-87.7979	1/1:0.00459571:5:0,5:0:0:5:180:-16.5521,-1.50515,0	0/0:29.7543:987:987,0:987:34545:0:0:0,-297.117,-3108.18	0/1:26.7463:91:41,50:41:1476:50:1800:-134.888,0,-105.742	0/0:29.7543:19:19,0:19:684:0:0:0,-5.71957,-61.8903	0/0:29.7543:15:15,0:15:540:0:0:0,-4.51545,-48.9365	0/1:26.7463:27:8,19:8:288:19:684:-53.7625,0,-18.1396	0/0:29.7543:31:31,0:31:1085:0:0:0,-9.33193,-97.9616	1/1:0.00459571:5:0,5:0:0:5:180:-16.5521,-1.50515,0	0/0:29.7543:63:63,0:63:2205:0:0:0,-18.9649,-198.722	0/0:29.7543:61:61,0:61:2196:0:0:0,-18.3628,-197.905	0/0:29.7543:2:2,0:2:72:0:0:0,-0.60206,-6.83672	1/1:29.7543:57:0,57:0:0:57:1995:-179.83,-17.1587,0	0/0:29.7543:1:1,0:1:34:0:0:0,-0.30103,-3.39891	1/1:29.7543:106:0,106:0:0:106:3816:-343.635,-31.9092,0	1/1:29.7543:13:0,13:0:0:13:468:-42.4596,-3.91339,0	1/1:29.7543:157:0,157:0:0:157:5495:-494.706,-47.2617,0	1/1:29.7543:8:0,8:0:0:8:288:-26.2674,-2.40824,0	0/0:29.7543:6:6,0:6:216:0:0:0,-1.80618,-19.7905	0/0:29.7543:209:209,0:209:7524:0:0:0,-62.9153,-677.195	0/0:29.7543:1:1,0:1:36:0:0:0,-0.30103,-3.59827	0/0:29.7543:5:5,0:5:180:0:0:0,-1.50515,-16.5521	0/1:26.7463:48:16,32:16:576:32:1152:-89.5407,0,-37.7255	0/0:29.7543:6:6,0:6:216:0:0:0,-1.80618,-19.7905	0/0:29.7543:21:21,0:21:714:0:0:0,-6.32163,-64.5793	0/0:29.7543:18:18,0:18:630:0:0:0,-5.41854,-57.0277	0/0:29.7543:77:77,0:77:2772:0:0:0,-23.1793,-249.72	0/0:29.7543:17:17,0:17:612:0:0:0,-5.11751,-55.4134	1/1:29.7543:32:0,32:0:0:32:1152:-103.99,-9.63296,0	0/1:26.7463:23:13,10:13:468:10:360:-25.8206,0,-35.536	0/1:26.7463:14:10,4:10:360:4:144:-9.0992,0,-28.5299	1/1:0.00459571:3:0,3:0:0:3:108:-10.0752,-0.90309,0	0/0:29.7543:3:3,0:3:96:0:0:0,-0.90309,-8.95808	1/1:29.7543:15:0,15:0:0:15:540:-48.9365,-4.51545,0	0/0:29.7543:4:4,0:4:144:0:0:0,-1.20412,-13.3136	0/0:29.7543:9:9,0:9:315:0:0:0,-2.70927,-28.6888	1/1:0.00459571:5:0,5:0:0:5:180:-16.5521,-1.50515,0	1/1:29.7543:17:0,17:0:0:17:612:-55.4134,-5.11751,0	0/0:29.7543:68:65,3:65:2275:3:108:0,-10.3949,-194.945	0/1:26.7463:21:2,19:2:72:19:665:-53.8548,0,-0.515092	0/1:26.7463:323:169,154:169:6084:154:5390:-388.027,0,-450.425	1/1:29.7543:39:0,39:0:0:39:1404:-126.659,-11.7402,0	0/0:29.7543:33:33,0:33:1188:0:0:0,-9.93399,-107.229	0/0:29.7543:64:64,0:64:2304:0:0:0,-19.2659,-207.62	0/0:29.7543:8:8,0:8:288:0:0:0,-2.40824,-26.2674	1/1:29.7543:38:0,38:0:0:38:1368:-123.421,-11.4391,0	0/0:29.7543:943:943,0:943:33948:0:0:0,-283.871,-3054.22	0/0:29.7543:74:74,0:74:2590:0:0:0,-22.2762,-233.359	0/0:29.7543:5:5,0:5:180:0:0:0,-1.50515,-16.5521	0/0:29.7543:173:173,0:173:6228:0:0:0,-52.0782,-560.611	0/0:29.7543:283:283,0:283:9905:0:0:0,-85.1915,-891.451	1/1:0.00459571:2:0,2:0:0:2:72:-6.83672,-0.60206,0	0/1:26.7463:256:129,127:129:4515:127:4572:-334.579,0,-329.477	1/1:29.7543:52:0,52:0:0:52:1872:-168.759,-15.6536,0	1/1:29.7543:8:0,8:0:0:8:288:-26.2674,-2.40824,0	1/1:0.00459571:3:0,3:0:0:3:108:-10.0752,-0.90309,0	0/0:29.7543:1022:1022,0:1022:35770:0:0:0,-307.653,-3218.39	0/0:29.7543:140:140,0:140:5040:0:0:0,-42.1442,-453.742	0/0:29.7543:190:190,0:190:6650:0:0:0,-57.1957,-598.615	0/0:29.7543:202:202,0:202:7246:0:0:0,-60.8081,-652.188	0/0:29.7543:15:15,0:15:540:0:0:0,-4.51545,-48.9365	0/0:29.7543:9:9,0:9:324:0:0:0,-2.70927,-29.5059	0/0:29.7543:50:50,0:50:1800:0:0:0,-15.0515,-162.282	1/1:29.7543:44:0,44:0:0:44:1584:-142.852,-13.2453,0	0/0:29.7543:25:25,0:25:900:0:0:0,-7.52575,-81.321	0/0:29.7543:11:11,0:11:396:0:0:0,-3.31133,-35.9827	0/0:29.7543:41:41,0:41:1435:0:0:0,-12.3422,-129.449	0/0:29.7543:2:2,0:2:68:0:0:0,-0.60206,-6.45793	0/0:29.7543:4:4,0:4:144:0:0:0,-1.20412,-13.3136	0/1:26.7463:18:12,6:12:432:6:216:-14.372,0,-33.8027	0/0:29.7543:1:1,0:1:36:0:0:0,-0.30103,-3.59827	1/1:29.7543:319:0,319:0:0:319:11167:-1004.99,-96.0286,0	1/1:29.7543:68:0,68:0:0:68:2448:-220.574,-20.47,0	0/0:29.7543:86:86,0:86:3096:0:0:0,-25.8886,-278.866	1/1:0.00459571:7:0,7:0:0:7:252:-23.029,-2.10721,0	0/0:29.7543:5:5,0:5:160:0:0:0,-1.50515,-14.7168	1/1:0.00459571:1:0,1:0:0:1:32:-3.19931,-0.30103,0	0/0:29.7543:41:41,0:41:1476:0:0:0,-12.3422,-133.136	0/1:26.7463:47:24,23:24:864:23:828:-60.6957,0,-63.9342	0/1:26.7463:11:9,2:9:324:2:72:-3.52539,0,-26.1945	0/0:29.7543:134:134,0:134:4690:0:0:0,-40.338,-422.285	1/1:29.7543:155:0,155:0:0:155:5580:-502.319,-46.6597,0	.:.:.:.:.:.:.:.:.	0/0:29.7543:202:202,0:202:7070:0:0:0,-60.8081,-636.401	1/1:29.7543:31:0,31:0:0:31:1116:-100.752,-9.33193,0	0/0:29.7543:200:200,0:200:7200:0:0:0,-60.206,-648.049	0/0:29.7543:8:8,0:8:288:0:0:0,-2.40824,-26.2674	0/0:29.7543:5:5,0:5:180:0:0:0,-1.50515,-16.5521	0/0:29.7543:350:350,0:350:12594:0:0:0,-105.36,-1133.28	0/0:29.7543:2:2,0:2:72:0:0:0,-0.60206,-6.83672	0/0:29.7543:233:233,0:233:8388:0:0:0,-70.14,-754.918	1/1:29.7543:45:0,45:0:0:45:1576:-142.134,-13.5464,0	0/1:26.7463:8:4,4:4:140:4:144:-10.9054,0,-10.5367	0/0:29.7543:2:2,0:2:56:0:0:0,-0.60206,-5.31948	0/0:29.7543:180:180,0:180:6303:0:0:0,-54.1854,-567.397	0/0:29.7543:13:13,0:13:468:0:0:0,-3.91339,-42.4596	0/0:29.7543:406:406,0:406:14210:0:0:0,-122.218,-1278.75	0/0:29.7543:117:117,0:117:4095:0:0:0,-35.2205,-368.756	0/0:29.7543:166:166,0:166:5810:0:0:0,-49.971,-523.045	0/0:29.7543:75:75,0:75:2625:0:0:0,-22.5772,-236.507	0/0:29.7543:1:1,0:1:34:0:0:0,-0.30103,-3.39891	0/0:29.7543:7:7,0:7:252:0:0:0,-2.10721,-23.029	0/0:29.7543:409:409,0:409:14724:0:0:0,-123.121,-1324.88	0/0:29.7543:593:593,0:593:20755:0:0:0,-178.511,-1867.57	0/0:29.7543:46:46,0:46:1656:0:0:0,-13.8474,-149.328	1/1:0.00459571:4:0,4:0:0:4:144:-13.3136,-1.20412,0	0/0:29.7543:41:41,0:41:1435:0:0:0,-12.3422,-129.449	0/0:29.7543:148:148,0:148:5328:0:0:0,-44.5524,-479.65	0/0:29.7543:96:96,0:96:3360:0:0:0,-28.8989,-302.631	0/0:29.7543:3:3,0:3:108:0:0:0,-0.90309,-10.0752	1/1:0.00459571:7:0,7:0:0:7:252:-23.029,-2.10721,0	0/0:29.7543:77:77,0:77:2695:0:0:0,-23.1793,-242.805	0/0:29.7543:8:8,0:8:288:0:0:0,-2.40824,-26.2674	0/0:29.7543:6:6,0:6:210:0:0:0,-1.80618,-19.2425	0/0:29.7543:1138:1138,0:1138:40968:0:0:0,-342.572,-3685.71	1/1:29.7543:275:0,275:0:0:275:9629:-866.619,-82.7833,0	0/0:29.7543:477:477,0:477:16695:0:0:0,-143.591,-1502.31	0/0:29.7543:796:796,0:796:27860:0:0:0,-239.62,-2506.77	0/0:29.7543:22:22,0:22:792:0:0:0,-6.62266,-71.6057	0/0:29.7543:2:2,0:2:72:0:0:0,-0.60206,-6.83672	0/0:29.7543:344:344,0:344:12384:0:0:0,-103.554,-1114.39	0/0:29.7543:104:104,0:104:3640:0:0:0,-31.3071,-327.822	0/0:29.7543:4:4,0:4:140:0:0:0,-1.20412,-12.9449	0/0:29.7543:9:9,0:9:324:0:0:0,-2.70927,-29.5059	0/0:29.7543:53:53,0:53:1908:0:0:0,-15.9546,-171.998	0/0:29.7543:1:1,0:1:36:0:0:0,-0.30103,-3.59827	1/1:29.7543:62:0,62:0:0:62:2232:-201.144,-18.6639,0	0/0:29.7543:18:18,0:18:630:0:0:0,-5.41854,-57.0277	0/0:29.7543:4:4,0:4:144:0:0:0,-1.20412,-13.3136	1/1:0.00459571:3:0,3:0:0:3:108:-10.0752,-0.90309,0	0/0:29.7543:25:25,0:25:900:0:0:0,-7.52575,-81.321	0/0:29.7543:114:114,0:114:4104:0:0:0,-34.3174,-369.543	0/0:29.7543:61:61,0:61:2135:0:0:0,-18.3628,-192.425	1/1:0.00459571:6:0,6:0:0:6:216:-19.7905,-1.80618,0	0/0:29.7543:231:231,0:231:8316:0:0:0,-69.5379,-748.441	0/1:26.7463:4:2,2:2:72:2:72:-5.6326,0,-5.6326	0/0:29.7543:849:849,0:849:30564:0:0:0,-255.574,-2749.8	1/1:29.7543:54:0,54:0:0:54:1944:-175.236,-16.2556,0	1/1:29.7543:102:0,102:0:0:102:3650:-328.702,-30.7051,0	0/0:29.7543:43:43,0:43:1462:0:0:0,-12.9443,-131.878	0/0:29.7543:48:48,0:48:1728:0:0:0,-14.4494,-155.805	0/1:26.7463:73:31,42:31:1116:42:1512:-114.399,0,-78.7765	0/0:29.7543:10:10,0:10:360:0:0:0,-3.0103,-32.7443	0/0:29.7543:218:218,0:218:7848:0:0:0,-65.6245,-706.341	0/0:29.7543:207:207,0:207:7241:0:0:0,-62.3132,-651.785	0/0:29.7543:205:205,0:205:7173:0:0:0,-61.7111,-645.667	0/0:29.7543:1588:1578,10:1578:55238:10:360:0,-445.291,-4937.08	0/0:29.7543:74:74,0:74:2590:0:0:0,-22.2762,-233.359	1/1:29.7543:33:0,33:0:0:33:1155:-104.259,-9.93399,0	0/0:29.7543:22:22,0:22:792:0:0:0,-6.62266,-71.6057	0/0:29.7543:107:107,0:107:3852:0:0:0,-32.2102,-346.874	0/0:29.7543:6:6,0:6:216:0:0:0,-1.80618,-19.7905	1/1:29.7543:227:0,227:0:0:227:7945:-715.12,-68.3338,0	0/0:29.7543:78:78,0:78:2730:0:0:0,-23.4803,-245.954	0/0:29.7543:47:47,0:47:1692:0:0:0,-14.1484,-152.567	0/0:29.7543:104:104,0:104:3638:0:0:0,-31.3071,-327.642	0/1:-0:38:34,4:34:1224:4:144:-1.87448,0,-99.0279	0/0:29.7543:51:51,0:51:1836:0:0:0,-15.3525,-165.521	0/0:29.7543:117:117,0:117:4095:0:0:0,-35.2205,-368.756	0/0:29.7543:45:45,0:45:1620:0:0:0,-13.5463,-146.09	0/0:29.7543:43:40,3:40:1440:3:108:0,-2.86912,-119.823	0/1:26.7463:132:42,90:42:1512:90:3151:-244.093,0,-96.6387	1/1:29.7543:30:0,30:0:0:30:1080:-97.5132,-9.0309,0	0/0:29.7543:39:39,0:39:1365:0:0:0,-11.7402,-123.152	1/1:0.00459571:4:0,4:0:0:4:144:-13.3136,-1.20412,0	1/1:0.00459571:4:0,4:0:0:4:140:-12.9449,-1.20412,0	1/1:0.00459571:7:0,7:0:0:7:252:-23.029,-2.10721,0	0/0:29.7543:13:13,0:13:468:0:0:0,-3.91339,-42.4596	1/1:29.7543:26:0,26:0:0:26:910:-82.2178,-7.82678,0	0/0:29.7543:48:45,3:45:1575:3:108:0,-4.37427,-131.969	0/0:29.7543:73:73,0:73:2628:0:0:0,-21.9752,-236.766	1/1:29.7543:441:0,441:0:0:441:15439:-1389.31,-132.754,0	0/0:29.7543:7:7,0:7:252:0:0:0,-2.10721,-23.029	0/0:29.7543:13:13,0:13:455:0:0:0,-3.91339,-41.2838	0/0:29.7543:186:186,0:186:6696:0:0:0,-55.9916,-602.711	0/0:29.7543:40:40,0:40:1400:0:0:0,-12.0412,-126.301	0/1:-0:43:39,4:39:1365:4:144:-0.369328,0,-110.207	.:.:.:.:.:.:.:.:.	0/0:29.7543:2:2,0:2:72:0:0:0,-0.60206,-6.83672	0/0:29.7543:1:1,0:1:36:0:0:0,-0.30103,-3.59827	0/0:29.7543:30:30,0:30:1050:0:0:0,-9.0309,-94.8129	0/0:29.7543:13:13,0:13:468:0:0:0,-3.91339,-42.4596	0/0:29.7543:172:166,6:166:5939:6:216:0,-31.9866,-514.822	0/0:29.7543:216:201,15:201:7236:15:540:0,-16.0859,-602.351	1/1:29.7543:77:0,77:0:0:77:2772:-249.72,-23.1793,0	0/0:29.7543:52:52,0:52:1872:0:0:0,-15.6536,-168.759	1/1:29.7543:41:0,41:0:0:41:1476:-133.136,-12.3422,0	1/1:29.7543:53:0,53:0:0:53:1908:-171.998,-15.9546,0	0/0:29.7543:45:45,0:45:1620:0:0:0,-13.5463,-146.09	0/0:29.7543:165:165,0:165:5940:0:0:0,-49.6699,-534.704	0/0:29.7543:1:1,0:1:36:0:0:0,-0.30103,-3.59827	0/0:29.7543:61:61,0:61:2133:0:0:0,-18.3628,-192.245	0/0:29.7543:34:34,0:34:1190:0:0:0,-10.235,-107.408	0/0:29.7543:3:3,0:3:102:0:0:0,-0.90309,-9.51695	0/0:29.7543:23:23,0:23:828:0:0:0,-6.92369,-74.8441	1/1:29.7543:17:0,17:0:0:17:612:-55.4134,-5.11751,0	0/1:26.7463:7:4,3:4:144:3:108:-7.96796,0,-11.2064	0/1:26.7463:25:19,6:19:684:6:216:-12.2648,0,-54.3646	1/1:29.7543:9:0,9:0:0:9:324:-29.5059,-2.70927,0	0/0:29.7543:1:1,0:1:36:0:0:0,-0.30103,-3.59827	0/0:29.7543:19:19,0:19:684:0:0:0,-5.71957,-61.8903	.:.:.:.:.:.:.:.:.	0/0:29.7543:1:1,0:1:36:0:0:0,-0.30103,-3.59827	0/1:26.7463:22:10,12:10:360:12:432:-32.5985,0,-26.1216	0/0:29.7543:273:273,0:273:9828:0:0:0,-82.1812,-884.456	1/1:0.00459571:1:0,1:0:0:1:36:-3.59827,-0.30103,0	0/0:29.7543:9:9,0:9:324:0:0:0,-2.70927,-29.5059	0/0:29.7543:251:251,0:251:9036:0:0:0,-75.5585,-813.21	0/0:29.7543:204:204,0:204:7140:0:0:0,-61.4101,-642.698	0/0:29.7543:4:4,0:4:144:0:0:0,-1.20412,-13.3136	1/1:29.7543:36:0,36:0:0:36:1260:-113.705,-10.8371,0	0/0:29.7543:3:3,0:3:108:0:0:0,-0.90309,-10.0752	0/0:29.7543:195:185,10:185:6477:10:360:0,-25.9565,-550.307	0/0:29.7543:39:39,0:39:1365:0:0:0,-11.7402,-123.152	0/0:29.7543:1:1,0:1:32:0:0:0,-0.30103,-3.19931	0/1:26.7463:138:24,114:24:864:114:3990:-317.767,0,-36.5404	0/0:29.7543:588:588,0:588:20580:0:0:0,-177.006,-1851.82	1/1:0.00459571:2:0,2:0:0:2:72:-6.83672,-0.60206,0	0/0:29.7543:263:263,0:263:9184:0:0:0,-79.1709,-826.588	0/0:29.7543:676:676,0:676:24336:0:0:0,-203.496,-2189.55	0/0:29.7543:16:16,0:16:576:0:0:0,-4.81648,-52.175	0/0:29.7543:339:339,0:339:11867:0:0:0,-102.049,-1067.96	0/0:29.7543:103:103,0:103:3708:0:0:0,-31.0061,-333.92	0/0:29.7543:19:19,0:19:665:0:0:0,-5.71957,-60.1764	1/1:0.00459571:3:0,3:0:0:3:108:-10.0752,-0.90309,0	0/0:29.7543:10:10,0:10:350:0:0:0,-3.0103,-31.8375	0/0:29.7543:62:62,0:62:2171:0:0:0,-18.6639,-195.663	0/0:29.7543:92:92,0:92:3220:0:0:0,-27.6948,-290.036	0/0:29.7543:23:23,0:23:805:0:0:0,-6.92369,-72.7715	1/1:29.7543:79:0,79:0:0:79:2844:-256.197,-23.7814,0	0/0:29.7543:7:7,0:7:252:0:0:0,-2.10721,-23.029	0/0:29.7543:40:40,0:40:1440:0:0:0,-12.0412,-129.898	0/1:26.7463:41:31,10:31:1116:10:360:-20.4021,0,-88.4095	1/1:29.7543:151:0,151:0:0:151:5281:-475.454,-45.4555,0	1/1:29.7543:70:0,70:0:0:70:2520:-227.051,-21.0721,0	1/1:29.7543:9:0,9:0:0:9:324:-29.5059,-2.70927,0	1/1:29.7543:9:0,9:0:0:9:324:-29.5059,-2.70927,0	0/0:29.7543:3:3,0:3:108:0:0:0,-0.90309,-10.0752	0/0:29.7543:89:89,0:89:3204:0:0:0,-26.7917,-288.582	1/1:29.7543:117:5,112:5:180:112:4032:-346.514,-18.6684,0	0/0:29.7543:186:186,0:186:6696:0:0:0,-55.9916,-602.711	0/0:29.7543:4:4,0:4:144:0:0:0,-1.20412,-13.3136	1/1:0.00459571:2:0,2:0:0:2:68:-6.45793,-0.60206,0	1/1:29.7543:86:0,86:0:0:86:3096:-278.866,-25.8886,0	0/0:29.7543:1:1,0:1:36:0:0:0,-0.30103,-3.59827	.:.:.:.:.:.:.:.:.	0/0:29.7543:207:207,0:207:7444:0:0:0,-62.3132,-670	0/0:29.7543:2:2,0:2:72:0:0:0,-0.60206,-6.83672	0/0:29.7543:10:10,0:10:360:0:0:0,-3.0103,-32.7443	0/0:29.7543:1101:1101,0:1101:38535:0:0:0,-331.434,-3467.14	0/0:29.7543:364:364,0:364:12742:0:0:0,-109.575,-1146.68	1/1:29.7543:73:0,73:0:0:73:2555:-230.21,-21.9752,0	1/1:0.00459571:4:0,4:0:0:4:144:-13.3136,-1.20412,0	0/0:29.7543:6:6,0:6:216:0:0:0,-1.80618,-19.7905	0/0:29.7543:1:1,0:1:36:0:0:0,-0.30103,-3.59827	0/0:29.7543:320:320,0:320:11198:0:0:0,-96.3296,-1007.78	0/0:29.7543:2:2,0:2:72:0:0:0,-0.60206,-6.83672	0/0:29.7543:79:79,0:79:2844:0:0:0,-23.7814,-256.197	0/0:29.7543:389:389,0:389:14004:0:0:0,-117.101,-1260.12	0/0:29.7543:137:137,0:137:4795:0:0:0,-41.2411,-431.731	0/0:29.7543:160:160,0:160:5602:0:0:0,-48.1648,-504.332	.:.:.:.:.:.:.:.:.	1/1:0.00459571:6:0,6:0:0:6:216:-19.7905,-1.80618,0	0/0:29.7543:6:6,0:6:210:0:0:0,-1.80618,-19.2425	0/0:29.7543:22:22,0:22:792:0:0:0,-6.62266,-71.6057	0/0:29.7543:10:10,0:10:360:0:0:0,-3.0103,-32.7443	0/0:29.7543:106:106,0:106:3710:0:0:0,-31.9092,-334.119	0/1:26.7463:22:11,11:11:396:11:396:-29.3601,0,-29.3601	1/1:29.7543:98:7,91:7:252:91:3276:-272.03,-6.47198,0	0/0:29.7543:2:2,0:2:72:0:0:0,-0.60206,-6.83672	0/0:29.7543:89:89,0:89:3107:0:0:0,-26.7917,-279.87	0/0:29.7543:368:364,4:364:12734:4:144:0,-97.4654,-1132.65	0/0:29.7543:30:30,0:30:1080:0:0:0,-9.0309,-97.5132	1/1:29.7543:54:0,54:0:0:54:1944:-175.236,-16.2556,0	0/0:29.7543:180:180,0:180:6300:0:0:0,-54.1854,-567.128	0/0:29.7543:5:5,0:5:180:0:0:0,-1.50515,-16.5521	0/0:29.7543:59:59,0:59:2124:0:0:0,-17.7608,-191.428	1/1:0.00459571:1:0,1:0:0:1:36:-3.59827,-0.30103,0	0/0:29.7543:14:14,0:14:504:0:0:0,-4.21442,-45.6981	0/0:29.7543:616:616,0:616:21564:0:0:0,-185.434,-1940.35	0/0:29.7543:15:15,0:15:525:0:0:0,-4.51545,-47.5814	0/0:29.7543:2:2,0:2:56:0:0:0,-0.60206,-5.31948	0/0:29.7543:62:62,0:62:2232:0:0:0,-18.6639,-201.144	0/0:29.7543:139:139,0:139:4865:0:0:0,-41.8432,-438.028	0/0:29.7543:111:111,0:111:3996:0:0:0,-33.4143,-359.827	0/0:29.7543:6:6,0:6:216:0:0:0,-1.80618,-19.7905	0/1:26.7463:77:35,42:35:1225:42:1470:-109.419,0,-87.3774	0/0:29.7543:32:32,0:32:1152:0:0:0,-9.63296,-103.99	0/0:29.7543:241:241,0:241:8435:0:0:0,-72.5482,-759.203	0/0:29.7543:4:4,0:4:136:0:0:0,-1.20412,-12.576	0/0:29.7543:17:17,0:17:612:0:0:0,-5.11751,-55.4134	0/1:26.7463:14:4,10:4:144:10:360:-28.5299,0,-9.0992	1/1:29.7543:41:0,41:0:0:41:1435:-129.449,-12.3422,0	0/0:29.7543:188:188,0:188:6580:0:0:0,-56.5936,-592.318	0/0:29.7543:7:7,0:7:252:0:0:0,-2.10721,-23.029	0/0:29.7543:2:2,0:2:72:0:0:0,-0.60206,-6.83672	1/1:29.7543:354:0,354:0:0:354:12744:-1146.77,-106.565,0	0/0:29.7543:31:31,0:31:1116:0:0:0,-9.33193,-100.752	1/1:0.00459571:1:0,1:0:0:1:36:-3.59827,-0.30103,0	1/1:29.7543:134:0,134:0:0:134:4690:-422.285,-40.338,0	0/0:29.7543:22:22,0:22:792:0:0:0,-6.62266,-71.6057	0/0:29.7543:202:202,0:202:7272:0:0:0,-60.8081,-654.526	0/0:29.7543:576:576,0:576:20160:0:0:0,-173.393,-1814.04	1/1:29.7543:113:0,113:0:0:113:3955:-356.16,-34.0164,0	0/0:29.7543:50:50,0:50:1750:0:0:0,-15.0515,-157.788	0/0:29.7543:31:31,0:31:1116:0:0:0,-9.33193,-100.752	0/0:29.7543:286:286,0:286:10296:0:0:0,-86.0946,-926.556	0/1:26.7463:16:5,11:5:180:11:396:-31.1663,0,-11.7356	0/0:29.7543:1:1,0:1:36:0:0:0,-0.30103,-3.59827	0/0:29.7543:1775:1775,0:1775:63900:0:0:0,-534.328,-5748.6	0/0:29.7543:102:102,0:102:3571:0:0:0,-30.7051,-321.614	0/0:29.7543:49:49,0:49:1715:0:0:0,-14.7505,-154.639	0/0:29.7543:236:236,0:236:8260:0:0:0,-71.0431,-743.459	0/0:29.7543:79:79,0:79:2844:0:0:0,-23.7814,-256.197	0/0:29.7543:3:3,0:3:108:0:0:0,-0.90309,-10.0752	1/1:29.7543:49:0,49:0:0:49:1764:-159.044,-14.7505,0	0/0:29.7543:78:78,0:78:2730:0:0:0,-23.4803,-245.954	1/1:0.00459571:4:0,4:0:0:4:144:-13.3136,-1.20412,0	0/0:29.7543:2:2,0:2:70:0:0:0,-0.60206,-6.6474	1/1:29.7543:15:0,15:0:0:15:540:-48.9365,-4.51545,0	0/0:29.7543:5:5,0:5:180:0:0:0,-1.50515,-16.5521	1/1:0.00459571:1:0,1:0:0:1:36:-3.59827,-0.30103,0	0/0:29.7543:76:76,0:76:2736:0:0:0,-22.8783,-246.482	0/0:29.7543:93:93,0:93:3334:0:0:0,-27.9958,-300.276	0/0:29.7543:26:26,0:26:936:0:0:0,-7.82678,-84.5595	1/1:29.7543:56:0,56:0:0:56:2016:-181.713,-16.8577,0	0/1:26.7463:11:3,8:3:108:8:288:-22.9561,0,-6.76384	1/1:29.7543:258:0,258:0:0:258:9030:-812.732,-77.6657,0	1/1:29.7543:28:0,28:0:0:28:1008:-91.0364,-8.42884,0	0/0:29.7543:29:29,0:29:1015:0:0:0,-8.72987,-91.6641	0/0:29.7543:12:12,0:12:408:0:0:0,-3.61236,-37.0481	0/0:29.7543:149:149,0:149:5342:0:0:0,-44.8535,-480.909	0/0:29.7543:48:48,0:48:1728:0:0:0,-14.4494,-155.805	1/1:29.7543:21:0,21:0:0:21:756:-68.3672,-6.32163,0	1/1:29.7543:8:0,8:0:0:8:288:-26.2674,-2.40824,0	0/0:29.7543:87:87,0:87:3045:0:0:0,-26.1896,-274.293	0/0:29.7543:10:10,0:10:350:0:0:0,-3.0103,-31.8375	0/0:29.7543:43:43,0:43:1548:0:0:0,-12.9443,-139.613	0/0:29.7543:199:199,0:199:7164:0:0:0,-59.905,-644.811	0/0:29.7543:157:157,0:157:5652:0:0:0,-47.2617,-508.796	0/0:29.7543:97:97,0:97:3395:0:0:0,-29.1999,-305.78	0/0:29.7543:3:3,0:3:108:0:0:0,-0.90309,-10.0752	0/0:29.7543:4:4,0:4:144:0:0:0,-1.20412,-13.3136	0/0:29.7543:19:19,0:19:684:0:0:0,-5.71957,-61.8903	0/0:29.7543:25:25,0:25:900:0:0:0,-7.52575,-81.321	0/0:29.7543:90:90,0:90:3150:0:0:0,-27.0927,-283.739	1/1:0.00459571:6:0,6:0:0:6:210:-19.2425,-1.80618,0	1/1:29.7543:691:0,691:0:0:691:24185:-2176.15,-208.012,0	0/0:29.7543:39:39,0:39:1404:0:0:0,-11.7402,-126.659	0/0:29.7543:135:135,0:135:4860:0:0:0,-40.639,-437.55	0/0:29.7543:79:79,0:79:2844:0:0:0,-23.7814,-256.197	1/1:29.7543:98:0,98:0:0:98:3526:-317.548,-29.5009,0	1/1:29.7543:153:0,153:0:0:153:5508:-495.842,-46.0576,0	0/0:29.7543:7:7,0:7:252:0:0:0,-2.10721,-23.029	0/0:29.7543:1:1,0:1:36:0:0:0,-0.30103,-3.59827	1/1:0.00459571:3:0,3:0:0:3:93:-8.67847,-0.90309,0	1/1:0.00459571:2:0,2:0:0:2:72:-6.83672,-0.60206,0	0/0:29.7543:21:21,0:21:756:0:0:0,-6.32163,-68.3672	0/0:29.7543:56:56,0:56:2016:0:0:0,-16.8577,-181.713	1/1:29.7543:64:0,64:0:0:64:2240:-201.871,-19.2659,0	0/0:29.7543:25:25,0:25:900:0:0:0,-7.52575,-81.321	0/0:29.7543:5:5,0:5:180:0:0:0,-1.50515,-16.5521	0/0:29.7543:154:151,3:151:5436:3:108:0,-36.2834,-479.29	1/1:29.7543:250:0,250:0:0:250:8750:-787.541,-75.2575,0	0/0:29.7543:21:21,0:21:735:0:0:0,-6.32163,-66.474	1/1:0.00459571:1:0,1:0:0:1:14:-1.39999,-0.30103,0	0/0:29.7543:2:2,0:2:72:0:0:0,-0.60206,-6.83672	0/0:29.7543:81:81,0:81:2836:0:0:0,-24.3834,-255.49	0/0:29.7543:20:20,0:20:700:0:0:0,-6.0206,-63.3252	1/1:29.7543:61:0,61:0:0:61:2196:-197.905,-18.3628,0	0/0:29.7543:15:15,0:15:540:0:0:0,-4.51545,-48.9365	0/0:29.7543:4:4,0:4:144:0:0:0,-1.20412,-13.3136	0/0:29.7543:205:205,0:205:7378:0:0:0,-61.7111,-664.062	1/1:0.00459571:7:0,7:0:0:7:252:-23.029,-2.10721,0	0/0:29.7543:7:7,0:7:252:0:0:0,-2.10721,-23.029	0/0:29.7543:32:32,0:32:1152:0:0:0,-9.63296,-103.99	.:.:.:.:.:.:.:.:.	0/0:29.7543:10:10,0:10:340:0:0:0,-3.0103,-30.9301	0/0:29.7543:64:64,0:64:2240:0:0:0,-19.2659,-201.871	1/1:0.00459571:3:0,3:0:0:3:108:-10.0752,-0.90309,0	0/0:29.7543:8:8,0:8:288:0:0:0,-2.40824,-26.2674	0/0:29.7543:293:269,24:269:9684:24:864:0,-10.1192,-793.42	1/1:0.00459571:3:0,3:0:0:3:108:-10.0752,-0.90309,0	0/0:29.7543:41:41,0:41:1435:0:0:0,-12.3422,-129.449	0/0:29.7543:25:25,0:25:900:0:0:0,-7.52575,-81.321	1/1:0.00459571:3:0,3:0:0:3:105:-9.79616,-0.90309,0	0/0:29.7543:301:301,0:301:10836:0:0:0,-90.61,-975.132	1/1:29.7543:9:0,9:0:0:9:324:-29.5059,-2.70927,0	0/0:29.7543:313:313,0:313:10955:0:0:0,-94.2224,-985.914	0/0:29.7543:4:4,0:4:144:0:0:0,-1.20412,-13.3136	0/0:29.7543:75:75,0:75:2700:0:0:0,-22.5772,-243.243	1/1:29.7543:35:0,35:0:0:35:1260:-113.705,-10.5361,0	0/0:29.7543:18:18,0:18:630:0:0:0,-5.41854,-57.0277	0/0:29.7543:27:27,0:27:945:0:0:0,-8.12781,-85.3666	0/1:-0:57:50,7:50:1748:7:252:-5.87025,0,-140.45	.:.:.:.:.:.:.:.:.	0/0:29.7543:6:6,0:6:216:0:0:0,-1.80618,-19.7905	0/0:29.7543:8:8,0:8:280:0:0:0,-2.40824,-25.54	0/0:29.7543:14:14,0:14:490:0:0:0,-4.21442,-44.4326	1/1:29.7543:24:0,24:0:0:24:864:-78.0826,-7.22472,0	0/0:29.7543:19:19,0:19:684:0:0:0,-5.71957,-61.8903	1/1:0.00459571:1:0,1:0:0:1:36:-3.59827,-0.30103,0	0/0:29.7543:6:6,0:6:216:0:0:0,-1.80618,-19.7905	0/0:29.7543:164:164,0:164:5904:0:0:0,-49.3689,-531.465	.:.:.:.:.:.:.:.:.	1/1:29.7543:7:0,7:0:0:7:238:-21.753,-2.10721,0	1/1:0.00459571:3:0,3:0:0:3:108:-10.0752,-0.90309,0
chr1	205066	.	G	A	42829.7	.	AB=0.514523;ABP=3.4518;AC=475;AF=0.527778;AN=900;AO=2192;CIGAR=1X;DP=5036;DPB=5036;DPRA=0.721278;EPP=4762.88;EPPR=6178.68;GTI=323;LEN=1;MEANALT=1;MQM=60;MQMR=60;NS=944;NUMALT=1;ODDS=0.00425864;PAIRED=0;PAIREDR=0;PAO=0;PQA=0;PQR=0;PRO=0;QA=78474;QR=101613;RO=2844;RPL=2192;RPP=4762.88;RPPR=6178.68;RPR=0;RUN=1;SAF=0;SAP=4762.88;SAR=2192;SRF=0;SRP=6178.68;SRR=2844;TYPE=snp;technology.ILLUMINA=1	GT:GQ:DP:AD:RO:QR:AO:QA:GL	.:.:.:.:.:.:.:.:.	.:.:.:.:.:.:.:.:.	0/0:4.77121:1:1,0:1:36:0:0:0,-0.30103,-3.59827	1/1:4.77121:4:0,4:0:0:4:144:-13.3136,-1.20412,0	0/0:4.77121:1:1,0:1:36:0:0:0,-0.30103,-3.59827	1/1:1.76091:1:0,1:0:0:1:36:-3.59827,-0.30103,0	0/0:4.77121:1:1,0:1:36:0:0:0,-0.30103,-3.59827	0/0:4.77121:1:1,0:1:36:0:0:0,-0.30103,-3.59827	1/1:4.77121:13:0,13:0:0:13:468:-42.4596,-3.91339,0	0/1:1.76091:29:18,11:18:648:11:396:-27.2529,0,-49.922	1/1:4.77121:19:0,19:0:0:19:684:-61.8903,-5.71957,0	.:.:.:.:.:.:.:.:.	0/0:4.77121:31:31,0:31:1116:0:0:0,-9.33193,-100.752	0/0:4.77121:16:16,0:16:576:0:0:0,-4.81648,-52.175	1/1:4.77121:5:0,5:0:0:5:175:-16.0937,-1.50515,0	1/1:4.77121:3:0,3:0:0:3:96:-8.95808,-0.90309,0	0/0:4.77121:1:1,0:1:35:0:0:0,-0.30103,-3.49863	1/1:4.77121:3:0,3:0:0:3:84:-7.83923,-0.90309,0	.:.:.:.:.:.:.:.:.	.:.:.:.:.:.:.:.:.	.:.:.:.:.:.:.:.:.	1/1:1.76091:1:0,1:0:0:1:36:-3.59827,-0.30103,0	1/1:4.77121:4:0,4:0:0:4:144:-13.3136,-1.20412,0	0/0:4.77121:10:10,0:10:360:0:0:0,-3.0103,-32.7443	0/0:4.77121:35:35,0:35:1260:0:0:0,-10.536,-113.705	1/1:1.76091:1:0,1:0:0:1:36:-3.59827,-0.30103,0	0/0:4.77121:1:1,0:1:36:0:0:0,-0.30103,-3.59827	1/1:4.77121:2:0,2:0:0:2:72:-6.83672,-0.60206,0	0/0:4.77121:16:16,0:16:576:0:0:0,-4.81648,-52.175	1/1:1.76091:1:0,1:0:0:1:36:-3.59827,-0.30103,0	0/0:4.77121:13:13,0:13:468:0:0:0,-3.91339,-42.4596	.:.:.:.:.:.:.:.:.	0/0:4.77121:16:16,0:16:576:0:0:0,-4.81648,-52.175	1/1:4.77121:5:0,5:0:0:5:180:-16.5521,-1.50515,0	.:.:.:.:.:.:.:.:.	1/1:1.76091:1:0,1:0:0:1:36:-3.59827,-0.30103,0	1/1:4.77121:19:0,19:0:0:19:684:-61.8903,-5.71957,0	0/0:4.77121:18:18,0:18:648:0:0:0,-5.41854,-58.6519	.:.:.:.:.:.:.:.:.	1/1:1.76091:1:0,1:0:0:1:36:-3.59827,-0.30103,0	0/1:1.76091:15:9,6:9:324:6:216:-15.2751,0,-24.9904	0/0:4.77121:4:4,0:4:144:0:0:0,-1.20412,-13.3136	1/1:4.77121:7:0,7:0:0:7:252:-23.029,-2.10721,0	.:.:.:.:.:.:.:.:.	1/1:4.77121:1:0,1:0:0:1:36:-3.59827,-0.30103,0	0/0:4.77121:48:48,0:48:1728:0:0:0,-14.4494,-155.805	1/1:4.77121:2:0,2:0:0:2:72:-6.83672,-0.60206,0	1/1:4.77121:2:0,2:0:0:2:72:-6.83672,-0.60206,0	.:.:.:.:.:.:.:.:.	0/0:4.77121:44:44,0:44:1584:0:0:0,-13.2453,-142.852	.:.:.:.:.:.:.:.:.	0/0:4.77121:22:22,0:22:792:0:0:0,-6.62266,-71.6057	.:.:.:.:.:.:.:.:.	0/0:4.77121:5:5,0:5:180:0:0:0,-1.50515,-16.5521	.:.:.:.:.:.:.:.:.	1/1:4.77121:1:0,1:0:0:1:36:-3.59827,-0.30103,0	1/1:4.77121:5:0,5:0:0:5:180:-16.5521,-1.50515,0	1/1:4.77121:1:0,1:0:0:1:36:-3.59827,-0.30103,0	0/0:4.77121:3:3,0:3:108:0:0:0,-0.90309,-10.0752	.:.:.:.:.:.:.:.:.	1/1:4.77121:3:0,3:0:0:3:108:-10.0752,-0.90309,0	.:.:.:.:.:.:.:.:.	1/1:4.77121:6:0,6:0:0:6:216:-19.7905,-1.80618,0	0/0:4.77121:3:3,0:3:108:0:0:0,-0.90309,-10.0752	1/1:4.77121:7:0,7:0:0:7:252:-23.029,-2.10721,0	1/1:4.77121:23:0,23:0:0:23:828:-74.8441,-6.92369,0	0/0:4.77121:1:1,0:1:36:0:0:0,-0.30103,-3.59827	.:.:.:.:.:.:.:.:.	.:.:.:.:.:.:.:.:.	.:.:.:.:.:.:.:.:.	0/0:4.77121:21:21,0:21:756:0:0:0,-6.32163,-68.3672	1/1:4.77121:2:0,2:0:0:2:72:-6.83672,-0.60206,0	1/1:4.77121:10:0,10:0:0:10:360:-32.7443,-3.0103,0	1/1:4.77121:15:0,15:0:0:15:540:-48.9365,-4.51545,0	1/1:4.77121:1:0,1:0:0:1:36:-3.59827,-0.30103,0	.:.:.:.:.:.:.:.:.	1/1:4.77121:9:0,9:0:0:9:324:-29.5059,-2.70927,0	0/0:4.77121:8:8,0:8:288:0:0:0,-2.40824,-26.2674	0/0:4.77121:6:6,0:6:216:0:0:0,-1.80618,-19.7905	.:.:.:.:.:.:.:.:.	.:.:.:.:.:.:.:.:.	1/1:4.77121:93:0,93:0:0:93:3348:-301.535,-27.9958,0	1/1:4.77121:1:0,1:0:0:1:36:-3.59827,-0.30103,0	1/1:4.77121:2:0,2:0:0:2:72:-6.83672,-0.60206,0	.:.:.:.:.:.:.:.:.	0/0:4.77121:10:10,0:10:360:0:0:0,-3.0103,-32.7443	.:.:.:.:.:.:.:.:.	0/0:4.77121:26:26,0:26:936:0:0:0,-7.82678,-84.5595	0/0:4.77121:2:2,0:2:72:0:0:0,-0.60206,-6.83672	0/0:4.77121:3:3,0:3:108:0:0:0,-0.90309,-10.0752	0/0:4.77121:81:81,0:81:2916:0:0:0,-24.3834,-262.674	1/1:4.77121:1:0,1:0:0:1:36:-3.59827,-0.30103,0	1/1:4.77121:6:0,6:0:0:6:216:-19.7905,-1.80618,0	1/1:4.77121:47:0,47:0:0:47:1692:-152.567,-14.1484,0	1/1:4.77121:1:0,1:0:0:1:36:-3.59827,-0.30103,0	.:.:.:.:.:.:.:.:.	.:.:.:.:.:.:.:.:.	1/1:4.77121:6:0,6:0:0:6:216:-19.7905,-1.80618,0	0/0:4.77121:1:1,0:1:36:0:0:0,-0.30103,-3.59827	0/0:4.77121:11:11,0:11:396:0:0:0,-3.31133,-35.9827	1/1:4.77121:3:0,3:0:0:3:108:-10.0752,-0.90309,0	1/1:4.77121:7:0,7:0:0:7:252:-23.029,-2.10721,0	.:.:.:.:.:.:.:.:.	1/1:4.77121:3:0,3:0:0:3:108:-10.0752,-0.90309,0	.:.:.:.:.:.:.:.:.	.:.:.:.:.:.:.:.:.	0/0:4.77121:1:1,0:1:36:0:0:0,-0.30103,-3.59827	0/0:4.77121:9:9,0:9:324:0:0:0,-2.70927,-29.5059	0/0:4.77121:28:28,0:28:1008:0:0:0,-8.42884,-91.0364	.:.:.:.:.:.:.:.:.	0/0:4.77121:7:7,0:7:252:0:0:0,-2.10721,-23.029	1/1:4.77121:7:0,7:0:0:7:252:-23.029,-2.10721,0	.:.:.:.:.:.:.:.:.	1/1:4.77121:1:0,1:0:0:1:36:-3.59827,-0.30103,0	0/0:4.77121:2:2,0:2:72:0:0:0,-0.60206,-6.83672	1/1:4.77121:1:0,1:0:0:1:36:-3.59827,-0.30103,0	.:.:.:.:.:.:.:.:.	1/1:4.77121:12:0,12:0:0:12:432:-39.2212,-3.61236,0	0/0:4.77121:2:2,0:2:72:0:0:0,-0.60206,-6.83672	1/1:4.77121:2:0,2:0:0:2:50:-4.74974,-0.60206,0	.:.:.:.:.:.:.:.:.	0/0:4.77121:25:25,0:25:900:0:0:0,-7.52575,-81.321	1/1:4.77121:3:0,3:0:0:3:102:-9.51695,-0.90309,0	.:.:.:.:.:.:.:.:.	.:.:.:.:.:.:.:.:.	.:.:.:.:.:.:.:.:.	1/1:4.77121:4:0,4:0:0:4:144:-13.3136,-1.20412,0	1/1:4.77121:4:0,4:0:0:4:144:-13.3136,-1.20412,0	1/1:4.77121:13:0,13:0:0:13:468:-42.4596,-3.91339,0	.:.:.:.:.:.:.:.:.	1/1:4.77121:4:0,4:0:0:4:144:-13.3136,-1.20412,0	0/0:4.77121:2:2,0:2:72:0:0:0,-0.60206,-6.83672	1/1:4.77121:2:0,2:0:0:2:72:-6.83672,-0.60206,0	0/0:4.77121:1:1,0:1:36:0:0:0,-0.30103,-3.59827	.:.:.:.:.:.:.:.:.	1/1:4.77121:39:0,39:0:0:39:1365:-123.152,-11.7402,0	1/1:4.77121:1:0,1:0:0:1:36:-3.59827,-0.30103,0	1/1:4.77121:3:0,3:0:0:3:108:-10.0752,-0.90309,0	0/0:4.77121:1:1,0:1:36:0:0:0,-0.30103,-3.59827	0/0:4.77121:22:22,0:22:770:0:0:0,-6.62266,-69.6227	0/0:4.77121:2:2,0:2:54:0:0:0,-0.60206,-5.12959	0/0:4.77121:1:1,0:1:36:0:0:0,-0.30103,-3.59827	0/0:4.77121:1:1,0:1:36:0:0:0,-0.30103,-3.59827	0/0:4.77121:11:11,0:11:396:0:0:0,-3.31133,-35.9827	1/1:4.77121:4:0,4:0:0:4:144:-13.3136,-1.20412,0	0/0:4.77121:5:5,0:5:180:0:0:0,-1.50515,-16.5521	0/0:4.77121:9:9,0:9:315:0:0:0,-2.70927,-28.6888	1/1:4.77121:19:0,19:0:0:19:684:-61.8903,-5.71957,0	0/0:4.77121:4:4,0:4:144:0:0:0,-1.20412,-13.3136	0/0:4.77121:3:3,0:3:108:0:0:0,-0.90309,-10.0752	.:.:.:.:.:.:.:.:.	1/1:4.77121:7:0,7:0:0:7:252:-23.029,-2.10721,0	1/1:4.77121:1:0,1:0:0:1:36:-3.59827,-0.30103,0	1/1:4.77121:3:0,3:0:0:3:108:-10.0752,-0.90309,0	.:.:.:.:.:.:.:.:.	0/0:4.77121:83:83,0:83:2988:0:0:0,-24.9855,-269.151	1/1:4.77121:2:0,2:0:0:2:72:-6.83672,-0.60206,0	0/0:4.77121:98:98,0:98:3528:0:0:0,-29.5009,-317.728	0/0:4.77121:27:27,0:27:945:0:0:0,-8.12781,-85.3666	.:.:.:.:.:.:.:.:.	.:.:.:.:.:.:.:.:.	1/1:4.77121:6:0,6:0:0:6:216:-19.7905,-1.80618,0	0/0:4.77121:3:3,0:3:108:0:0:0,-0.90309,-10.0752	0/0:4.77121:19:19,0:19:684:0:0:0,-5.71957,-61.8903	1/1:4.77121:22:0,22:0:0:22:792:-71.6057,-6.62266,0	.:.:.:.:.:.:.:.:.	0/0:4.77121:5:5,0:5:180:0:0:0,-1.50515,-16.5521	0/0:4.77121:34:34,0:34:1224:0:0:0,-10.235,-110.467	1/1:4.77121:6:0,6:0:0:6:216:-19.7905,-1.80618,0	0/0:4.77121:2:2,0:2:72:0:0:0,-0.60206,-6.83672	0/0:4.77121:1:1,0:1:36:0:0:0,-0.30103,-3.59827	.:.:.:.:.:.:.:.:.	0/0:4.77121:2:2,0:2:72:0:0:0,-0.60206,-6.83672	.:.:.:.:.:.:.:.:.	1/1:4.77121:6:0,6:0:0:6:216:-19.7905,-1.80618,0	0/0:4.77121:1:1,0:1:36:0:0:0,-0.30103,-3.59827	.:.:.:.:.:.:.:.:.	1/1:4.77121:22:0,22:0:0:22:792:-71.6057,-6.62266,0	.:.:.:.:.:.:.:.:.	.:.:.:.:.:.:.:.:.	1/1:4.77121:1:0,1:0:0:1:36:-3.59827,-0.30103,0	.:.:.:.:.:.:.:.:.	0/0:4.77121:30:30,0:30:1050:0:0:0,-9.0309,-94.8129	1/1:4.77121:4:0,4:0:0:4:144:-13.3136,-1.20412,0	.:.:.:.:.:.:.:.:.	1/1:4.77121:8:0,8:0:0:8:288:-26.2674,-2.40824,0	.:.:.:.:.:.:.:.:.	0/0:4.77121:1:1,0:1:32:0:0:0,-0.30103,-3.19931	.:.:.:.:.:.:.:.:.	.:.:.:.:.:.:.:.:.	1/1:4.77121:28:0,28:0:0:28:1008:-91.0364,-8.42884,0	1/1:4.77121:37:0,37:0:0:37:1295:-116.854,-11.1381,0	0/0:4.77121:3:3,0:3:108:0:0:0,-0.90309,-10.0752	.:.:.:.:.:.:.:.:.	1/1:4.77121:3:0,3:0:0:3:108:-10.0752,-0.90309,0	0/0:4.77121:6:6,0:6:216:0:0:0,-1.80618,-19.7905	0/0:4.77121:35:35,0:35:1225:0:0:0,-10.536,-110.557	0/0:4.77121:3:3,0:3:108:0:0:0,-0.90309,-10.0752	.:.:.:.:.:.:.:.:.	.:.:.:.:.:.:.:.:.	1/1:4.77121:1:0,1:0:0:1:36:-3.59827,-0.30103,0	0/0:4.77121:1:1,0:1:36:0:0:0,-0.30103,-3.59827	1/1:4.77121:1:0,1:0:0:1:36:-3.59827,-0.30103,0	0/0:4.77121:1:1,0:1:32:0:0:0,-0.30103,-3.19931	1/1:4.77121:84:0,84:0:0:84:2940:-264.846,-25.2865,0	0/0:4.77121:14:14,0:14:504:0:0:0,-4.21442,-45.6981	0/0:4.77121:2:2,0:2:72:0:0:0,-0.60206,-6.83672	.:.:.:.:.:.:.:.:.	0/0:4.77121:2:2,0:2:72:0:0:0,-0.60206,-6.83672	0/0:4.77121:2:2,0:2:72:0:0:0,-0.60206,-6.83672	.:.:.:.:.:.:.:.:.	0/0:4.77121:8:8,0:8:288:0:0:0,-2.40824,-26.2674	1/1:4.77121:2:0,2:0:0:2:72:-6.83672,-0.60206,0	.:.:.:.:.:.:.:.:.	0/0:4.77121:10:10,0:10:360:0:0:0,-3.0103,-32.7443	0/0:4.77121:1:1,0:1:36:0:0:0,-0.30103,-3.59827	1/1:4.77121:5:0,5:0:0:5:180:-16.5521,-1.50515,0	1/1:4.77121:1:0,1:0:0:1:36:-3.59827,-0.30103,0	0/0:4.77121:19:19,0:19:684:0:0:0,-5.71957,-61.8903	.:.:.:.:.:.:.:.:.	0/0:4.77121:1:1,0:1:36:0:0:0,-0.30103,-3.59827	1/1:4.77121:14:0,14:0:0:14:504:-45.6981,-4.21442,0	1/1:4.77121:1:0,1:0:0:1:36:-3.59827,-0.30103,0	.:.:.:.:.:.:.:.:.	0/1:1.76091:6:4,2:4:144:2:72:-5.03054,0,-11.5074	.:.:.:.:.:.:.:.:.	1/1:4.77121:1:0,1:0:0:1:27:-2.69978,-0.30103,0	1/1:4.77121:1:0,1:0:0:1:36:-3.59827,-0.30103,0	1/1:4.77121:3:0,3:0:0:3:108:-10.0752,-0.90309,0	.:.:.:.:.:.:.:.:.	0/0:4.77121:6:6,0:6:216:0:0:0,-1.80618,-19.7905	0/0:4.77121:2:2,0:2:72:0:0:0,-0.60206,-6.83672	1/1:4.77121:1:0,1:0:0:1:36:-3.59827,-0.30103,0	.:.:.:.:.:.:.:.:.	.:.:.:.:.:.:.:.:.	0/0:4.77121:1:1,0:1:36:0:0:0,-0.30103,-3.59827	.:.:.:.:.:.:.:.:.	.:.:.:.:.:.:.:.:.	.:.:.:.:.:.:.:.:.	0/0:4.77121:2:2,0:2:68:0:0:0,-0.60206,-6.45793	1/1:4.77121:6:0,6:0:0:6:216:-19.7905,-1.80618,0	0/0:4.77121:1:1,0:1:36:0:0:0,-0.30103,-3.59827	0/1:1.76091:28:16,12:16:576:12:432:-30.7924,0,-43.7461	0/0:4.77121:3:3,0:3:108:0:0:0,-0.90309,-10.0752	1/1:4.77121:4:0,4:0:0:4:144:-13.3136,-1.20412,0	1/1:4.77121:7:0,7:0:0:7:252:-23.029,-2.10721,0	.:.:.:.:.:.:.:.:.	0/0:4.77121:4:4,0:4:144:0:0:0,-1.20412,-13.3136	1/1:4.77121:65:0,65:0:0:65:2340:-210.859,-19.567,0	1/1:4.77121:7:0,7:0:0:7:252:-23.029,-2.10721,0	.:.:.:.:.:.:.:.:.	1/1:4.77121:11:0,11:0:0:11:396:-35.9827,-3.31133,0	0/0:4.77121:28:28,0:28:1008:0:0:0,-8.42884,-91.0364	0/0:4.77121:1:1,0:1:36:0:0:0,-0.30103,-3.59827	0/1:1.76091:27:13,14:13:468:14:504:-37.5703,0,-34.3318	0/0:4.77121:4:4,0:4:128:0:0:0,-1.20412,-11.8375	.:.:.:.:.:.:.:.:.	.:.:.:.:.:.:.:.:.	1/1:4.77121:61:0,61:0:0:61:2135:-192.425,-18.3628,0	1/1:4.77121:11:0,11:0:0:11:385:-34.9863,-3.31133,0	0/0:4.77121:25:25,0:25:900:0:0:0,-7.52575,-81.321	0/0:4.77121:20:20,0:20:720:0:0:0,-6.0206,-65.1288	.:.:.:.:.:.:.:.:.	.:.:.:.:.:.:.:.:.	1/1:4.77121:5:0,5:0:0:5:180:-16.5521,-1.50515,0	1/1:4.77121:7:0,7:0:0:7:252:-23.029,-2.10721,0	1/1:4.77121:1:0,1:0:0:1:32:-3.19931,-0.30103,0	1/1:4.77121:2:0,2:0:0:2:72:-6.83672,-0.60206,0	1/1:4.77121:4:0,4:0:0:4:144:-13.3136,-1.20412,0	.:.:.:.:.:.:.:.:.	.:.:.:.:.:.:.:.:.	1/1:4.77121:1:0,1:0:0:1:32:-3.19931,-0.30103,0	.:.:.:.:.:.:.:.:.	0/0:4.77121:45:45,0:45:1620:0:0:0,-13.5463,-146.09	1/1:4.77121:2:0,2:0:0:2:68:-6.45793,-0.60206,0	0/0:4.77121:10:10,0:10:360:0:0:0,-3.0103,-32.7443	.:.:.:.:.:.:.:.:.	.:.:.:.:.:.:.:.:.	0/0:4.77121:1:1,0:1:36:0:0:0,-0.30103,-3.59827	.:.:.:.:.:.:.:.:.	0/0:4.77121:3:3,0:3:108:0:0:0,-0.90309,-10.0752	.:.:.:.:.:.:.:.:.	1/1:4.77121:14:0,14:0:0:14:504:-45.6981,-4.21442,0	1/1:4.77121:7:0,7:0:0:7:245:-22.3912,-2.10721,0	1/1:4.77121:1:0,1:0:0:1:36:-3.59827,-0.30103,0	1/1:4.77121:15:0,15:0:0:15:540:-48.9365,-4.51545,0	1/1:4.77121:3:0,3:0:0:3:108:-10.0752,-0.90309,0	0/0:4.77121:27:27,0:27:972:0:0:0,-8.12781,-87.7979	1/1:4.77121:1:0,1:0:0:1:36:-3.59827,-0.30103,0	.:.:.:.:.:.:.:.:.	1/1:4.77121:41:0,41:0:0:41:1476:-133.136,-12.3422,0	0/0:4.77121:1:1,0:1:36:0:0:0,-0.30103,-3.59827	0/0:4.77121:37:37,0:37:1332:0:0:0,-11.1381,-120.182	0/0:4.77121:2:2,0:2:72:0:0:0,-0.60206,-6.83672	0/0:4.77121:2:2,0:2:68:0:0:0,-0.60206,-6.45793	.:.:.:.:.:.:.:.:.	1/1:4.77121:12:0,12:0:0:12:432:-39.2212,-3.61236,0	1/1:4.77121:1:0,1:0:0:1:36:-3.59827,-0.30103,0	0/0:4.77121:59:59,0:59:2124:0:0:0,-17.7608,-191.428	1/1:4.77121:11:0,11:0:0:11:396:-35.9827,-3.31133,0	0/0:4.77121:15:15,0:15:540:0:0:0,-4.51545,-48.9365	0/0:4.77121:8:8,0:8:288:0:0:0,-2.40824,-26.2674	.:.:.:.:.:.:.:.:.	.:.:.:.:.:.:.:.:.	0/1:-0:31:3,28:3:108:28:1008:-81.7044,0,-0.74324	0/0:4.77121:61:61,0:61:2196:0:0:0,-18.3628,-197.905	1/1:4.77121:2:0,2:0:0:2:72:-6.83672,-0.60206,0	.:.:.:.:.:.:.:.:.	0/0:4.77121:3:3,0:3:108:0:0:0,-0.90309,-10.0752	1/1:4.77121:17:0,17:0:0:17:612:-55.4134,-5.11751,0	0/0:4.77121:9:9,0:9:324:0:0:0,-2.70927,-29.5059	.:.:.:.:.:.:.:.:.	.:.:.:.:.:.:.:.:.	1/1:4.77121:5:0,5:0:0:5:175:-16.0937,-1.50515,0	.:.:.:.:.:.:.:.:.	0/0:4.77121:1:1,0:1:36:0:0:0,-0.30103,-3.59827	0/0:4.77121:85:85,0:85:2976:0:0:0,-25.5875,-268.085	0/0:4.77121:36:36,0:36:1296:0:0:0,-10.8371,-116.944	0/0:4.77121:41:41,0:41:1435:0:0:0,-12.3422,-129.449	0/0:4.77121:55:55,0:55:1980:0:0:0,-16.5566,-178.474	0/0:4.77121:4:4,0:4:144:0:0:0,-1.20412,-13.3136	.:.:.:.:.:.:.:.:.	1/1:4.77121:21:0,21:0:0:21:756:-68.3672,-6.32163,0	1/1:4.77121:4:0,4:0:0:4:144:-13.3136,-1.20412,0	.:.:.:.:.:.:.:.:.	.:.:.:.:.:.:.:.:.	0/0:4.77121:3:3,0:3:108:0:0:0,-0.90309,-10.0752	.:.:.:.:.:.:.:.:.	0/0:4.77121:6:6,0:6:216:0:0:0,-1.80618,-19.7905	0/0:4.77121:2:2,0:2:72:0:0:0,-0.60206,-6.83672	.:.:.:.:.:.:.:.:.	.:.:.:.:.:.:.:.:.	1/1:4.77121:2:0,2:0:0:2:72:-6.83672,-0.60206,0	1/1:4.77121:10:0,10:0:0:10:360:-32.7443,-3.0103,0	0/0:4.77121:7:7,0:7:252:0:0:0,-2.10721,-23.029	.:.:.:.:.:.:.:.:.	1/1:4.77121:15:0,15:0:0:15:540:-48.9365,-4.51545,0	.:.:.:.:.:.:.:.:.	0/0:4.77121:102:102,0:102:3570:0:0:0,-30.7051,-321.524	1/1:4.77121:6:0,6:0:0:6:216:-19.7905,-1.80618,0	1/1:4.77121:8:0,8:0:0:8:288:-26.2674,-2.40824,0	1/1:4.77121:3:0,3:0:0:3:108:-10.0752,-0.90309,0	1/1:4.77121:4:0,4:0:0:4:140:-12.9449,-1.20412,0	0/1:1.76091:13:9,4:9:324:4:144:-9.40023,0,-25.5925	1/1:4.77121:1:0,1:0:0:1:36:-3.59827,-0.30103,0	0/0:4.77121:34:34,0:34:1224:0:0:0,-10.235,-110.467	0/1:1.76091:18:11,7:11:396:7:252:-17.6104,0,-30.5642	1/1:4.77121:18:0,18:0:0:18:648:-58.6519,-5.41854,0	1/1:4.77121:111:0,111:0:0:111:3996:-359.827,-33.4143,0	1/1:4.77121:6:0,6:0:0:6:216:-19.7905,-1.80618,0	0/0:4.77121:4:4,0:4:144:0:0:0,-1.20412,-13.3136	0/0:4.77121:1:1,0:1:36:0:0:0,-0.30103,-3.59827	1/1:4.77121:14:0,14:0:0:14:504:-45.6981,-4.21442,0	.:.:.:.:.:.:.:.:.	0/0:4.77121:19:19,0:19:684:0:0:0,-5.71957,-61.8903	0/0:4.77121:11:11,0:11:396:0:0:0,-3.31133,-35.9827	1/1:4.77121:5:0,5:0:0:5:180:-16.5521,-1.50515,0	1/1:4.77121:9:0,9:0:0:9:324:-29.5059,-2.70927,0	.:.:.:.:.:.:.:.:.	1/1:4.77121:3:0,3:0:0:3:108:-10.0752,-0.90309,0	1/1:4.77121:6:0,6:0:0:6:216:-19.7905,-1.80618,0	1/1:4.77121:2:0,2:0:0:2:72:-6.83672,-0.60206,0	0/0:4.77121:3:3,0:3:105:0:0:0,-0.90309,-9.79616	0/0:4.77121:12:12,0:12:432:0:0:0,-3.61236,-39.2212	0/0:4.77121:3:3,0:3:108:0:0:0,-0.90309,-10.0752	1/1:4.77121:4:0,4:0:0:4:144:-13.3136,-1.20412,0	0/0:4.77121:1:1,0:1:36:0:0:0,-0.30103,-3.59827	.:.:.:.:.:.:.:.:.	0/0:4.77121:1:1,0:1:36:0:0:0,-0.30103,-3.59827	0/0:4.77121:1:1,0:1:36:0:0:0,-0.30103,-3.59827	0/0:4.77121:1:1,0:1:36:0:0:0,-0.30103,-3.59827	0/0:4.77121:2:2,0:2:72:0:0:0,-0.60206,-6.83672	1/1:4.77121:5:0,5:0:0:5:180:-16.5521,-1.50515,0	0/0:4.77121:35:35,0:35:1260:0:0:0,-10.536,-113.705	0/0:4.77121:1:1,0:1:36:0:0:0,-0.30103,-3.59827	0/0:4.77121:6:6,0:6:216:0:0:0,-1.80618,-19.7905	0/0:4.77121:14:14,0:14:504:0:0:0,-4.21442,-45.6981	0/0:4.77121:4:4,0:4:144:0:0:0,-1.20412,-13.3136	1/1:4.77121:1:0,1:0:0:1:36:-3.59827,-0.30103,0	.:.:.:.:.:.:.:.:.	.:.:.:.:.:.:.:.:.	.:.:.:.:.:.:.:.:.	0/0:4.77121:5:5,0:5:180:0:0:0,-1.50515,-16.5521	0/0:4.77121:1:1,0:1:36:0:0:0,-0.30103,-3.59827	1/1:4.77121:11:0,11:0:0:11:396:-35.9827,-3.31133,0	0/1:1.76091:31:8,23:8:288:23:805:-63.4396,0,-16.9355	1/1:4.77121:8:0,8:0:0:8:288:-26.2674,-2.40824,0	0/0:4.77121:2:2,0:2:72:0:0:0,-0.60206,-6.83672	1/1:4.77121:3:0,3:0:0:3:105:-9.79616,-0.90309,0	0/0:4.77121:8:8,0:8:288:0:0:0,-2.40824,-26.2674	1/1:4.77121:2:0,2:0:0:2:72:-6.83672,-0.60206,0	1/1:4.77121:9:0,9:0:0:9:324:-29.5059,-2.70927,0	.:.:.:.:.:.:.:.:.	1/1:4.77121:6:0,6:0:0:6:216:-19.7905,-1.80618,0	1/1:4.77121:1:0,1:0:0:1:36:-3.59827,-0.30103,0	.:.:.:.:.:.:.:.:.	0/0:4.77121:2:2,0:2:72:0:0:0,-0.60206,-6.83672	1/1:4.77121:3:0,3:0:0:3:105:-9.79616,-0.90309,0	.:.:.:.:.:.:.:.:.	0/0:4.77121:1:1,0:1:36:0:0:0,-0.30103,-3.59827	1/1:4.77121:1:0,1:0:0:1:36:-3.59827,-0.30103,0	.:.:.:.:.:.:.:.:.	.:.:.:.:.:.:.:.:.	.:.:.:.:.:.:.:.:.	.:.:.:.:.:.:.:.:.	1/1:4.77121:1:0,1:0:0:1:36:-3.59827,-0.30103,0	1/1:4.77121:24:0,24:0:0:24:864:-78.0826,-7.22472,0	.:.:.:.:.:.:.:.:.	0/0:4.77121:3:3,0:3:105:0:0:0,-0.90309,-9.79616	0/0:4.77121:36:36,0:36:1296:0:0:0,-10.8371,-116.944	0/0:4.77121:18:18,0:18:648:0:0:0,-5.41854,-58.6519	1/1:4.77121:1:0,1:0:0:1:36:-3.59827,-0.30103,0	1/1:4.77121:3:0,3:0:0:3:105:-9.79616,-0.90309,0	.:.:.:.:.:.:.:.:.	1/1:4.77121:10:0,10:0:0:10:360:-32.7443,-3.0103,0	1/1:4.77121:2:0,2:0:0:2:72:-6.83672,-0.60206,0	.:.:.:.:.:.:.:.:.	0/0:4.77121:6:6,0:6:216:0:0:0,-1.80618,-19.7905	0/1:1.76091:37:23,14:23:828:14:504:-34.56,0,-63.706	.:.:.:.:.:.:.:.:.	1/1:4.77121:16:0,16:0:0:16:576:-52.175,-4.81648,0	1/1:4.77121:57:0,57:0:0:57:2052:-184.951,-17.1587,0	1/1:4.77121:1:0,1:0:0:1:34:-3.39891,-0.30103,0	1/1:4.77121:13:0,13:0:0:13:468:-42.4596,-3.91339,0	0/0:4.77121:7:7,0:7:245:0:0:0,-2.10721,-22.3912	.:.:.:.:.:.:.:.:.	.:.:.:.:.:.:.:.:.	.:.:.:.:.:.:.:.:.	1/1:4.77121:3:0,3:0:0:3:108:-10.0752,-0.90309,0	0/0:4.77121:6:6,0:6:216:0:0:0,-1.80618,-19.7905	0/0:4.77121:2:2,0:2:72:0:0:0,-0.60206,-6.83672	0/0:4.77121:8:8,0:8:288:0:0:0,-2.40824,-26.2674	.:.:.:.:.:.:.:.:.	0/0:4.77121:9:9,0:9:324:0:0:0,-2.70927,-29.5059	1/1:4.77121:4:0,4:0:0:4:144:-13.3136,-1.20412,0	0/0:4.77121:21:21,0:21:735:0:0:0,-6.32163,-66.474	0/0:4.77121:11:11,0:11:385:0:0:0,-3.31133,-34.9863	0/0:4.77121:2:2,0:2:68:0:0:0,-0.60206,-6.45793	0/0:4.77121:2:2,0:2:68:0:0:0,-0.60206,-6.45793	.:.:.:.:.:.:.:.:.	0/0:4.77121:9:9,0:9:324:0:0:0,-2.70927,-29.5059	1/1:4.77121:11:0,11:0:0:11:396:-35.9827,-3.31133,0	1/1:4.77121:4:0,4:0:0:4:144:-13.3136,-1.20412,0	.:.:.:.:.:.:.:.:.	.:.:.:.:.:.:.:.:.	0/0:4.77121:6:6,0:6:216:0:0:0,-1.80618,-19.7905	.:.:.:.:.:.:.:.:.	.:.:.:.:.:.:.:.:.	1/1:4.77121:15:0,15:0:0:15:540:-48.9365,-4.51545,0	.:.:.:.:.:.:.:.:.	1/1:4.77121:1:0,1:0:0:1:36:-3.59827,-0.30103,0	0/0:4.77121:121:121,0:121:4236:0:0:0,-36.4246,-381.44	1/1:4.77121:21:0,21:0:0:21:756:-68.3672,-6.32163,0	0/0:4.77121:6:6,0:6:216:0:0:0,-1.80618,-19.7905	.:.:.:.:.:.:.:.:.	.:.:.:.:.:.:.:.:.	.:.:.:.:.:.:.:.:.	1/1:4.77121:33:0,33:0:0:33:1188:-107.229,-9.93399,0	1/1:4.77121:2:0,2:0:0:2:72:-6.83672,-0.60206,0	0/0:4.77121:4:4,0:4:144:0:0:0,-1.20412,-13.3136	1/1:4.77121:21:0,21:0:0:21:756:-68.3672,-6.32163,0	0/0:4.77121:7:7,0:7:252:0:0:0,-2.10721,-23.029	1/1:4.77121:9:0,9:0:0:9:324:-29.5059,-2.70927,0	.:.:.:.:.:.:.:.:.	0/0:4.77121:2:2,0:2:72:0:0:0,-0.60206,-6.83672	0/0:4.77121:2:2,0:2:72:0:0:0,-0.60206,-6.83672	1/1:4.77121:3:0,3:0:0:3:108:-10.0752,-0.90309,0	1/1:4.77121:2:0,2:0:0:2:72:-6.83672,-0.60206,0	0/0:4.77121:3:3,0:3:108:0:0:0,-0.90309,-10.0752	1/1:4.77121:1:0,1:0:0:1:36:-3.59827,-0.30103,0	1/1:4.77121:11:0,11:0:0:11:396:-35.9827,-3.31133,0	.:.:.:.:.:.:.:.:.	1/1:4.77121:2:0,2:0:0:2:72:-6.83672,-0.60206,0	0/0:4.77121:41:41,0:41:1435:0:0:0,-12.3422,-129.449	1/1:4.77121:1:0,1:0:0:1:36:-3.59827,-0.30103,0	0/0:4.77121:4:4,0:4:144:0:0:0,-1.20412,-13.3136	0/0:4.77121:19:19,0:19:684:0:0:0,-5.71957,-61.8903	.:.:.:.:.:.:.:.:.	1/1:4.77121:8:0,8:0:0:8:288:-26.2674,-2.40824,0	.:.:.:.:.:.:.:.:.	.:.:.:.:.:.:.:.:.	1/1:4.77121:24:0,24:0:0:24:864:-78.0826,-7.22472,0	1/1:4.77121:1:0,1:0:0:1:34:-3.39891,-0.30103,0	.:.:.:.:.:.:.:.:.	1/1:4.77121:3:0,3:0:0:3:108:-10.0752,-0.90309,0	1/1:4.77121:18:0,18:0:0:18:648:-58.6519,-5.41854,0	1/1:4.77121:7:0,7:0:0:7:252:-23.029,-2.10721,0	.:.:.:.:.:.:.:.:.	0/0:4.77121:9:9,0:9:324:0:0:0,-2.70927,-29.5059	0/0:4.77121:5:5,0:5:180:0:0:0,-1.50515,-16.5521	1/1:4.77121:15:0,15:0:0:15:540:-48.9365,-4.51545,0	.:.:.:.:.:.:.:.:.	1/1:4.77121:1:0,1:0:0:1:36:-3.59827,-0.30103,0	0/0:4.77121:1:1,0:1:32:0:0:0,-0.30103,-3.19931	1/1:4.77121:3:0,3:0:0:3:108:-10.0752,-0.90309,0	1/1:4.77121:14:0,14:0:0:14:504:-45.6981,-4.21442,0	0/0:4.77121:1:1,0:1:32:0:0:0,-0.30103,-3.19931	.:.:.:.:.:.:.:.:.	0/0:4.77121:57:57,0:57:2052:0:0:0,-17.1587,-184.951	1/1:4.77121:3:0,3:0:0:3:108:-10.0752,-0.90309,0	.:.:.:.:.:.:.:.:.	0/0:4.77121:20:20,0:20:720:0:0:0,-6.0206,-65.1288	0/0:4.77121:1:1,0:1:36:0:0:0,-0.30103,-3.59827	0/0:4.77121:19:19,0:19:684:0:0:0,-5.71957,-61.8903	1/1:4.77121:20:0,20:0:0:20:720:-65.1288,-6.0206,0	0/0:4.77121:13:13,0:13:468:0:0:0,-3.91339,-42.4596	1/1:4.77121:3:0,3:0:0:3:108:-10.0752,-0.90309,0	1/1:4.77121:1:0,1:0:0:1:36:-3.59827,-0.30103,0	1/1:4.77121:26:0,26:0:0:26:936:-84.5595,-7.82678,0	1/1:4.77121:2:0,2:0:0:2:72:-6.83672,-0.60206,0	.:.:.:.:.:.:.:.:.	0/0:4.77121:132:132,0:132:4620:0:0:0,-39.736,-415.987	1/1:4.77121:7:0,7:0:0:7:252:-23.029,-2.10721,0	1/1:4.77121:2:0,2:0:0:2:72:-6.83672,-0.60206,0	0/0:4.77121:26:26,0:26:936:0:0:0,-7.82678,-84.5595	1/1:4.77121:6:0,6:0:0:6:216:-19.7905,-1.80618,0	.:.:.:.:.:.:.:.:.	1/1:4.77121:5:0,5:0:0:5:180:-16.5521,-1.50515,0	1/1:4.77121:8:0,8:0:0:8:288:-26.2674,-2.40824,0	.:.:.:.:.:.:.:.:.	.:.:.:.:.:.:.:.:.	0/0:4.77121:2:2,0:2:72:0:0:0,-0.60206,-6.83672	0/0:4.77121:1:1,0:1:36:0:0:0,-0.30103,-3.59827	.:.:.:.:.:.:.:.:.	1/1:4.77121:3:0,3:0:0:3:108:-10.0752,-0.90309,0	1/1:4.77121:2:0,2:0:0:2:68:-6.45793,-0.60206,0	1/1:4.77121:2:0,2:0:0:2:72:-6.83672,-0.60206,0	1/1:4.77121:7:0,7:0:0:7:245:-22.3912,-2.10721,0	.:.:.:.:.:.:.:.:.	0/0:4.77121:20:20,0:20:720:0:0:0,-6.0206,-65.1288	0/0:4.77121:5:5,0:5:180:0:0:0,-1.50515,-16.5521	.:.:.:.:.:.:.:.:.	1/1:4.77121:1:0,1:0:0:1:36:-3.59827,-0.30103,0	1/1:4.77121:7:0,7:0:0:7:252:-23.029,-2.10721,0	0/0:4.77121:3:3,0:3:108:0:0:0,-0.90309,-10.0752	0/0:4.77121:1:1,0:1:34:0:0:0,-0.30103,-3.39891	.:.:.:.:.:.:.:.:.	1/1:4.77121:3:0,3:0:0:3:108:-10.0752,-0.90309,0	1/1:4.77121:1:0,1:0:0:1:36:-3.59827,-0.30103,0	.:.:.:.:.:.:.:.:.	1/1:4.77121:20:0,20:0:0:20:701:-63.4154,-6.0206,0	1/1:4.77121:10:0,10:0:0:10:360:-32.7443,-3.0103,0	1/1:4.77121:5:0,5:0:0:5:180:-16.5521,-1.50515,0	.:.:.:.:.:.:.:.:.	1/1:4.77121:1:0,1:0:0:1:36:-3.59827,-0.30103,0	.:.:.:.:.:.:.:.:.	0/0:4.77121:2:2,0:2:72:0:0:0,-0.60206,-6.83672	1/1:4.77121:11:0,11:0:0:11:396:-35.9827,-3.31133,0	.:.:.:.:.:.:.:.:.	1/1:4.77121:63:0,63:0:0:63:2268:-204.382,-18.9649,0	1/1:4.77121:4:0,4:0:0:4:144:-13.3136,-1.20412,0	1/1:4.77121:6:0,6:0:0:6:210:-19.2425,-1.80618,0	1/1:4.77121:9:0,9:0:0:9:324:-29.5059,-2.70927,0	0/0:4.77121:12:12,0:12:432:0:0:0,-3.61236,-39.2212	0/0:4.77121:14:14,0:14:504:0:0:0,-4.21442,-45.6981	.:.:.:.:.:.:.:.:.	.:.:.:.:.:.:.:.:.	.:.:.:.:.:.:.:.:.	0/0:4.77121:1:1,0:1:36:0:0:0,-0.30103,-3.59827	1/1:4.77121:3:0,3:0:0:3:108:-10.0752,-0.90309,0	0/1:1.76091:6:3,3:3:108:3:108:-8.26899,0,-8.26899	1/1:4.77121:9:0,9:0:0:9:324:-29.5059,-2.70927,0	1/1:4.77121:2:0,2:0:0:2:72:-6.83672,-0.60206,0	.:.:.:.:.:.:.:.:.	0/0:4.77121:16:16,0:16:576:0:0:0,-4.81648,-52.175	0/0:4.77121:34:34,0:34:1224:0:0:0,-10.235,-110.467	1/1:4.77121:1:0,1:0:0:1:36:-3.59827,-0.30103,0	.:.:.:.:.:.:.:.:.	.:.:.:.:.:.:.:.:.	1/1:4.77121:5:0,5:0:0:5:180:-16.5521,-1.50515,0	1/1:4.77121:1:0,1:0:0:1:36:-3.59827,-0.30103,0	0/0:4.77121:7:7,0:7:252:0:0:0,-2.10721,-23.029	0/0:4.77121:1:1,0:1:36:0:0:0,-0.30103,-3.59827	.:.:.:.:.:.:.:.:.	1/1:4.77121:5:0,5:0:0:5:180:-16.5521,-1.50515,0	0/0:4.77121:1:1,0:1:36:0:0:0,-0.30103,-3.59827	.:.:.:.:.:.:.:.:.	1/1:4.77121:7:0,7:0:0:7:252:-23.029,-2.10721,0	.:.:.:.:.:.:.:.:.	1/1:4.77121:1:0,1:0:0:1:36:-3.59827,-0.30103,0	1/1:4.77121:6:0,6:0:0:6:216:-19.7905,-1.80618,0	.:.:.:.:.:.:.:.:.	.:.:.:.:.:.:.:.:.	0/0:4.77121:32:32,0:32:1152:0:0:0,-9.63296,-103.99	.:.:.:.:.:.:.:.:.	1/1:4.77121:2:0,2:0:0:2:72:-6.83672,-0.60206,0	0/0:4.77121:4:4,0:4:136:0:0:0,-1.20412,-12.576	.:.:.:.:.:.:.:.:.	1/1:4.77121:16:0,16:0:0:16:576:-52.175,-4.81648,0	.:.:.:.:.:.:.:.:.	1/1:4.77121:24:0,24:0:0:24:864:-78.0826,-7.22472,0	.:.:.:.:.:.:.:.:.	1/1:4.77121:3:0,3:0:0:3:84:-7.83923,-0.90309,0	0/0:4.77121:6:6,0:6:216:0:0:0,-1.80618,-19.7905	0/0:4.77121:2:2,0:2:72:0:0:0,-0.60206,-6.83672	0/0:4.77121:6:6,0:6:216:0:0:0,-1.80618,-19.7905	1/1:4.77121:4:0,4:0:0:4:144:-13.3136,-1.20412,0	0/0:4.77121:1:1,0:1:36:0:0:0,-0.30103,-3.59827	0/0:4.77121:2:2,0:2:72:0:0:0,-0.60206,-6.83672	0/0:4.77121:1:1,0:1:36:0:0:0,-0.30103,-3.59827	0/0:4.77121:4:4,0:4:144:0:0:0,-1.20412,-13.3136	0/0:4.77121:1:1,0:1:32:0:0:0,-0.30103,-3.19931	0/0:4.77121:1:1,0:1:36:0:0:0,-0.30103,-3.59827	.:.:.:.:.:.:.:.:.	.:.:.:.:.:.:.:.:.	1/1:4.77121:4:0,4:0:0:4:144:-13.3136,-1.20412,0	.:.:.:.:.:.:.:.:.	1/1:4.77121:1:0,1:0:0:1:36:-3.59827,-0.30103,0	.:.:.:.:.:.:.:.:.
chr1	239376	.	G	T	285903	.	AB=0.746751;ABP=1427.2;AC=257;AF=0.203968;AN=1260;AO=13251;CIGAR=1X;DP=49614;DPB=49614;DPRA=1.49232;EPP=28777.2;EPPR=78964.3;GTI=307;LEN=1;MEANALT=1;MQM=60;MQMR=60;NS=944;NUMALT=1;ODDS=0.000267007;PAIRED=0;PAIREDR=0;PAO=0;PQA=0;PQR=0;PRO=0;QA=467975;QR=1.28959e+06;RO=36363;RPL=0;RPP=28777.2;RPPR=78964.3;RPR=13251;RUN=1;SAF=0;SAP=28777.2;SAR=13251;SRF=0;SRP=78964.3;SRR=36363;TYPE=snp;technology.ILLUMINA=1	GT:GQ:DP:AD:RO:QR:AO:QA:GL	0/0:29.7543:3:3,0:3:108:0:0:0,-0.90309,-10.0752	0/0:29.7543:8:8,0:8:288:0:0:0,-2.40824,-26.2674	0/0:29.7543:7:7,0:7:252:0:0:0,-2.10721,-23.029	0/0:29.7543:17:17,0:17:612:0:0:0,-5.11751,-55.4134	0/0:29.7543:10:10,0:10:360:0:0:0,-3.0103,-32.7443	0/1:26.7463:16:2,14:2:72:14:504:-40.8816,0,-2.02024	0/0:29.7543:34:34,0:34:1224:0:0:0,-10.235,-110.467	0/0:29.7543:10:10,0:10:360:0:0:0,-3.0103,-32.7443	0/0:29.7543:310:310,0:310:10850:0:0:0,-93.3193,-976.467	0/0:29.7543:268:268,0:268:9648:0:0:0,-80.676,-868.264	1/1:29.7543:295:0,295:0:0:295:10327:-929.415,-88.8039,0	0/0:29.7543:1:1,0:1:36:0:0:0,-0.30103,-3.59827	0/0:29.7543:133:126,7:126:4536:7:252:0,-17.008,-385.375	1/1:29.7543:89:0,89:0:0:89:3204:-288.582,-26.7917,0	0/0:29.7543:13:13,0:13:468:0:0:0,-3.91339,-42.4596	0/0:29.7543:26:26,0:26:911:0:0:0,-7.82678,-82.3079	0/0:29.7543:43:43,0:43:1505:0:0:0,-12.9443,-135.747	0/0:29.7543:13:13,0:13:455:0:0:0,-3.91339,-41.2838	0/0:29.7543:1:1,0:1:36:0:0:0,-0.30103,-3.59827	0/0:29.7543:1:1,0:1:36:0:0:0,-0.30103,-3.59827	0/0:29.7543:1:1,0:1:36:0:0:0,-0.30103,-3.59827	0/0:29.7543:13:13,0:13:468:0:0:0,-3.91339,-42.4596	1/1:29.7543:74:0,74:0:0:74:2664:-240.005,-22.2762,0	0/0:29.7543:62:62,0:62:2170:0:0:0,-18.6639,-195.573	1/1:29.7543:313:0,313:0:0:313:10955:-985.914,-94.2224,0	1/1:29.7543:40:0,40:0:0:40:1440:-129.898,-12.0412,0	0/0:29.7543:3:3,0:3:108:0:0:0,-0.90309,-10.0752	1/1:29.7543:22:0,22:0:0:22:792:-71.6057,-6.62266,0	1/1:29.7543:194:4,190:4:136:190:6650:-586.039,-45.8238,0	0/0:29.7543:17:17,0:17:612:0:0:0,-5.11751,-55.4134	1/1:29.7543:80:0,80:0:0:80:2800:-252.251,-24.0824,0	0/0:29.7543:3:3,0:3:93:0:0:0,-0.90309,-8.67847	0/0:29.7543:100:100,0:100:3600:0:0:0,-30.103,-324.205	0/0:29.7543:60:60,0:60:2160:0:0:0,-18.0618,-194.667	1/1:0.00459571:1:0,1:0:0:1:36:-3.59827,-0.30103,0	0/0:29.7543:2:2,0:2:72:0:0:0,-0.60206,-6.83672	0/0:29.7543:207:207,0:207:7452:0:0:0,-62.3132,-670.718	0/0:29.7543:125:125,0:125:4500:0:0:0,-37.6287,-405.166	0/0:29.7543:10:10,0:10:350:0:0:0,-3.0103,-31.8375	1/1:29.7543:7:0,7:0:0:7:245:-22.3912,-2.10721,0	0/0:29.7543:75:75,0:75:2626:0:0:0,-22.5772,-236.597	0/0:29.7543:15:15,0:15:525:0:0:0,-4.51545,-47.5814	0/0:29.7543:31:31,0:31:1116:0:0:0,-9.33193,-100.752	0/0:29.7543:2:2,0:2:72:0:0:0,-0.60206,-6.83672	0/0:29.7543:4:4,0:4:144:0:0:0,-1.20412,-13.3136	0/0:29.7543:471:471,0:471:16485:0:0:0,-141.785,-1483.42	1/1:29.7543:78:0,78:0:0:78:2730:-245.954,-23.4803,0	0/0:29.7543:13:13,0:13:455:0:0:0,-3.91339,-41.2838	1/1:0.00459571:1:0,1:0:0:1:36:-3.59827,-0.30103,0	0/0:29.7543:223:223,0:223:7805:0:0:0,-67.1297,-702.525	0/0:29.7543:25:25,0:25:900:0:0:0,-7.52575,-81.321	0/0:29.7543:217:217,0:217:7595:0:0:0,-65.3235,-683.632	0/0:29.7543:6:6,0:6:216:0:0:0,-1.80618,-19.7905	1/1:29.7543:17:0,17:0:0:17:612:-55.4134,-5.11751,0	0/0:29.7543:2:2,0:2:72:0:0:0,-0.60206,-6.83672	1/1:29.7543:2:0,2:0:0:2:72:-6.83672,-0.60206,0	0/0:29.7543:34:34,0:34:1190:0:0:0,-10.235,-107.408	0/0:29.7543:44:44,0:44:1540:0:0:0,-13.2453,-138.896	0/0:29.7543:10:10,0:10:360:0:0:0,-3.0103,-32.7443	0/0:29.7543:2:2,0:2:72:0:0:0,-0.60206,-6.83672	0/0:29.7543:37:37,0:37:1332:0:0:0,-11.1381,-120.182	0/0:29.7543:8:8,0:8:288:0:0:0,-2.40824,-26.2674	1/1:29.7543:17:0,17:0:0:17:612:-55.4134,-5.11751,0	0/1:26.7463:53:46,7:46:1656:7:252:-7.07437,0,-133.374	0/0:29.7543:45:45,0:45:1620:0:0:0,-13.5463,-146.09	0/0:29.7543:352:352,0:352:12672:0:0:0,-105.963,-1140.29	.:.:.:.:.:.:.:.:.	0/0:29.7543:2:2,0:2:72:0:0:0,-0.60206,-6.83672	1/1:29.7543:2:0,2:0:0:2:72:-6.83672,-0.60206,0	0/0:29.7543:3:3,0:3:108:0:0:0,-0.90309,-10.0752	0/0:29.7543:89:89,0:89:3204:0:0:0,-26.7917,-288.582	1/1:29.7543:32:0,32:0:0:32:1152:-103.99,-9.63296,0	0/0:29.7543:210:210,0:210:7350:0:0:0,-63.2163,-661.591	0/0:29.7543:275:275,0:275:9619:0:0:0,-82.7832,-865.722	0/0:29.7543:18:18,0:18:648:0:0:0,-5.41854,-58.6519	1/1:0.00459571:1:0,1:0:0:1:36:-3.59827,-0.30103,0	0/0:29.7543:37:37,0:37:1332:0:0:0,-11.1381,-120.182	0/0:29.7543:191:191,0:191:6876:0:0:0,-57.4967,-618.903	0/0:29.7543:22:22,0:22:792:0:0:0,-6.62266,-71.6057	0/0:29.7543:4:4,0:4:144:0:0:0,-1.20412,-13.3136	0/0:29.7543:3:3,0:3:108:0:0:0,-0.90309,-10.0752	0/0:29.7543:806:806,0:806:28210:0:0:0,-242.63,-2538.26	1/1:29.7543:14:0,14:0:0:14:504:-45.6981,-4.21442,0	0/0:29.7543:8:8,0:8:288:0:0:0,-2.40824,-26.2674	0/0:29.7543:6:6,0:6:216:0:0:0,-1.80618,-19.7905	1/1:29.7543:79:0,79:0:0:79:2765:-249.102,-23.7814,0	0/0:29.7543:1:1,0:1:36:0:0:0,-0.30103,-3.59827	0/0:29.7543:86:86,0:86:3010:0:0:0,-25.8886,-271.144	0/0:29.7543:14:14,0:14:504:0:0:0,-4.21442,-45.6981	0/0:29.7543:26:26,0:26:910:0:0:0,-7.82678,-82.2178	0/0:29.7543:621:621,0:621:21735:0:0:0,-186.94,-1955.73	0/0:29.7543:3:3,0:3:108:0:0:0,-0.90309,-10.0752	0/0:29.7543:35:35,0:35:1225:0:0:0,-10.536,-110.557	0/0:29.7543:340:340,0:340:12240:0:0:0,-102.35,-1101.43	1/1:0.00459571:1:0,1:0:0:1:36:-3.59827,-0.30103,0	0/0:29.7543:7:7,0:7:252:0:0:0,-2.10721,-23.029	0/0:29.7543:7:7,0:7:252:0:0:0,-2.10721,-23.029	0/0:29.7543:114:114,0:114:4104:0:0:0,-34.3174,-369.543	0/0:29.7543:4:4,0:4:136:0:0:0,-1.20412,-12.576	1/1:29.7543:83:0,83:0:0:83:2905:-261.697,-24.9855,0	0/0:29.7543:24:24,0:24:864:0:0:0,-7.22472,-78.0826	0/0:29.7543:52:52,0:52:1872:0:0:0,-15.6536,-168.759	0/0:29.7543:2:2,0:2:72:0:0:0,-0.60206,-6.83672	0/0:29.7543:30:30,0:30:1080:0:0:0,-9.0309,-97.5132	.:.:.:.:.:.:.:.:.	0/0:29.7543:1:1,0:1:36:0:0:0,-0.30103,-3.59827	0/0:29.7543:18:18,0:18:630:0:0:0,-5.41854,-57.0277	0/0:29.7543:43:43,0:43:1548:0:0:0,-12.9443,-139.613	0/0:29.7543:177:177,0:177:6196:0:0:0,-53.2823,-557.771	0/0:29.7543:15:15,0:15:540:0:0:0,-4.51545,-48.9365	0/0:29.7543:62:62,0:62:2232:0:0:0,-18.6639,-201.144	0/0:29.7543:84:84,0:84:3024:0:0:0,-25.2865,-272.389	0/0:29.7543:18:18,0:18:630:0:0:0,-5.41854,-57.0277	0/0:29.7543:15:15,0:15:540:0:0:0,-4.51545,-48.9365	0/1:26.7463:25:20,5:20:720:5:180:-9.02631,0,-57.603	0/0:29.7543:10:10,0:10:360:0:0:0,-3.0103,-32.7443	0/0:29.7543:4:4,0:4:144:0:0:0,-1.20412,-13.3136	1/1:29.7543:149:0,149:0:0:149:5217:-469.696,-44.8535,0	0/0:29.7543:9:9,0:9:324:0:0:0,-2.70927,-29.5059	0/0:29.7543:19:19,0:19:684:0:0:0,-5.71957,-61.8903	0/0:29.7543:3:3,0:3:108:0:0:0,-0.90309,-10.0752	0/0:29.7543:203:203,0:203:7308:0:0:0,-61.1091,-657.765	1/1:29.7543:136:0,136:0:0:136:4896:-440.789,-40.9401,0	0/0:29.7543:17:17,0:17:612:0:0:0,-5.11751,-55.4134	0/0:29.7543:3:3,0:3:108:0:0:0,-0.90309,-10.0752	0/0:29.7543:1:1,0:1:36:0:0:0,-0.30103,-3.59827	0/1:26.7463:35:10,25:10:360:25:900:-70.785,0,-22.2083	0/0:29.7543:20:20,0:20:720:0:0:0,-6.0206,-65.1288	0/0:29.7543:262:262,0:262:9432:0:0:0,-78.8699,-848.833	0/0:29.7543:8:8,0:8:280:0:0:0,-2.40824,-25.54	1/1:29.7543:17:0,17:0:0:17:612:-55.4134,-5.11751,0	0/0:29.7543:7:7,0:7:252:0:0:0,-2.10721,-23.029	0/0:29.7543:72:72,0:72:2592:0:0:0,-21.6742,-233.528	0/0:29.7543:18:18,0:18:630:0:0:0,-5.41854,-57.0277	1/1:29.7543:4:0,4:0:0:4:132:-12.2068,-1.20412,0	0/0:29.7543:414:414,0:414:14904:0:0:0,-124.626,-1341.08	0/0:29.7543:10:10,0:10:360:0:0:0,-3.0103,-32.7443	1/1:29.7543:17:0,17:0:0:17:612:-55.4134,-5.11751,0	0/0:29.7543:32:32,0:32:1152:0:0:0,-9.63296,-103.99	0/0:29.7543:88:88,0:88:3168:0:0:0,-26.4906,-285.343	0/0:29.7543:23:23,0:23:828:0:0:0,-6.92369,-74.8441	0/0:29.7543:10:10,0:10:360:0:0:0,-3.0103,-32.7443	0/0:29.7543:20:20,0:20:720:0:0:0,-6.0206,-65.1288	0/0:29.7543:46:46,0:46:1656:0:0:0,-13.8474,-149.328	0/0:29.7543:19:19,0:19:684:0:0:0,-5.71957,-61.8903	0/0:29.7543:57:57,0:57:2052:0:0:0,-17.1587,-184.951	0/0:29.7543:58:58,0:58:2088:0:0:0,-17.4597,-188.19	0/0:29.7543:174:174,0:174:6264:0:0:0,-52.3792,-563.85	1/1:29.7543:60:0,60:0:0:60:2160:-194.667,-18.0618,0	0/0:29.7543:15:15,0:15:540:0:0:0,-4.51545,-48.9365	.:.:.:.:.:.:.:.:.	0/0:29.7543:161:161,0:161:5796:0:0:0,-48.4658,-521.75	0/0:29.7543:7:7,0:7:252:0:0:0,-2.10721,-23.029	0/0:29.7543:22:22,0:22:792:0:0:0,-6.62266,-71.6057	0/0:29.7543:10:10,0:10:360:0:0:0,-3.0103,-32.7443	0/0:29.7543:609:609,0:609:21315:0:0:0,-183.327,-1917.95	0/0:29.7543:19:19,0:19:684:0:0:0,-5.71957,-61.8903	0/0:29.7543:582:582,0:582:20370:0:0:0,-175.199,-1832.93	0/0:29.7543:272:272,0:272:9792:0:0:0,-81.8802,-881.218	0/0:29.7543:4:4,0:4:144:0:0:0,-1.20412,-13.3136	0/0:29.7543:9:9,0:9:324:0:0:0,-2.70927,-29.5059	0/0:29.7543:68:68,0:68:2444:0:0:0,-20.47,-220.215	0/0:29.7543:7:7,0:7:252:0:0:0,-2.10721,-23.029	0/0:29.7543:220:220,0:220:7920:0:0:0,-66.2266,-712.818	1/1:29.7543:144:0,144:0:0:144:5040:-453.772,-43.3483,0	0/0:29.7543:36:36,0:36:1260:0:0:0,-10.8371,-113.705	1/1:29.7543:13:0,13:0:0:13:455:-41.2838,-3.91339,0	1/1:29.7543:311:12,299:12:432:299:10463:-902.43,-54.3991,0	0/0:29.7543:161:161,0:161:5796:0:0:0,-48.4658,-521.75	0/0:29.7543:20:20,0:20:720:0:0:0,-6.0206,-65.1288	0/0:29.7543:16:16,0:16:560:0:0:0,-4.81648,-50.7301	.:.:.:.:.:.:.:.:.	0/0:29.7543:19:19,0:19:684:0:0:0,-5.71957,-61.8903	0/0:29.7543:3:3,0:3:108:0:0:0,-0.90309,-10.0752	0/0:29.7543:95:95,0:95:3325:0:0:0,-28.5978,-299.483	0/0:29.7543:45:45,0:45:1575:0:0:0,-13.5463,-142.044	0/0:29.7543:2:2,0:2:72:0:0:0,-0.60206,-6.83672	0/0:29.7543:405:405,0:405:14175:0:0:0,-121.917,-1275.6	0/0:29.7543:11:11,0:11:396:0:0:0,-3.31133,-35.9827	0/0:29.7543:2:2,0:2:72:0:0:0,-0.60206,-6.83672	0/0:29.7543:4:4,0:4:144:0:0:0,-1.20412,-13.3136	.:.:.:.:.:.:.:.:.	0/0:29.7543:331:331,0:331:11916:0:0:0,-99.6409,-1072.29	0/0:29.7543:53:53,0:53:1908:0:0:0,-15.9546,-171.998	0/0:29.7543:14:14,0:14:504:0:0:0,-4.21442,-45.6981	0/0:29.7543:135:135,0:135:4860:0:0:0,-40.639,-437.55	0/0:29.7543:2:2,0:2:68:0:0:0,-0.60206,-6.45793	0/0:29.7543:2:2,0:2:70:0:0:0,-0.60206,-6.6474	0/0:29.7543:3:3,0:3:102:0:0:0,-0.90309,-9.51695	0/0:29.7543:2:2,0:2:72:0:0:0,-0.60206,-6.83672	0/0:29.7543:226:226,0:226:7910:0:0:0,-68.0328,-711.971	0/0:29.7543:411:411,0:411:14385:0:0:0,-123.723,-1294.49	0/0:29.7543:13:13,0:13:468:0:0:0,-3.91339,-42.4596	1/1:0.00459571:1:0,1:0:0:1:36:-3.59827,-0.30103,0	1/1:29.7543:12:0,12:0:0:12:420:-38.1351,-3.61236,0	0/0:29.7543:17:17,0:17:612:0:0:0,-5.11751,-55.4134	0/0:29.7543:257:257,0:257:8995:0:0:0,-77.3647,-809.583	0/0:29.7543:15:15,0:15:540:0:0:0,-4.51545,-48.9365	0/1:26.7463:22:8,14:8:288:14:504:-39.0754,0,-19.6447	0/0:29.7543:1:1,0:1:36:0:0:0,-0.30103,-3.59827	1/1:29.7543:20:0,20:0:0:20:700:-63.3252,-6.0206,0	1/1:0.00459571:1:0,1:0:0:1:36:-3.59827,-0.30103,0	0/0:29.7543:47:47,0:47:1692:0:0:0,-14.1484,-152.567	1/1:29.7543:4:0,4:0:0:4:140:-12.9449,-1.20412,0	1/1:29.7543:683:0,683:0:0:683:23905:-2150.96,-205.603,0	0/0:29.7543:72:72,0:72:2592:0:0:0,-21.6742,-233.528	0/0:29.7543:14:14,0:14:504:0:0:0,-4.21442,-45.6981	0/0:29.7543:30:30,0:30:1050:0:0:0,-9.0309,-94.8129	0/1:26.7463:17:12,5:12:432:5:180:-11.4346,0,-34.1037	0/0:29.7543:17:17,0:17:612:0:0:0,-5.11751,-55.4134	0/0:29.7543:12:12,0:12:432:0:0:0,-3.61236,-39.2212	0/0:29.7543:58:58,0:58:2088:0:0:0,-17.4597,-188.19	0/0:29.7543:58:58,0:58:2030:0:0:0,-17.4597,-182.978	0/0:29.7543:4:4,0:4:144:0:0:0,-1.20412,-13.3136	0/0:29.7543:61:61,0:61:2135:0:0:0,-18.3628,-192.425	.:.:.:.:.:.:.:.:.	0/0:29.7543:126:126,0:126:4532:0:0:0,-37.9298,-408.045	0/0:29.7543:6:6,0:6:216:0:0:0,-1.80618,-19.7905	0/0:29.7543:148:148,0:148:5328:0:0:0,-44.5524,-479.65	0/1:26.7463:4:2,2:2:72:2:64:-4.87457,0,-5.6326	0/0:29.7543:2:2,0:2:68:0:0:0,-0.60206,-6.45793	0/0:29.7543:185:185,0:185:6475:0:0:0,-55.6905,-582.872	0/0:29.7543:3:3,0:3:108:0:0:0,-0.90309,-10.0752	0/0:29.7543:5:5,0:5:180:0:0:0,-1.50515,-16.5521	0/0:29.7543:53:53,0:53:1908:0:0:0,-15.9546,-171.998	1/1:29.7543:3:0,3:0:0:3:108:-10.0752,-0.90309,0	0/0:29.7543:16:16,0:16:576:0:0:0,-4.81648,-52.175	0/0:29.7543:29:29,0:29:1044:0:0:0,-8.72987,-94.2748	0/0:29.7543:79:79,0:79:2765:0:0:0,-23.7814,-249.102	0/0:29.7543:8:8,0:8:288:0:0:0,-2.40824,-26.2674	0/0:29.7543:21:21,0:21:756:0:0:0,-6.32163,-68.3672	0/1:26.7463:20:11,9:11:385:9:324:-23.4853,0,-28.9657	0/0:29.7543:4:4,0:4:144:0:0:0,-1.20412,-13.3136	0/0:29.7543:5:5,0:5:180:0:0:0,-1.50515,-16.5521	0/0:29.7543:1:1,0:1:36:0:0:0,-0.30103,-3.59827	0/0:29.7543:13:13,0:13:468:0:0:0,-3.91339,-42.4596	1/1:29.7543:2:0,2:0:0:2:68:-6.45793,-0.60206,0	0/0:29.7543:20:20,0:20:720:0:0:0,-6.0206,-65.1288	0/0:29.7543:3:3,0:3:102:0:0:0,-0.90309,-9.51695	0/0:29.7543:26:26,0:26:936:0:0:0,-7.82678,-84.5595	0/0:29.7543:50:50,0:50:1750:0:0:0,-15.0515,-157.788	0/0:29.7543:12:12,0:12:432:0:0:0,-3.61236,-39.2212	0/0:29.7543:282:282,0:282:10152:0:0:0,-84.8905,-913.602	1/1:29.7543:38:0,38:0:0:38:1330:-120.003,-11.4391,0	0/0:29.7543:13:13,0:13:468:0:0:0,-3.91339,-42.4596	1/1:29.7543:77:0,77:0:0:77:2695:-242.805,-23.1793,0	0/0:29.7543:7:7,0:7:245:0:0:0,-2.10721,-22.3912	0/0:29.7543:14:14,0:14:504:0:0:0,-4.21442,-45.6981	0/0:29.7543:926:926,0:926:32410:0:0:0,-278.754,-2916.11	1/1:29.7543:39:2,37:2:72:37:1295:-110.017,-4.90345,0	0/0:29.7543:1:1,0:1:36:0:0:0,-0.30103,-3.59827	0/0:29.7543:110:110,0:110:3850:0:0:0,-33.1133,-346.714	0/0:29.7543:280:280,0:280:9800:0:0:0,-84.2884,-882.004	0/0:29.7543:5:5,0:5:180:0:0:0,-1.50515,-16.5521	0/1:26.7463:256:127,129:127:4572:129:4644:-341.056,0,-334.579	0/0:29.7543:31:31,0:31:1116:0:0:0,-9.33193,-100.752	0/0:29.7543:5:5,0:5:170:0:0:0,-1.50515,-15.635	0/0:29.7543:4:4,0:4:144:0:0:0,-1.20412,-13.3136	0/0:29.7543:970:970,0:970:33950:0:0:0,-291.999,-3054.65	0/0:29.7543:124:124,0:124:4464:0:0:0,-37.3277,-401.927	0/0:29.7543:165:165,0:165:5940:0:0:0,-49.6699,-534.704	0/0:29.7543:217:217,0:217:7812:0:0:0,-65.3235,-703.103	0/0:29.7543:8:8,0:8:288:0:0:0,-2.40824,-26.2674	1/1:29.7543:12:0,12:0:0:12:432:-39.2212,-3.61236,0	0/0:29.7543:56:56,0:56:2016:0:0:0,-16.8577,-181.713	1/1:29.7543:78:0,78:0:0:78:2732:-246.133,-23.4803,0	0/0:29.7543:15:15,0:15:525:0:0:0,-4.51545,-47.5814	0/0:29.7543:7:7,0:7:252:0:0:0,-2.10721,-23.029	1/1:29.7543:43:0,43:0:0:43:1505:-135.747,-12.9443,0	0/0:29.7543:2:2,0:2:72:0:0:0,-0.60206,-6.83672	0/0:29.7543:1:1,0:1:36:0:0:0,-0.30103,-3.59827	0/0:29.7543:4:4,0:4:140:0:0:0,-1.20412,-12.9449	1/1:29.7543:2:0,2:0:0:2:72:-6.83672,-0.60206,0	0/0:29.7543:318:318,0:318:11448:0:0:0,-95.7275,-1030.19	0/0:29.7543:59:59,0:59:2065:0:0:0,-17.7608,-186.127	1/1:29.7543:62:0,62:0:0:62:2232:-201.144,-18.6639,0	0/0:29.7543:4:4,0:4:144:0:0:0,-1.20412,-13.3136	0/0:29.7543:3:3,0:3:108:0:0:0,-0.90309,-10.0752	.:.:.:.:.:.:.:.:.	0/1:26.7463:23:14,9:14:490:9:324:-22.5822,0,-37.5089	0/0:29.7543:38:38,0:38:1330:0:0:0,-11.4391,-120.003	0/0:29.7543:5:5,0:5:160:0:0:0,-1.50515,-14.7168	1/1:29.7543:114:0,114:0:0:114:3990:-359.309,-34.3174,0	0/0:29.7543:151:151,0:151:5436:0:0:0,-45.4555,-489.365	0/0:29.7543:1:1,0:1:36:0:0:0,-0.30103,-3.59827	0/0:29.7543:148:148,0:148:5180:0:0:0,-44.5524,-466.367	1/1:29.7543:30:0,30:0:0:30:1080:-97.5132,-9.0309,0	1/1:29.7543:145:0,145:0:0:145:5076:-457.011,-43.6494,0	0/0:29.7543:10:10,0:10:360:0:0:0,-3.0103,-32.7443	1/1:0.00459571:1:0,1:0:0:1:36:-3.59827,-0.30103,0	0/0:29.7543:316:316,0:316:11060:0:0:0,-95.1255,-995.36	0/0:29.7543:2:2,0:2:72:0:0:0,-0.60206,-6.83672	1/1:29.7543:240:0,240:0:0:240:8640:-777.587,-72.2472,0	0/0:29.7543:15:15,0:15:525:0:0:0,-4.51545,-47.5814	0/0:29.7543:18:18,0:18:648:0:0:0,-5.41854,-58.6519	.:.:.:.:.:.:.:.:.	0/0:29.7543:120:120,0:120:4202:0:0:0,-36.1236,-378.381	0/0:29.7543:16:16,0:16:560:0:0:0,-4.81648,-50.7301	0/0:29.7543:303:301,2:301:10836:2:72:0,-84.3754,-968.296	0/0:29.7543:114:114,0:114:4104:0:0:0,-34.3174,-369.543	1/1:29.7543:101:0,101:0:0:101:3636:-327.443,-30.404,0	0/0:29.7543:55:55,0:55:1925:0:0:0,-16.5566,-173.532	0/0:29.7543:3:3,0:3:108:0:0:0,-0.90309,-10.0752	0/0:29.7543:4:4,0:4:144:0:0:0,-1.20412,-13.3136	0/0:29.7543:371:371,0:371:12987:0:0:0,-111.682,-1168.72	1/1:29.7543:586:0,586:0:0:586:20510:-1845.53,-176.404,0	0/0:29.7543:37:37,0:37:1295:0:0:0,-11.1381,-116.854	0/0:29.7543:2:2,0:2:72:0:0:0,-0.60206,-6.83672	0/0:29.7543:39:39,0:39:1365:0:0:0,-11.7402,-123.152	1/1:29.7543:126:0,126:0:0:126:4410:-397.094,-37.9298,0	1/1:29.7543:78:0,78:0:0:78:2732:-246.133,-23.4803,0	0/0:29.7543:4:4,0:4:144:0:0:0,-1.20412,-13.3136	0/0:29.7543:3:3,0:3:108:0:0:0,-0.90309,-10.0752	0/0:29.7543:64:64,0:64:2304:0:0:0,-19.2659,-207.62	0/0:29.7543:7:7,0:7:252:0:0:0,-2.10721,-23.029	0/1:26.7463:7:5,2:5:180:2:72:-4.72951,0,-14.4449	1/1:29.7543:850:0,850:0:0:850:30600:-2753.04,-255.876,0	0/0:29.7543:229:229,0:229:8244:0:0:0,-68.9359,-741.964	1/1:29.7543:479:0,479:0:0:479:16765:-1508.61,-144.193,0	0/0:29.7543:614:614,0:614:21490:0:0:0,-184.832,-1933.69	0/0:29.7543:17:17,0:17:612:0:0:0,-5.11751,-55.4134	1/1:29.7543:3:0,3:0:0:3:108:-10.0752,-0.90309,0	0/0:29.7543:293:293,0:293:10548:0:0:0,-88.2018,-949.225	0/0:29.7543:127:127,0:127:4572:0:0:0,-38.2308,-411.643	0/0:29.7543:3:3,0:3:108:0:0:0,-0.90309,-10.0752	0/0:29.7543:9:9,0:9:324:0:0:0,-2.70927,-29.5059	0/0:29.7543:68:68,0:68:2380:0:0:0,-20.47,-214.466	0/0:29.7543:2:2,0:2:72:0:0:0,-0.60206,-6.83672	0/0:29.7543:46:46,0:46:1656:0:0:0,-13.8474,-149.328	1/1:29.7543:12:0,12:0:0:12:420:-38.1351,-3.61236,0	0/0:29.7543:8:8,0:8:288:0:0:0,-2.40824,-26.2674	0/0:29.7543:6:6,0:6:216:0:0:0,-1.80618,-19.7905	0/0:29.7543:19:19,0:19:646:0:0:0,-5.71957,-58.4613	0/0:29.7543:54:54,0:54:1890:0:0:0,-16.2556,-170.383	1/1:29.7543:46:0,46:0:0:46:1656:-149.328,-13.8474,0	0/0:29.7543:6:6,0:6:192:0:0:0,-1.80618,-17.5962	0/0:29.7543:183:183,0:183:6588:0:0:0,-55.0885,-592.996	0/0:29.7543:3:3,0:3:108:0:0:0,-0.90309,-10.0752	1/1:29.7543:852:0,852:0:0:852:29820:-2683.1,-256.478,0	1/1:29.7543:26:0,26:0:0:26:910:-82.2178,-7.82678,0	0/0:29.7543:83:83,0:83:2988:0:0:0,-24.9855,-269.151	0/0:29.7543:28:28,0:28:1008:0:0:0,-8.42884,-91.0364	0/0:29.7543:38:38,0:38:1368:0:0:0,-11.4391,-123.421	0/0:29.7543:55:55,0:55:1980:0:0:0,-16.5566,-178.474	0/0:29.7543:4:4,0:4:144:0:0:0,-1.20412,-13.3136	1/1:29.7543:224:0,224:0:0:224:7840:-705.674,-67.4307,0	0/0:29.7543:121:121,0:121:4236:0:0:0,-36.4246,-381.44	0/0:29.7543:165:165,0:165:5775:0:0:0,-49.6699,-519.896	0/1:-0:1346:132,1214:132:4752:1214:42490:-3417.77,0,-22.6485	1/1:29.7543:34:0,34:0:0:34:1190:-107.408,-10.235,0	0/0:29.7543:30:30,0:30:1051:0:0:0,-9.0309,-94.9029	0/0:29.7543:9:9,0:9:315:0:0:0,-2.70927,-28.6888	0/0:29.7543:105:105,0:105:3780:0:0:0,-31.6081,-340.397	0/0:29.7543:6:6,0:6:216:0:0:0,-1.80618,-19.7905	0/0:29.7543:241:241,0:241:8676:0:0:0,-72.5482,-780.826	0/0:29.7543:49:49,0:49:1764:0:0:0,-14.7505,-159.044	0/0:29.7543:49:49,0:49:1715:0:0:0,-14.7505,-154.639	0/0:29.7543:144:144,0:144:5037:0:0:0,-43.3483,-453.503	0/1:26.7463:22:19,3:19:684:3:108:-3.45251,0,-55.2677	0/1:26.7463:45:37,8:37:1332:8:280:-11.9936,0,-106.636	1/1:29.7543:84:0,84:0:0:84:3024:-272.389,-25.2865,0	0/1:26.7463:54:24,30:24:840:30:1080:-81.2576,0,-59.6646	0/0:29.7543:41:41,0:41:1435:0:0:0,-12.3422,-129.449	0/0:29.7543:100:100,0:100:3600:0:0:0,-30.103,-324.205	0/0:29.7543:25:25,0:25:900:0:0:0,-7.52575,-81.321	0/0:29.7543:21:21,0:21:756:0:0:0,-6.32163,-68.3672	0/1:26.7463:8:6,2:6:216:2:68:-4.04969,0,-17.3823	0/0:29.7543:2:2,0:2:72:0:0:0,-0.60206,-6.83672	0/0:29.7543:6:6,0:6:216:0:0:0,-1.80618,-19.7905	1/1:29.7543:17:0,17:0:0:17:612:-55.4134,-5.11751,0	0/0:29.7543:28:26,2:26:936:2:72:0,-1.59212,-77.7227	0/1:-0:44:4,40:4:144:40:1440:-116.652,0,-0.0682972	0/0:29.7543:71:71,0:71:2556:0:0:0,-21.3731,-230.29	0/0:29.7543:492:492,0:492:17220:0:0:0,-148.107,-1549.54	0/0:29.7543:4:4,0:4:120:0:0:0,-1.20412,-11.0984	0/0:29.7543:19:19,0:19:665:0:0:0,-5.71957,-60.1764	0/0:29.7543:126:126,0:126:4411:0:0:0,-37.9298,-397.184	1/1:29.7543:43:0,43:0:0:43:1548:-139.613,-12.9443,0	0/0:29.7543:26:26,0:26:936:0:0:0,-7.82678,-84.5595	1/1:0.00459571:1:0,1:0:0:1:36:-3.59827,-0.30103,0	.:.:.:.:.:.:.:.:.	.:.:.:.:.:.:.:.:.	0/0:29.7543:42:42,0:42:1512:0:0:0,-12.6433,-136.375	1/1:29.7543:12:0,12:0:0:12:432:-39.2212,-3.61236,0	0/1:26.7463:178:77,101:77:2697:101:3636:-273.86,0,-189.401	0/0:29.7543:141:141,0:141:4935:0:0:0,-42.4452,-444.326	1/1:29.7543:56:0,56:0:0:56:2016:-181.713,-16.8577,0	0/0:29.7543:38:38,0:38:1368:0:0:0,-11.4391,-123.421	0/1:26.7463:23:6,17:6:216:17:612:-48.4897,0,-12.8668	0/0:29.7543:45:45,0:45:1620:0:0:0,-13.5463,-146.09	0/0:29.7543:44:44,0:44:1541:0:0:0,-13.2453,-138.985	0/0:29.7543:112:112,0:112:3920:0:0:0,-33.7154,-353.012	0/0:29.7543:3:3,0:3:108:0:0:0,-0.90309,-10.0752	0/0:29.7543:62:62,0:62:2232:0:0:0,-18.6639,-201.144	0/0:29.7543:13:13,0:13:468:0:0:0,-3.91339,-42.4596	0/0:29.7543:2:2,0:2:68:0:0:0,-0.60206,-6.45793	0/0:29.7543:27:27,0:27:972:0:0:0,-8.12781,-87.7979	1/1:29.7543:27:0,27:0:0:27:972:-87.7979,-8.12781,0	0/0:29.7543:7:7,0:7:252:0:0:0,-2.10721,-23.029	0/0:29.7543:20:20,0:20:700:0:0:0,-6.0206,-63.3252	1/1:29.7543:6:0,6:0:0:6:216:-19.7905,-1.80618,0	0/0:29.7543:2:2,0:2:72:0:0:0,-0.60206,-6.83672	0/0:29.7543:24:24,0:24:840:0:0:0,-7.22472,-75.9203	0/0:29.7543:3:3,0:3:108:0:0:0,-0.90309,-10.0752	.:.:.:.:.:.:.:.:.	0/1:26.7463:24:6,18:6:216:18:648:-51.4272,0,-12.5658	0/0:29.7543:247:247,0:247:8892:0:0:0,-74.3544,-800.256	0/0:29.7543:7:7,0:7:252:0:0:0,-2.10721,-23.029	1/1:29.7543:3:0,3:0:0:3:108:-10.0752,-0.90309,0	1/1:29.7543:267:0,267:0:0:267:9612:-865.025,-80.375,0	0/0:29.7543:131:131,0:131:4716:0:0:0,-39.4349,-424.596	0/0:29.7543:3:3,0:3:108:0:0:0,-0.90309,-10.0752	0/0:29.7543:36:36,0:36:1296:0:0:0,-10.8371,-116.944	0/0:29.7543:2:2,0:2:72:0:0:0,-0.60206,-6.83672	0/1:-0:192:24,168:24:864:168:6048:-486.621,0,-20.2848	0/0:29.7543:39:39,0:39:1404:0:0:0,-11.7402,-126.659	.:.:.:.:.:.:.:.:.	0/0:29.7543:88:88,0:88:3166:0:0:0,-26.4906,-285.164	0/0:29.7543:409:409,0:409:14315:0:0:0,-123.121,-1288.2	0/0:29.7543:3:3,0:3:108:0:0:0,-0.90309,-10.0752	0/0:29.7543:218:218,0:218:7630:0:0:0,-65.6245,-686.781	0/0:29.7543:359:359,0:359:12565:0:0:0,-108.07,-1130.76	0/0:29.7543:16:16,0:16:560:0:0:0,-4.81648,-50.7301	0/0:29.7543:222:222,0:222:7770:0:0:0,-66.8287,-699.376	0/0:29.7543:56:56,0:56:2016:0:0:0,-16.8577,-181.713	0/0:29.7543:16:16,0:16:576:0:0:0,-4.81648,-52.175	0/0:29.7543:3:3,0:3:108:0:0:0,-0.90309,-10.0752	1/1:29.7543:8:0,8:0:0:8:288:-26.2674,-2.40824,0	0/0:29.7543:29:29,0:29:1044:0:0:0,-8.72987,-94.2748	0/0:29.7543:73:73,0:73:2628:0:0:0,-21.9752,-236.766	0/0:29.7543:33:33,0:33:1155:0:0:0,-9.93399,-104.259	0/0:29.7543:39:39,0:39:1404:0:0:0,-11.7402,-126.659	0/0:29.7543:3:3,0:3:108:0:0:0,-0.90309,-10.0752	0/0:29.7543:52:52,0:52:1872:0:0:0,-15.6536,-168.759	0/0:29.7543:34:34,0:34:1190:0:0:0,-10.235,-107.408	0/0:29.7543:143:143,0:143:5002:0:0:0,-43.0473,-450.354	0/0:29.7543:69:69,0:69:2484:0:0:0,-20.7711,-223.813	0/0:29.7543:7:7,0:7:252:0:0:0,-2.10721,-23.029	0/0:29.7543:2:2,0:2:72:0:0:0,-0.60206,-6.83672	.:.:.:.:.:.:.:.:.	0/0:29.7543:94:94,0:94:3290:0:0:0,-28.2968,-296.334	0/0:29.7543:131:131,0:131:4716:0:0:0,-39.4349,-424.596	1/1:29.7543:123:0,123:0:0:123:4305:-387.648,-37.0267,0	0/0:29.7543:7:7,0:7:252:0:0:0,-2.10721,-23.029	0/0:29.7543:2:2,0:2:72:0:0:0,-0.60206,-6.83672	0/0:29.7543:61:61,0:61:2196:0:0:0,-18.3628,-197.905	0/0:29.7543:4:4,0:4:144:0:0:0,-1.20412,-13.3136	1/1:29.7543:1:0,1:0:0:1:36:-3.59827,-0.30103,0	1/1:29.7543:175:0,175:0:0:175:6300:-567.088,-52.6803,0	1/1:29.7543:1:0,1:0:0:1:36:-3.59827,-0.30103,0	0/0:29.7543:7:7,0:7:252:0:0:0,-2.10721,-23.029	1/1:29.7543:1062:0,1062:0:0:1062:37170:-3344.34,-319.694,0	0/0:29.7543:288:288,0:288:10080:0:0:0,-86.6966,-907.195	0/0:29.7543:43:43,0:43:1548:0:0:0,-12.9443,-139.613	0/0:29.7543:3:3,0:3:108:0:0:0,-0.90309,-10.0752	0/0:29.7543:6:6,0:6:216:0:0:0,-1.80618,-19.7905	1/1:29.7543:1:0,1:0:0:1:36:-3.59827,-0.30103,0	0/0:29.7543:255:253,2:253:9108:2:68:0,-70.3047,-813.229	0/0:29.7543:1:1,0:1:36:0:0:0,-0.30103,-3.59827	0/0:29.7543:35:35,0:35:1260:0:0:0,-10.536,-113.705	0/0:29.7543:308:288,20:288:10368:20:720:0,-27.5885,-867.904	0/0:29.7543:107:107,0:107:3852:0:0:0,-32.2102,-346.874	0/1:26.7463:126:21,105:21:756:105:3780:-302.467,0,-30.4374	1/1:29.7543:1:0,1:0:0:1:36:-3.59827,-0.30103,0	0/0:29.7543:2:2,0:2:72:0:0:0,-0.60206,-6.83672	1/1:29.7543:11:0,11:0:0:11:396:-35.9827,-3.31133,0	0/0:29.7543:31:31,0:31:1116:0:0:0,-9.33193,-100.752	0/0:29.7543:6:6,0:6:216:0:0:0,-1.80618,-19.7905	0/0:29.7543:66:66,0:66:2376:0:0:0,-19.868,-214.097	0/1:26.7463:23:20,3:20:720:3:108:-3.15148,0,-58.2051	0/0:29.7543:109:109,0:109:3924:0:0:0,-32.8123,-353.351	0/0:29.7543:2:2,0:2:72:0:0:0,-0.60206,-6.83672	0/0:29.7543:75:75,0:75:2625:0:0:0,-22.5772,-236.507	1/1:29.7543:292:12,280:12:432:280:10080:-867.904,-48.6796,0	0/0:29.7543:31:31,0:31:1116:0:0:0,-9.33193,-100.752	0/0:29.7543:53:53,0:53:1908:0:0:0,-15.9546,-171.998	1/1:29.7543:191:0,191:0:0:191:6685:-601.764,-57.4967,0	0/0:29.7543:2:2,0:2:72:0:0:0,-0.60206,-6.83672	0/0:29.7543:19:19,0:19:684:0:0:0,-5.71957,-61.8903	.:.:.:.:.:.:.:.:.	0/0:29.7543:10:10,0:10:360:0:0:0,-3.0103,-32.7443	0/0:29.7543:591:568,23:568:19883:23:805:0,-105.137,-1716.35	0/1:26.7463:13:3,10:3:108:10:360:-28.8309,0,-6.16178	.:.:.:.:.:.:.:.:.	0/0:29.7543:33:33,0:33:1188:0:0:0,-9.93399,-107.229	0/0:29.7543:74:74,0:74:2664:0:0:0,-22.2762,-240.005	0/0:29.7543:101:101,0:101:3636:0:0:0,-30.404,-327.443	0/0:29.7543:6:6,0:6:216:0:0:0,-1.80618,-19.7905	0/0:29.7543:72:72,0:72:2592:0:0:0,-21.6742,-233.528	1/1:29.7543:28:0,28:0:0:28:1008:-91.0364,-8.42884,0	1/1:29.7543:158:0,158:0:0:158:5531:-497.945,-47.5627,0	0/0:29.7543:1:1,0:1:36:0:0:0,-0.30103,-3.59827	0/0:29.7543:17:17,0:17:612:0:0:0,-5.11751,-55.4134	0/0:29.7543:14:14,0:14:504:0:0:0,-4.21442,-45.6981	1/1:29.7543:25:0,25:0:0:25:900:-81.321,-7.52575,0	0/0:29.7543:109:109,0:109:3815:0:0:0,-32.8123,-343.565	0/0:29.7543:4:4,0:4:144:0:0:0,-1.20412,-13.3136	0/0:29.7543:1:1,0:1:36:0:0:0,-0.30103,-3.59827	0/0:29.7543:378:378,0:378:13608:0:0:0,-113.789,-1224.49	0/0:29.7543:16:16,0:16:576:0:0:0,-4.81648,-52.175	.:.:.:.:.:.:.:.:.	0/0:29.7543:83:83,0:83:2905:0:0:0,-24.9855,-261.697	0/0:29.7543:19:19,0:19:684:0:0:0,-5.71957,-61.8903	0/0:29.7543:248:248,0:248:8928:0:0:0,-74.6554,-803.495	0/0:29.7543:532:532,0:532:18620:0:0:0,-160.148,-1675.49	0/0:29.7543:79:79,0:79:2844:0:0:0,-23.7814,-256.197	0/0:29.7543:40:40,0:40:1440:0:0:0,-12.0412,-129.898	0/0:29.7543:29:29,0:29:1015:0:0:0,-8.72987,-91.6641	0/0:29.7543:273:273,0:273:9555:0:0:0,-82.1812,-859.963	0/1:26.7463:42:17,25:17:612:25:900:-68.6778,0,-42.7702	0/0:29.7543:1:1,0:1:36:0:0:0,-0.30103,-3.59827	0/0:29.7543:1582:1582,0:1582:55370:0:0:0,-476.229,-4981.7	0/0:29.7543:81:81,0:81:2835:0:0:0,-24.3834,-255.4	0/0:29.7543:29:29,0:29:1044:0:0:0,-8.72987,-94.2748	0/0:29.7543:205:205,0:205:7380:0:0:0,-61.7111,-664.242	0/0:29.7543:69:69,0:69:2415:0:0:0,-20.7711,-217.615	0/0:29.7543:2:2,0:2:72:0:0:0,-0.60206,-6.83672	1/1:29.7543:53:0,53:0:0:53:1855:-167.234,-15.9546,0	0/0:29.7543:52:52,0:52:1872:0:0:0,-15.6536,-168.759	.:.:.:.:.:.:.:.:.	0/0:29.7543:2:2,0:2:72:0:0:0,-0.60206,-6.83672	0/0:29.7543:16:16,0:16:576:0:0:0,-4.81648,-52.175	1/1:29.7543:3:0,3:0:0:3:108:-10.0752,-0.90309,0	1/1:29.7543:2:0,2:0:0:2:72:-6.83672,-0.60206,0	0/0:29.7543:57:57,0:57:2052:0:0:0,-17.1587,-184.951	0/0:29.7543:54:54,0:54:1890:0:0:0,-16.2556,-170.383	1/1:29.7543:29:0,29:0:0:29:1044:-94.2748,-8.72987,0	0/0:29.7543:58:58,0:58:2088:0:0:0,-17.4597,-188.19	0/1:26.7463:8:2,6:2:72:6:216:-17.3823,0,-4.42848	0/0:29.7543:221:221,0:221:7956:0:0:0,-66.5276,-716.057	0/0:29.7543:23:23,0:23:828:0:0:0,-6.92369,-74.8441	0/0:29.7543:19:19,0:19:684:0:0:0,-5.71957,-61.8903	0/0:29.7543:11:11,0:11:385:0:0:0,-3.31133,-34.9863	1/1:29.7543:112:0,112:0:0:112:3921:-353.101,-33.7154,0	1/1:29.7543:33:0,33:0:0:33:1188:-107.229,-9.93399,0	0/0:29.7543:16:16,0:16:576:0:0:0,-4.81648,-52.175	0/0:29.7543:3:3,0:3:108:0:0:0,-0.90309,-10.0752	0/0:29.7543:91:91,0:91:3185:0:0:0,-27.3937,-286.888	1/1:29.7543:14:0,14:0:0:14:504:-45.6981,-4.21442,0	0/0:29.7543:47:47,0:47:1692:0:0:0,-14.1484,-152.567	1/1:29.7543:227:0,227:0:0:227:8172:-735.487,-68.3338,0	0/0:29.7543:141:141,0:141:5076:0:0:0,-42.4452,-456.981	0/0:29.7543:106:106,0:106:3816:0:0:0,-31.9092,-343.635	0/1:26.7463:5:3,2:3:108:2:72:-5.33157,0,-8.57002	0/0:29.7543:6:6,0:6:216:0:0:0,-1.80618,-19.7905	0/0:29.7543:27:27,0:27:972:0:0:0,-8.12781,-87.7979	0/0:29.7543:31:31,0:31:1116:0:0:0,-9.33193,-100.752	0/0:29.7543:98:98,0:98:3430:0:0:0,-29.5009,-308.929	0/0:29.7543:7:7,0:7:252:0:0:0,-2.10721,-23.029	1/1:29.7543:536:0,536:0:0:536:18760:-1688.09,-161.352,0	0/0:29.7543:25:25,0:25:875:0:0:0,-7.52575,-79.069	0/0:29.7543:132:132,0:132:4752:0:0:0,-39.736,-427.835	0/0:29.7543:86:86,0:86:3010:0:0:0,-25.8886,-271.144	0/0:29.7543:71:71,0:71:2556:0:0:0,-21.3731,-230.29	0/0:29.7543:123:123,0:123:4305:0:0:0,-37.0267,-387.648	1/1:29.7543:2:0,2:0:0:2:72:-6.83672,-0.60206,0	0/0:29.7543:4:4,0:4:144:0:0:0,-1.20412,-13.3136	0/0:29.7543:5:5,0:5:180:0:0:0,-1.50515,-16.5521	0/0:29.7543:3:3,0:3:108:0:0:0,-0.90309,-10.0752	0/0:29.7543:16:16,0:16:576:0:0:0,-4.81648,-52.175	0/1:26.7463:44:9,35:9:324:35:1225:-97.3114,0,-16.2605	1/1:29.7543:84:0,84:0:0:84:3024:-272.389,-25.2865,0	0/0:29.7543:16:16,0:16:576:0:0:0,-4.81648,-52.175	0/0:29.7543:11:11,0:11:385:0:0:0,-3.31133,-34.9863	0/0:29.7543:145:145,0:145:5220:0:0:0,-43.6493,-469.935	0/0:29.7543:233:233,0:233:8388:0:0:0,-70.14,-754.918	1/1:29.7543:16:0,16:0:0:16:576:-52.175,-4.81648,0	0/0:29.7543:3:3,0:3:90:0:0:0,-0.90309,-8.39879	0/0:29.7543:3:3,0:3:102:0:0:0,-0.90309,-9.51695	0/0:29.7543:57:57,0:57:2052:0:0:0,-17.1587,-184.951	0/0:29.7543:15:15,0:15:525:0:0:0,-4.51545,-47.5814	0/0:29.7543:58:58,0:58:2088:0:0:0,-17.4597,-188.19	0/0:29.7543:15:15,0:15:540:0:0:0,-4.51545,-48.9365	0/0:29.7543:3:3,0:3:102:0:0:0,-0.90309,-9.51695	0/0:29.7543:174:174,0:174:6264:0:0:0,-52.3792,-563.85	0/0:29.7543:6:6,0:6:216:0:0:0,-1.80618,-19.7905	0/0:29.7543:3:3,0:3:108:0:0:0,-0.90309,-10.0752	0/0:29.7543:24:24,0:24:864:0:0:0,-7.22472,-78.0826	0/0:29.7543:1:1,0:1:36:0:0:0,-0.30103,-3.59827	0/0:29.7543:12:12,0:12:432:0:0:0,-3.61236,-39.2212	1/1:29.7543:55:0,55:0:0:55:1980:-178.474,-16.5567,0	0/0:29.7543:2:2,0:2:72:0:0:0,-0.60206,-6.83672	0/0:29.7543:5:5,0:5:180:0:0:0,-1.50515,-16.5521	0/0:29.7543:256:254,2:254:8890:2:70:0,-70.4163,-793.489	0/0:29.7543:3:3,0:3:108:0:0:0,-0.90309,-10.0752	0/0:29.7543:26:26,0:26:936:0:0:0,-7.82678,-84.5595	0/0:29.7543:34:34,0:34:1224:0:0:0,-10.235,-110.467	0/0:29.7543:2:2,0:2:62:0:0:0,-0.60206,-5.88896	0/0:29.7543:201:201,0:201:7236:0:0:0,-60.507,-651.288	0/0:29.7543:17:17,0:17:612:0:0:0,-5.11751,-55.4134	0/0:29.7543:294:294,0:294:10290:0:0:0,-88.5028,-926.087	0/0:29.7543:1:1,0:1:32:0:0:0,-0.30103,-3.19931	1/1:29.7543:66:0,66:0:0:66:2310:-208.168,-19.868,0	0/1:26.7463:18:15,3:15:540:3:99:-3.81904,0,-43.518	1/1:29.7543:20:0,20:0:0:20:720:-65.1288,-6.0206,0	0/0:29.7543:31:31,0:31:1116:0:0:0,-9.33193,-100.752	1/1:29.7543:20:0,20:0:0:20:700:-63.3252,-6.0206,0	.:.:.:.:.:.:.:.:.	0/0:29.7543:6:6,0:6:216:0:0:0,-1.80618,-19.7905	0/0:29.7543:7:7,0:7:252:0:0:0,-2.10721,-23.029	1/1:29.7543:19:0,19:0:0:19:684:-61.8903,-5.71957,0	0/0:29.7543:22:22,0:22:770:0:0:0,-6.62266,-69.6227	0/0:29.7543:22:22,0:22:770:0:0:0,-6.62266,-69.6227	0/0:29.7543:2:2,0:2:72:0:0:0,-0.60206,-6.83672	0/0:29.7543:13:13,0:13:468:0:0:0,-3.91339,-42.4596	0/0:29.7543:79:79,0:79:2844:0:0:0,-23.7814,-256.197	.:.:.:.:.:.:.:.:.	1/1:29.7543:2:0,2:0:0:2:72:-6.83672,-0.60206,0	0/0:29.7543:1:1,0:1:36:0:0:0,-0.30103,-3.59827
chr1	244080	.	T	C	516999	.	AB=0.775255;ABP=2524.14;AC=279;AF=0.20852;AN=1338;AO=19681;CIGAR=1X;DP=75589;DPB=75589;DPRA=1.35114;EPP=14344.5;EPPR=43825.8;GTI=370;LEN=1;MEANALT=1;MQM=60;MQMR=60;NS=944;NUMALT=1;ODDS=0.037311;PAIRED=0;PAIREDR=0;PAO=0;PQA=0;PQR=0;PRO=0;QA=698752;QR=1.98689e+06;RO=55908;RPL=0;RPP=42739.8;RPPR=121406;RPR=19681;RUN=1;SAF=15541;SAP=14344.5;SAR=4140;SRF=44749;SRP=43825.8;SRR=11159;TYPE=snp;technology.ILLUMINA=1	GT:GQ:DP:AD:RO:QR:AO:QA:GL	0/0:29.7543:2:2,0:2:72:0:0:0,-0.60206,-6.83672	0/0:29.7543:21:21,0:21:751:0:0:0,-6.32163,-67.9164	0/0:29.7543:37:37,0:37:1327:0:0:0,-11.1381,-119.733	0/0:29.7543:18:18,0:18:648:0:0:0,-5.41854,-58.6519	0/0:29.7543:22:22,0:22:792:0:0:0,-6.62266,-71.6057	0/1:26.7463:17:4,13:4:144:13:468:-37.3421,0,-8.19611	0/0:29.7543:31:31,0:31:1116:0:0:0,-9.33193,-100.752	0/0:29.7543:9:9,0:9:324:0:0:0,-2.70927,-29.5059	0/0:29.7543:377:377,0:377:13195:0:0:0,-113.488,-1187.43	0/0:29.7543:534:534,0:534:19111:0:0:0,-160.75,-1719.55	1/1:29.7543:465:0,465:0:0:465:16275:-1464.53,-139.979,0	0/0:29.7543:7:7,0:7:248:0:0:0,-2.10721,-22.6644	0/0:29.7543:227:219,8:219:7723:8:288:0,-42.0664,-668.866	1/1:29.7543:163:0,163:0:0:163:5740:-516.74,-49.0679,0	0/0:29.7543:33:33,0:33:1159:0:0:0,-9.93399,-104.619	0/0:29.7543:29:29,0:29:1044:0:0:0,-8.72987,-94.2748	0/0:29.7543:45:45,0:45:1620:0:0:0,-13.5463,-146.09	0/0:29.7543:44:44,0:44:1584:0:0:0,-13.2453,-142.852	0/0:29.7543:2:2,0:2:72:0:0:0,-0.60206,-6.83672	0/0:29.7543:5:5,0:5:180:0:0:0,-1.50515,-16.5521	0/0:29.7543:1:1,0:1:36:0:0:0,-0.30103,-3.59827	0/0:29.7543:13:13,0:13:468:0:0:0,-3.91339,-42.4596	1/1:29.7543:83:0,83:0:0:83:2988:-269.151,-24.9855,0	1/1:29.7543:109:0,109:0:0:109:3924:-353.351,-32.8123,0	1/1:29.7543:426:0,426:0:0:426:15336:-1379.94,-128.239,0	1/1:29.7543:58:0,58:0:0:58:2046:-184.416,-17.4597,0	0/0:29.7543:6:6,0:6:214:0:0:0,-1.80618,-19.6078	1/1:29.7543:45:0,45:0:0:45:1620:-146.09,-13.5464,0	1/1:29.7543:280:9,271:9:324:271:9487:-824.339,-54.7825,0	0/0:29.7543:30:30,0:30:1080:0:0:0,-9.0309,-97.5132	1/1:29.7543:125:0,125:0:0:125:4500:-405.166,-37.6288,0	0/0:29.7543:14:14,0:14:504:0:0:0,-4.21442,-45.6981	0/0:29.7543:136:136,0:136:4869:0:0:0,-40.9401,-438.365	0/0:29.7543:72:72,0:72:2592:0:0:0,-21.6742,-233.528	1/1:29.7543:6:0,6:0:0:6:216:-19.7905,-1.80618,0	0/0:29.7543:24:24,0:24:860:0:0:0,-7.22472,-77.722	0/0:29.7543:323:323,0:323:11375:0:0:0,-97.2327,-1023.68	0/0:29.7543:202:202,0:202:7117:0:0:0,-60.8081,-640.618	0/0:29.7543:13:13,0:13:468:0:0:0,-3.91339,-42.4596	1/1:29.7543:9:0,9:0:0:9:324:-29.5059,-2.70927,0	0/0:29.7543:176:176,0:176:6188:0:0:0,-52.9813,-557.045	0/0:29.7543:29:29,0:29:1044:0:0:0,-8.72987,-94.2748	0/0:29.7543:59:59,0:59:2094:0:0:0,-17.7608,-188.731	0/0:29.7543:5:5,0:5:172:0:0:0,-1.50515,-15.818	0/0:29.7543:3:3,0:3:104:0:0:0,-0.90309,-9.70302	0/0:29.7543:662:662,0:662:23720:0:0:0,-199.282,-2134.17	1/1:29.7543:132:0,132:0:0:132:4621:-416.077,-39.736,0	0/0:29.7543:19:19,0:19:684:0:0:0,-5.71957,-61.8903	1/1:29.7543:4:0,4:0:0:4:144:-13.3136,-1.20412,0	0/0:29.7543:462:428,34:428:15066:34:1224:0,-28.6088,-1245.27	0/0:29.7543:43:43,0:43:1548:0:0:0,-12.9443,-139.613	0/0:29.7543:332:332,0:332:11620:0:0:0,-99.942,-1045.74	0/0:29.7543:2:2,0:2:72:0:0:0,-0.60206,-6.83672	1/1:29.7543:36:0,36:0:0:36:1289:-116.314,-10.8371,0	0/0:29.7543:1:1,0:1:36:0:0:0,-0.30103,-3.59827	1/1:29.7543:7:0,7:0:0:7:252:-23.029,-2.10721,0	0/0:29.7543:50:50,0:50:1800:0:0:0,-15.0515,-162.282	0/0:29.7543:92:92,0:92:3235:0:0:0,-27.6948,-291.383	0/0:29.7543:25:25,0:25:872:0:0:0,-7.52575,-78.7979	0/0:29.7543:15:15,0:15:540:0:0:0,-4.51545,-48.9365	0/0:29.7543:52:52,0:52:1872:0:0:0,-15.6536,-168.759	0/0:29.7543:12:12,0:12:432:0:0:0,-3.61236,-39.2212	0/1:-0:29:3,26:3:108:26:916:-74.0283,0,-1.3453	0/1:26.7463:59:44,15:44:1584:15:534:-30.6335,0,-125.091	0/0:29.7543:99:99,0:99:3564:0:0:0,-29.802,-320.966	0/0:29.7543:458:458,0:458:16488:0:0:0,-137.872,-1483.57	0/0:29.7543:4:4,0:4:140:0:0:0,-1.20412,-12.9449	0/0:29.7543:5:5,0:5:180:0:0:0,-1.50515,-16.5521	1/1:29.7543:3:0,3:0:0:3:108:-10.0752,-0.90309,0	0/0:29.7543:1:1,0:1:36:0:0:0,-0.30103,-3.59827	0/0:29.7543:186:186,0:186:6542:0:0:0,-55.9916,-588.892	1/1:29.7543:43:0,43:0:0:43:1548:-139.613,-12.9443,0	0/0:29.7543:262:262,0:262:9201:0:0:0,-78.8699,-828.108	0/0:29.7543:369:369,0:369:12915:0:0:0,-111.08,-1162.24	0/0:29.7543:36:36,0:36:1296:0:0:0,-10.8371,-116.944	1/1:0.00459571:1:0,1:0:0:1:36:-3.59827,-0.30103,0	0/0:29.7543:63:63,0:63:2268:0:0:0,-18.9649,-204.382	0/0:29.7543:218:218,0:218:7685:0:0:0,-65.6245,-691.716	1/1:29.7543:59:0,59:0:0:59:2065:-186.127,-17.7608,0	0/0:29.7543:4:4,0:4:144:0:0:0,-1.20412,-13.3136	0/0:29.7543:3:3,0:3:104:0:0:0,-0.90309,-9.7028	0/0:29.7543:1144:1144,0:1144:40040:0:0:0,-344.378,-3602.54	1/1:29.7543:30:0,30:0:0:30:1080:-97.5132,-9.0309,0	0/0:29.7543:18:18,0:18:642:0:0:0,-5.41854,-58.1101	0/0:29.7543:15:15,0:15:534:0:0:0,-4.51545,-48.3943	0/0:29.7543:110:110,0:110:3931:0:0:0,-33.1133,-353.986	0/0:29.7543:1:1,0:1:36:0:0:0,-0.30103,-3.59827	0/0:29.7543:302:302,0:302:10868:0:0:0,-90.9111,-978.012	0/0:29.7543:24:24,0:24:864:0:0:0,-7.22472,-78.0826	0/0:29.7543:40:40,0:40:1440:0:0:0,-12.0412,-129.898	0/0:29.7543:883:883,0:883:31596:0:0:0,-265.809,-2842.69	0/0:29.7543:3:3,0:3:102:0:0:0,-0.90309,-9.51695	0/0:29.7543:76:76,0:76:2679:0:0:0,-22.8783,-241.363	0/0:29.7543:584:584,0:584:20569:0:0:0,-175.802,-1850.8	0/1:26.7463:12:10,2:10:360:2:72:-3.22436,0,-29.1319	0/0:29.7543:6:6,0:6:206:0:0:0,-1.80618,-18.8768	0/0:29.7543:19:19,0:19:684:0:0:0,-5.71957,-61.8903	0/0:29.7543:183:183,0:183:6586:0:0:0,-55.0885,-592.816	0/0:29.7543:12:12,0:12:432:0:0:0,-3.61236,-39.2212	1/1:29.7543:110:0,110:0:0:110:3871:-348.599,-33.1133,0	0/0:29.7543:39:39,0:39:1390:0:0:0,-11.7402,-125.4	0/0:29.7543:101:101,0:101:3535:0:0:0,-30.404,-318.375	0/0:29.7543:9:9,0:9:315:0:0:0,-2.70927,-28.6872	0/0:29.7543:67:67,0:67:2357:0:0:0,-20.169,-212.395	.:.:.:.:.:.:.:.:.	1/1:29.7543:3:0,3:0:0:3:108:-10.0752,-0.90309,0	0/0:29.7543:35:35,0:35:1234:0:0:0,-10.536,-111.366	0/0:29.7543:93:93,0:93:3348:0:0:0,-27.9958,-301.535	0/0:29.7543:328:325,3:325:11700:3:108:0,-88.6627,-1042.78	0/0:29.7543:13:13,0:13:464:0:0:0,-3.91339,-42.0975	0/0:29.7543:117:117,0:117:4212:0:0:0,-35.2205,-379.258	0/0:29.7543:140:140,0:140:4900:0:0:0,-42.1442,-441.172	0/0:29.7543:23:23,0:23:828:0:0:0,-6.92369,-74.8441	0/0:29.7543:14:14,0:14:504:0:0:0,-4.21442,-45.6981	0/0:29.7543:38:35,3:35:1250:3:108:0,-1.36397,-102.731	0/0:29.7543:6:6,0:6:210:0:0:0,-1.80618,-19.2425	0/0:29.7543:5:5,0:5:180:0:0:0,-1.50515,-16.5521	1/1:29.7543:214:0,214:0:0:214:7656:-689.081,-64.4204,0	0/0:29.7543:23:23,0:23:828:0:0:0,-6.92369,-74.8441	0/0:29.7543:18:18,0:18:648:0:0:0,-5.41854,-58.6519	0/0:29.7543:13:13,0:13:468:0:0:0,-3.91339,-42.4596	0/0:29.7543:303:303,0:303:10674:0:0:0,-91.2121,-960.616	1/1:29.7543:218:0,218:0:0:218:7848:-706.341,-65.6245,0	0/0:29.7543:29:29,0:29:1044:0:0:0,-8.72987,-94.2748	0/0:29.7543:6:6,0:6:216:0:0:0,-1.80618,-19.7905	0/0:29.7543:4:4,0:4:140:0:0:0,-1.20412,-12.9449	0/1:26.7463:67:18,49:18:648:49:1764:-138.875,0,-38.4829	0/0:29.7543:47:47,0:47:1692:0:0:0,-14.1484,-152.567	0/0:29.7543:388:388,0:388:13898:0:0:0,-116.8,-1250.6	0/0:29.7543:37:37,0:37:1332:0:0:0,-11.1381,-120.182	1/1:29.7543:31:0,31:0:0:31:1116:-100.752,-9.33193,0	0/0:29.7543:9:9,0:9:324:0:0:0,-2.70927,-29.5059	0/0:29.7543:128:128,0:128:4584:0:0:0,-38.5318,-412.727	0/0:29.7543:18:18,0:18:648:0:0:0,-5.41854,-58.6519	0/0:29.7543:3:3,0:3:105:0:0:0,-0.90309,-9.79616	0/0:29.7543:557:557,0:557:19495:0:0:0,-167.674,-1754.21	0/0:29.7543:12:12,0:12:432:0:0:0,-3.61236,-39.2212	1/1:29.7543:16:0,16:0:0:16:576:-52.175,-4.81648,0	0/0:29.7543:48:48,0:48:1728:0:0:0,-14.4494,-155.805	0/0:29.7543:256:256,0:256:9001:0:0:0,-77.0637,-810.113	0/0:29.7543:32:32,0:32:1152:0:0:0,-9.63296,-103.99	0/0:29.7543:12:12,0:12:432:0:0:0,-3.61236,-39.2212	0/0:29.7543:34:34,0:34:1224:0:0:0,-10.235,-110.467	0/0:29.7543:96:96,0:96:3372:0:0:0,-28.8989,-303.709	0/0:29.7543:41:41,0:41:1440:0:0:0,-12.3422,-129.899	0/0:29.7543:59:59,0:59:2085:0:0:0,-17.7608,-187.922	0/0:29.7543:141:141,0:141:5076:0:0:0,-42.4452,-456.981	0/0:29.7543:242:242,0:242:8712:0:0:0,-72.8493,-784.064	1/1:29.7543:127:0,127:0:0:127:4572:-411.643,-38.2308,0	0/0:29.7543:22:22,0:22:792:0:0:0,-6.62266,-71.6057	0/0:29.7543:1:1,0:1:36:0:0:0,-0.30103,-3.59827	0/0:29.7543:176:176,0:176:6336:0:0:0,-52.9813,-570.327	0/0:29.7543:18:18,0:18:620:0:0:0,-5.41854,-56.1244	0/0:29.7543:63:63,0:63:2217:0:0:0,-18.9649,-199.8	0/0:29.7543:12:12,0:12:430:0:0:0,-3.61236,-39.0401	0/0:29.7543:877:877,0:877:31373:0:0:0,-264.003,-2822.63	0/0:29.7543:39:39,0:39:1404:0:0:0,-11.7402,-126.659	0/0:29.7543:921:921,0:921:32426:0:0:0,-277.249,-2917.49	0/0:29.7543:369:369,0:369:13284:0:0:0,-111.08,-1195.35	0/0:29.7543:1:1,0:1:36:0:0:0,-0.30103,-3.59827	0/0:29.7543:25:25,0:25:900:0:0:0,-7.52575,-81.321	0/0:29.7543:114:114,0:114:4019:0:0:0,-34.3174,-361.913	0/0:29.7543:7:7,0:7:252:0:0:0,-2.10721,-23.029	0/0:29.7543:299:299,0:299:10764:0:0:0,-90.008,-968.656	1/1:29.7543:217:0,217:0:0:217:7812:-703.103,-65.3235,0	0/0:29.7543:66:66,0:66:2376:0:0:0,-19.868,-214.097	1/1:29.7543:20:0,20:0:0:20:720:-65.1288,-6.0206,0	1/1:29.7543:368:14,354:14:504:354:12480:-1077.39,-65.0809,0	0/0:29.7543:201:201,0:201:7065:0:0:0,-60.507,-635.944	0/0:29.7543:31:31,0:31:1116:0:0:0,-9.33193,-100.752	0/0:29.7543:34:34,0:34:1224:0:0:0,-10.235,-110.467	0/1:26.7463:4:2,2:2:68:2:72:-5.6326,0,-5.25381	0/0:29.7543:46:46,0:46:1656:0:0:0,-13.8474,-149.328	0/0:29.7543:2:2,0:2:72:0:0:0,-0.60206,-6.83672	0/0:29.7543:158:158,0:158:5555:0:0:0,-47.5627,-500.099	0/0:29.7543:64:64,0:64:2304:0:0:0,-19.2659,-207.62	0/0:29.7543:2:2,0:2:72:0:0:0,-0.60206,-6.83672	1/1:29.7543:494:3,491:3:108:491:17676:-1580.36,-138.634,0	0/0:29.7543:14:14,0:14:504:0:0:0,-4.21442,-45.6981	0/0:29.7543:3:3,0:3:108:0:0:0,-0.90309,-10.0752	0/0:29.7543:5:5,0:5:176:0:0:0,-1.50515,-16.1854	0/0:29.7543:7:7,0:7:250:0:0:0,-2.10721,-22.8468	0/0:29.7543:377:377,0:377:13264:0:0:0,-113.488,-1193.62	0/0:29.7543:106:106,0:106:3793:0:0:0,-31.9092,-341.57	0/0:29.7543:36:36,0:36:1296:0:0:0,-10.8371,-116.944	0/0:29.7543:208:208,0:208:7281:0:0:0,-62.6142,-655.383	0/0:29.7543:8:8,0:8:288:0:0:0,-2.40824,-26.2674	1/1:29.7543:4:0,4:0:0:4:144:-13.3136,-1.20412,0	0/0:29.7543:4:4,0:4:144:0:0:0,-1.20412,-13.3136	0/0:29.7543:1:1,0:1:36:0:0:0,-0.30103,-3.59827	0/0:29.7543:384:384,0:384:13824:0:0:0,-115.596,-1243.92	0/0:29.7543:977:977,0:977:34991:0:0:0,-294.106,-3148.09	0/0:29.7543:32:32,0:32:1146:0:0:0,-9.63296,-103.45	1/1:29.7543:8:0,8:0:0:8:278:-25.3571,-2.40824,0	1/1:29.7543:20:0,20:0:0:20:720:-65.1288,-6.0206,0	0/0:29.7543:50:50,0:50:1800:0:0:0,-15.0515,-162.282	0/0:29.7543:387:387,0:387:13549:0:0:0,-116.499,-1219.28	0/0:29.7543:23:23,0:23:805:0:0:0,-6.92369,-72.7715	0/1:26.7463:27:10,17:10:360:17:612:-47.2856,0,-24.6165	0/0:29.7543:2:2,0:2:72:0:0:0,-0.60206,-6.83672	1/1:29.7543:34:0,34:0:0:34:1224:-110.467,-10.235,0	0/0:29.7543:1:1,0:1:36:0:0:0,-0.30103,-3.59827	1/1:29.7543:64:0,64:0:0:64:2304:-207.62,-19.2659,0	0/1:26.7463:12:3,9:3:105:9:320:-25.5303,0,-6.1838	1/1:29.7543:981:0,981:0:0:981:34527:-3106.51,-295.31,0	0/0:29.7543:89:89,0:89:3125:0:0:0,-26.7917,-281.488	1/1:29.7543:25:0,25:0:0:25:900:-81.321,-7.52575,0	0/0:29.7543:25:25,0:25:873:0:0:0,-7.52575,-78.8887	0/1:26.7463:36:22,14:22:792:14:504:-34.861,0,-60.7686	0/0:29.7543:31:31,0:31:1108:0:0:0,-9.33193,-100.031	0/0:29.7543:11:11,0:11:396:0:0:0,-3.31133,-35.9827	0/0:29.7543:130:130,0:130:4660:0:0:0,-39.1339,-419.563	0/0:29.7543:78:78,0:78:2748:0:0:0,-23.4803,-247.57	0/0:29.7543:7:7,0:7:252:0:0:0,-2.10721,-23.029	0/0:29.7543:81:81,0:81:2916:0:0:0,-24.3834,-262.674	0/1:26.7463:3:1,2:1:36:2:72:-5.93363,0,-2.69518	0/0:29.7543:178:178,0:178:6368:0:0:0,-53.5833,-573.214	0/0:29.7543:10:10,0:10:356:0:0:0,-3.0103,-32.3815	0/0:29.7543:185:185,0:185:6511:0:0:0,-55.6905,-586.102	0/1:26.7463:10:5,5:5:170:5:180:-13.5418,0,-12.6247	0/0:29.7543:5:5,0:5:180:0:0:0,-1.50515,-16.5521	0/0:29.7543:268:268,0:268:9597:0:0:0,-80.676,-863.688	0/0:29.7543:7:7,0:7:252:0:0:0,-2.10721,-23.029	0/0:29.7543:6:6,0:6:194:0:0:0,-1.80618,-17.7754	0/0:29.7543:60:60,0:60:2108:0:0:0,-18.0618,-189.995	0/0:29.7543:6:6,0:6:216:0:0:0,-1.80618,-19.7905	0/0:29.7543:24:24,0:24:864:0:0:0,-7.22472,-78.0826	0/0:29.7543:25:25,0:25:900:0:0:0,-7.52575,-81.321	0/0:29.7543:97:97,0:97:3492:0:0:0,-29.1999,-314.489	0/0:29.7543:13:13,0:13:468:0:0:0,-3.91339,-42.4596	0/0:29.7543:47:47,0:47:1692:0:0:0,-14.1484,-152.567	0/1:26.7463:16:8,8:8:278:8:288:-21.4509,0,-20.5413	0/0:29.7543:26:26,0:26:936:0:0:0,-7.82678,-84.5595	0/0:29.7543:6:6,0:6:216:0:0:0,-1.80618,-19.7905	0/0:29.7543:2:2,0:2:72:0:0:0,-0.60206,-6.83672	0/0:29.7543:27:27,0:27:972:0:0:0,-8.12781,-87.7979	1/1:29.7543:3:0,3:0:0:3:108:-10.0752,-0.90309,0	0/0:29.7543:14:14,0:14:496:0:0:0,-4.21442,-44.9747	0/0:29.7543:3:3,0:3:108:0:0:0,-0.90309,-10.0752	0/0:29.7543:39:39,0:39:1404:0:0:0,-11.7402,-126.659	0/0:29.7543:91:91,0:91:3276:0:0:0,-27.3937,-295.059	0/0:29.7543:19:19,0:19:668:0:0:0,-5.71957,-60.447	0/0:29.7543:397:397,0:397:14208:0:0:0,-119.509,-1278.49	1/1:29.7543:67:0,67:0:0:67:2412:-217.336,-20.169,0	0/0:29.7543:34:34,0:34:1224:0:0:0,-10.235,-110.467	1/1:29.7543:94:2,92:2:72:92:3312:-291.46,-21.4601,0	0/0:29.7543:14:14,0:14:504:0:0:0,-4.21442,-45.6981	0/0:29.7543:46:46,0:46:1656:0:0:0,-13.8474,-149.328	0/0:29.7543:1438:1438,0:1438:50330:0:0:0,-432.881,-4528.28	1/1:29.7543:91:3,88:3:108:88:3091:-268.354,-17.3186,0	0/0:29.7543:6:6,0:6:216:0:0:0,-1.80618,-19.7905	0/0:29.7543:180:180,0:180:6480:0:0:0,-54.1854,-583.28	0/0:29.7543:444:444,0:444:15871:0:0:0,-133.657,-1428.09	0/0:29.7543:2:2,0:2:72:0:0:0,-0.60206,-6.83672	0/1:26.7463:333:168,165:168:6048:165:5940:-434.461,0,-444.176	0/0:29.7543:65:65,0:65:2340:0:0:0,-19.5669,-210.859	0/0:29.7543:13:13,0:13:468:0:0:0,-3.91339,-42.4596	0/0:29.7543:5:5,0:5:180:0:0:0,-1.50515,-16.5521	0/0:29.7543:1282:1282,0:1282:46152:0:0:0,-385.92,-4152.05	0/0:29.7543:184:184,0:184:6480:0:0:0,-55.3895,-583.312	0/0:29.7543:237:237,0:237:8532:0:0:0,-71.3441,-767.872	0/0:29.7543:264:264,0:264:9296:0:0:0,-79.4719,-836.648	0/0:29.7543:21:21,0:21:722:0:0:0,-6.32163,-65.3008	1/1:29.7543:8:0,8:0:0:8:288:-26.2674,-2.40824,0	0/0:29.7543:81:81,0:81:2854:0:0:0,-24.3834,-257.106	1/1:29.7543:77:0,77:0:0:77:2772:-249.72,-23.1793,0	0/0:29.7543:42:42,0:42:1502:0:0:0,-12.6433,-135.475	0/0:29.7543:10:10,0:10:360:0:0:0,-3.0103,-32.7443	1/1:29.7543:73:0,73:0:0:73:2628:-236.766,-21.9752,0	0/0:29.7543:6:6,0:6:216:0:0:0,-1.80618,-19.7905	0/0:29.7543:2:2,0:2:72:0:0:0,-0.60206,-6.83672	0/0:29.7543:13:13,0:13:466:0:0:0,-3.91339,-42.2787	1/1:29.7543:4:0,4:0:0:4:144:-13.3136,-1.20412,0	0/0:29.7543:450:450,0:450:16099:0:0:0,-135.463,-1448.6	0/0:29.7543:103:103,0:103:3605:0:0:0,-31.0061,-324.673	1/1:29.7543:143:0,143:0:0:143:5148:-463.458,-43.0473,0	0/0:29.7543:12:12,0:12:432:0:0:0,-3.61236,-39.2212	0/0:29.7543:3:3,0:3:108:0:0:0,-0.90309,-10.0752	.:.:.:.:.:.:.:.:.	0/1:26.7463:43:22,21:22:772:21:756:-55.4229,0,-56.8587	0/1:26.7463:69:23,46:23:828:46:1622:-125.501,0,-54.073	0/1:26.7463:12:9,3:9:324:3:108:-6.46281,0,-25.8935	1/1:29.7543:149:0,149:0:0:149:5251:-472.747,-44.8535,0	0/0:29.7543:200:200,0:200:7196:0:0:0,-60.206,-647.69	0/0:29.7543:4:4,0:4:144:0:0:0,-1.20412,-13.3136	0/0:29.7543:232:232,0:232:8297:0:0:0,-69.839,-746.745	1/1:29.7543:63:0,63:0:0:63:2268:-204.382,-18.9649,0	1/1:29.7543:265:0,265:0:0:265:9540:-858.548,-79.773,0	0/0:29.7543:17:17,0:17:595:0:0:0,-5.11751,-53.8789	1/1:29.7543:4:0,4:0:0:4:144:-13.3136,-1.20412,0	0/0:29.7543:439:439,0:439:15362:0:0:0,-132.152,-1382.39	0/0:29.7543:4:4,0:4:144:0:0:0,-1.20412,-13.3136	1/1:29.7543:360:0,360:0:0:360:12886:-1159.56,-108.371,0	0/0:29.7543:41:41,0:41:1419:0:0:0,-12.3422,-128.008	0/0:29.7543:16:16,0:16:576:0:0:0,-4.81648,-52.175	0/0:29.7543:3:3,0:3:108:0:0:0,-0.90309,-10.0752	0/0:29.7543:259:259,0:259:9324:0:0:0,-77.9668,-839.118	0/0:29.7543:18:18,0:18:639:0:0:0,-5.41854,-57.8392	0/0:29.7543:534:534,0:534:19120:0:0:0,-160.75,-1720.36	0/0:29.7543:185:185,0:185:6504:0:0:0,-55.6905,-585.474	1/1:29.7543:240:0,240:0:0:240:8449:-760.45,-72.2472,0	0/0:29.7543:88:88,0:88:3168:0:0:0,-26.4906,-285.343	0/0:29.7543:4:4,0:4:144:0:0:0,-1.20412,-13.3136	0/0:29.7543:5:5,0:5:180:0:0:0,-1.50515,-16.5521	0/0:29.7543:489:489,0:489:17604:0:0:0,-147.204,-1583.96	1/1:29.7543:739:0,739:0:0:739:25865:-2327.29,-222.461,0	0/0:29.7543:61:61,0:61:2146:0:0:0,-18.3628,-193.413	.:.:.:.:.:.:.:.:.	0/0:29.7543:59:59,0:59:2124:0:0:0,-17.7608,-191.428	1/1:29.7543:169:0,169:0:0:169:6084:-547.657,-50.8741,0	1/1:29.7543:150:0,150:0:0:150:5400:-486.127,-45.1545,0	0/0:29.7543:6:6,0:6:216:0:0:0,-1.80618,-19.7905	0/0:29.7543:8:8,0:8:288:0:0:0,-2.40824,-26.2674	0/0:29.7543:87:87,0:87:3059:0:0:0,-26.1896,-275.55	0/0:29.7543:11:11,0:11:382:0:0:0,-3.31133,-34.7141	0/1:26.7463:7:3,4:3:108:4:140:-10.8376,0,-7.96796	1/1:29.7543:1267:0,1267:0:0:1267:44345:-3989.84,-381.405,0	0/0:29.7543:296:296,0:296:10656:0:0:0,-89.1049,-958.94	1/1:29.7543:541:0,541:0:0:541:19350:-1741.06,-162.857,0	0/0:29.7543:996:996,0:996:34860:0:0:0,-299.826,-3136.52	0/0:29.7543:30:30,0:30:1070:0:0:0,-9.0309,-96.6128	1/1:0.00459571:1:0,1:0:0:1:36:-3.59827,-0.30103,0	0/0:29.7543:425:425,0:425:15300:0:0:0,-127.938,-1376.7	0/0:29.7543:167:167,0:167:5845:0:0:0,-50.272,-526.194	0/0:29.7543:11:11,0:11:396:0:0:0,-3.31133,-35.9827	1/1:29.7543:13:0,13:0:0:13:446:-40.4656,-3.91339,0	0/0:29.7543:72:72,0:72:2536:0:0:0,-21.6742,-228.498	0/0:29.7543:4:4,0:4:144:0:0:0,-1.20412,-13.3136	0/0:29.7543:78:78,0:78:2808:0:0:0,-23.4803,-252.959	1/1:29.7543:31:0,31:0:0:31:1108:-100.032,-9.33193,0	0/0:29.7543:7:7,0:7:252:0:0:0,-2.10721,-23.029	0/0:29.7543:2:2,0:2:72:0:0:0,-0.60206,-6.83672	0/0:29.7543:39:39,0:39:1404:0:0:0,-11.7402,-126.659	0/0:29.7543:148:148,0:148:5180:0:0:0,-44.5524,-466.367	1/1:29.7543:71:0,71:0:0:71:2556:-230.29,-21.3731,0	0/0:29.7543:21:21,0:21:756:0:0:0,-6.32163,-68.3672	0/0:29.7543:293:293,0:293:10255:0:0:0,-88.2018,-922.938	0/0:29.7543:4:4,0:4:144:0:0:0,-1.20412,-13.3136	1/1:29.7543:1081:0,1081:0:0:1081:38686:-3480.49,-325.413,0	1/1:29.7543:46:0,46:0:0:46:1656:-149.328,-13.8474,0	0/0:29.7543:108:108,0:108:3860:0:0:0,-32.5112,-347.598	0/0:29.7543:35:35,0:35:1260:0:0:0,-10.536,-113.705	0/0:29.7543:78:78,0:78:2808:0:0:0,-23.4803,-252.959	0/0:29.7543:74:74,0:74:2664:0:0:0,-22.2762,-240.005	0/0:29.7543:18:18,0:18:648:0:0:0,-5.41854,-58.6519	1/1:29.7543:333:0,333:0:0:333:11734:-1055.98,-100.243,0	0/0:29.7543:219:219,0:219:7709:0:0:0,-65.9256,-693.878	0/0:29.7543:244:244,0:244:8762:0:0:0,-73.4513,-788.562	0/1:-0:1999:192,1807:192:6720:1807:64688:-5217.83,0,-3.15403	1/1:29.7543:72:0,72:0:0:72:2592:-233.528,-21.6742,0	0/0:29.7543:31:31,0:31:1116:0:0:0,-9.33193,-100.752	0/0:29.7543:21:21,0:21:756:0:0:0,-6.32163,-68.3672	0/0:29.7543:108:108,0:108:3803:0:0:0,-32.5112,-342.481	0/0:29.7543:34:34,0:34:1224:0:0:0,-10.235,-110.467	0/0:29.7543:300:300,0:300:10574:0:0:0,-90.309,-951.619	0/0:29.7543:65:65,0:65:2340:0:0:0,-19.5669,-210.859	0/0:29.7543:68:68,0:68:2448:0:0:0,-20.47,-220.574	0/0:29.7543:211:211,0:211:7385:0:0:0,-63.5173,-664.74	0/1:26.7463:43:36,7:36:1286:7:252:-10.0847,0,-103.1	0/0:29.7543:76:73,3:73:2615:3:96:0,-13.9202,-226.641	1/1:29.7543:138:0,138:0:0:138:4968:-447.266,-41.5421,0	0/1:26.7463:54:29,25:29:1044:25:900:-65.0654,0,-78.0192	0/0:29.7543:51:49,2:49:1764:2:72:0,-8.51581,-152.207	0/0:29.7543:151:151,0:151:5406:0:0:0,-45.4555,-486.673	0/0:29.7543:44:44,0:44:1584:0:0:0,-13.2453,-142.852	0/0:29.7543:54:54,0:54:1944:0:0:0,-16.2556,-175.236	0/0:29.7543:8:8,0:8:288:0:0:0,-2.40824,-26.2674	0/0:29.7543:2:2,0:2:68:0:0:0,-0.60206,-6.45771	0/0:29.7543:10:10,0:10:360:0:0:0,-3.0103,-32.7443	1/1:29.7543:21:0,21:0:0:21:722:-65.3008,-6.32163,0	0/0:29.7543:33:33,0:33:1137:0:0:0,-9.93399,-102.638	1/1:29.7543:70:3,67:3:108:67:2352:-201.871,-10.9969,0	0/0:29.7543:82:82,0:82:2952:0:0:0,-24.6845,-265.913	0/0:29.7543:743:743,0:743:26748:0:0:0,-223.665,-2406.53	0/0:29.7543:4:4,0:4:144:0:0:0,-1.20412,-13.3136	0/0:29.7543:27:27,0:27:972:0:0:0,-8.12781,-87.7979	0/0:29.7543:144:144,0:144:5068:0:0:0,-43.3483,-456.285	1/1:29.7543:40:0,40:0:0:40:1440:-129.898,-12.0412,0	0/0:29.7543:50:50,0:50:1800:0:0:0,-15.0515,-162.282	1/1:0.00459571:1:0,1:0:0:1:36:-3.59827,-0.30103,0	1/1:29.7543:2:0,2:0:0:2:70:-6.6474,-0.60206,0	0/0:29.7543:1:1,0:1:36:0:0:0,-0.30103,-3.59827	0/0:29.7543:85:85,0:85:3060:0:0:0,-25.5875,-275.628	1/1:29.7543:17:0,17:0:0:17:603:-54.601,-5.11751,0	0/1:26.7463:202:60,142:60:2160:142:4993:-388.731,0,-133.859	0/0:29.7543:211:211,0:211:7417:0:0:0,-63.5173,-667.611	1/1:29.7543:84:0,84:0:0:84:3024:-272.389,-25.2865,0	0/0:29.7543:53:53,0:53:1908:0:0:0,-15.9546,-171.998	0/1:26.7463:52:9,43:9:324:43:1548:-123.96,0,-13.8523	0/0:29.7543:71:71,0:71:2556:0:0:0,-21.3731,-230.29	0/0:29.7543:49:49,0:49:1718:0:0:0,-14.7505,-154.909	0/0:29.7543:226:226,0:226:8091:0:0:0,-68.0328,-728.211	0/0:29.7543:2:2,0:2:70:0:0:0,-0.60206,-6.64733	0/0:29.7543:97:97,0:97:3492:0:0:0,-29.1999,-314.489	0/0:29.7543:44:44,0:44:1584:0:0:0,-13.2453,-142.852	0/0:29.7543:6:6,0:6:192:0:0:0,-1.80618,-17.5962	0/0:29.7543:43:43,0:43:1548:0:0:0,-12.9443,-139.613	1/1:29.7543:32:0,32:0:0:32:1152:-103.99,-9.63296,0	0/0:29.7543:10:10,0:10:360:0:0:0,-3.0103,-32.7443	0/0:29.7543:50:50,0:50:1794:0:0:0,-15.0515,-161.743	1/1:29.7543:5:0,5:0:0:5:180:-16.5521,-1.50515,0	0/0:29.7543:4:4,0:4:142:0:0:0,-1.20412,-13.1292	0/0:29.7543:32:32,0:32:1152:0:0:0,-9.63296,-103.99	0/0:29.7543:3:3,0:3:100:0:0:0,-0.90309,-9.33066	0/0:29.7543:3:3,0:3:108:0:0:0,-0.90309,-10.0752	1/1:29.7543:39:0,39:0:0:39:1404:-126.659,-11.7402,0	0/0:29.7543:367:367,0:367:12917:0:0:0,-110.478,-1162.41	0/0:29.7543:1:1,0:1:36:0:0:0,-0.30103,-3.59827	1/1:29.7543:13:0,13:0:0:13:468:-42.4596,-3.91339,0	1/1:29.7543:362:0,362:0:0:362:12763:-1148.55,-108.973,0	0/0:29.7543:318:318,0:318:11132:0:0:0,-95.7275,-1001.84	0/0:29.7543:7:7,0:7:247:0:0:0,-2.10721,-22.5729	0/0:29.7543:37:37,0:37:1332:0:0:0,-11.1381,-120.182	0/0:29.7543:1:1,0:1:34:0:0:0,-0.30103,-3.39891	0/1:26.7463:242:36,206:36:1296:206:7416:-594.631,0,-44.0947	0/0:29.7543:50:50,0:50:1764:0:0:0,-15.0515,-159.047	0/0:29.7543:1:1,0:1:36:0:0:0,-0.30103,-3.59827	0/0:29.7543:190:190,0:190:6838:0:0:0,-57.1957,-615.485	0/0:29.7543:672:672,0:672:23521:0:0:0,-202.292,-2116.41	0/0:29.7543:10:10,0:10:360:0:0:0,-3.0103,-32.7443	0/0:29.7543:329:329,0:329:11577:0:0:0,-99.0389,-1041.86	0/0:29.7543:876:876,0:876:31387:0:0:0,-263.702,-2823.88	0/0:29.7543:36:36,0:36:1265:0:0:0,-10.8371,-114.155	0/0:29.7543:358:358,0:358:12580:0:0:0,-107.769,-1132.09	0/0:29.7543:63:63,0:63:2222:0:0:0,-18.9649,-200.249	0/0:29.7543:20:20,0:20:720:0:0:0,-6.0206,-65.1288	0/0:29.7543:3:3,0:3:108:0:0:0,-0.90309,-10.0752	0/0:29.7543:16:16,0:16:576:0:0:0,-4.81648,-52.175	0/0:29.7543:87:87,0:87:3132:0:0:0,-26.1896,-282.105	0/0:29.7543:154:154,0:154:5391:0:0:0,-46.3586,-485.35	0/0:29.7543:47:47,0:47:1645:0:0:0,-14.1484,-148.342	0/0:29.7543:94:94,0:94:3306:0:0:0,-28.2968,-297.77	0/0:29.7543:13:13,0:13:468:0:0:0,-3.91339,-42.4596	0/0:29.7543:66:66,0:66:2376:0:0:0,-19.868,-214.097	0/0:29.7543:67:67,0:67:2398:0:0:0,-20.169,-216.078	0/0:29.7543:232:232,0:232:8158:0:0:0,-69.839,-734.273	0/0:29.7543:109:109,0:109:3924:0:0:0,-32.8123,-353.351	0/0:29.7543:21:21,0:21:756:0:0:0,-6.32163,-68.3672	0/0:29.7543:13:13,0:13:468:0:0:0,-3.91339,-42.4596	0/0:29.7543:1:1,0:1:36:0:0:0,-0.30103,-3.59827	0/0:29.7543:132:132,0:132:4752:0:0:0,-39.736,-427.835	0/0:29.7543:216:216,0:216:7722:0:0:0,-65.0225,-695.019	1/1:29.7543:228:0,228:0:0:228:8024:-722.216,-68.6348,0	0/0:29.7543:15:15,0:15:540:0:0:0,-4.51545,-48.9365	0/0:29.7543:12:12,0:12:432:0:0:0,-3.61236,-39.2212	0/0:29.7543:76:76,0:76:2736:0:0:0,-22.8783,-246.482	0/0:29.7543:10:10,0:10:360:0:0:0,-3.0103,-32.7443	1/1:0.00459571:1:0,1:0:0:1:36:-3.59827,-0.30103,0	1/1:29.7543:282:0,282:0:0:282:9873:-888.571,-84.8905,0	1/1:29.7543:5:0,5:0:0:5:176:-16.1852,-1.50515,0	0/0:29.7543:9:9,0:9:324:0:0:0,-2.70927,-29.5059	1/1:29.7543:1431:0,1431:0:0:1431:50085:-4506.23,-430.774,0	0/0:29.7543:480:480,0:480:17203:0:0:0,-144.494,-1547.91	0/0:29.7543:69:69,0:69:2426:0:0:0,-20.7711,-218.603	0/0:29.7543:8:8,0:8:288:0:0:0,-2.40824,-26.2674	0/0:29.7543:8:8,0:8:288:0:0:0,-2.40824,-26.2674	1/1:29.7543:3:0,3:0:0:3:108:-10.0752,-0.90309,0	0/0:29.7543:393:393,0:393:13827:0:0:0,-118.305,-1244.27	0/0:29.7543:1:1,0:1:36:0:0:0,-0.30103,-3.59827	0/0:29.7543:73:73,0:73:2566:0:0:0,-21.9752,-231.198	0/0:29.7543:492:467,25:467:16812:25:900:0,-66.7857,-1431.39	0/0:29.7543:198:198,0:198:7128:0:0:0,-59.6039,-641.572	0/1:26.7463:197:30,167:30:1080:167:6012:-481.878,0,-38.2103	0/1:26.7463:2:1,1:1:36:1:36:-2.99621,0,-2.99621	0/0:29.7543:7:7,0:7:250:0:0:0,-2.10721,-22.8467	1/1:29.7543:7:0,7:0:0:7:252:-23.029,-2.10721,0	0/0:29.7543:26:26,0:26:936:0:0:0,-7.82678,-84.5595	0/0:29.7543:10:10,0:10:358:0:0:0,-3.0103,-32.5629	0/0:29.7543:109:109,0:109:3924:0:0:0,-32.8123,-353.351	0/1:26.7463:45:29,16:29:1044:16:562:-37.3644,0,-80.7285	0/0:29.7543:152:152,0:152:5435:0:0:0,-45.7566,-489.283	0/0:29.7543:3:3,0:3:108:0:0:0,-0.90309,-10.0752	0/0:29.7543:116:116,0:116:4176:0:0:0,-34.9195,-376.02	1/1:29.7543:362:17,345:17:602:345:12160:-1039.79,-54.4624,0	0/0:29.7543:49:49,0:49:1764:0:0:0,-14.7505,-159.044	0/0:29.7543:71:71,0:71:2499:0:0:0,-21.3731,-225.17	1/1:29.7543:288:0,288:0:0:288:10314:-928.188,-86.6966,0	0/0:29.7543:7:7,0:7:252:0:0:0,-2.10721,-23.029	0/0:29.7543:76:76,0:76:2668:0:0:0,-22.8783,-240.375	0/0:29.7543:3:3,0:3:108:0:0:0,-0.90309,-10.0752	0/0:29.7543:15:15,0:15:540:0:0:0,-4.51545,-48.9365	0/0:29.7543:740:699,41:699:25164:41:1439:0,-92.9532,-2134.23	0/1:26.7463:29:7,22:7:252:22:792:-62.8758,0,-14.2991	0/0:29.7543:1:1,0:1:36:0:0:0,-0.30103,-3.59827	0/0:29.7543:70:70,0:70:2520:0:0:0,-21.0721,-227.051	0/0:29.7543:169:169,0:169:6084:0:0:0,-50.8741,-547.657	0/0:29.7543:143:143,0:143:5027:0:0:0,-43.0473,-452.598	0/0:29.7543:2:2,0:2:72:0:0:0,-0.60206,-6.83672	0/1:26.7463:60:22,38:22:792:38:1368:-105.359,0,-53.5439	1/1:29.7543:59:0,59:0:0:59:2124:-191.428,-17.7608,0	1/1:29.7543:261:0,261:0:0:261:9157:-824.147,-78.5688,0	0/0:29.7543:6:6,0:6:211:0:0:0,-1.80618,-19.3338	0/0:29.7543:18:18,0:18:648:0:0:0,-5.41854,-58.6519	0/0:29.7543:24:24,0:24:864:0:0:0,-7.22472,-78.0826	1/1:29.7543:39:0,39:0:0:39:1395:-125.85,-11.7402,0	0/0:29.7543:227:227,0:227:7945:0:0:0,-68.3338,-715.12	0/0:29.7543:10:10,0:10:360:0:0:0,-3.0103,-32.7443	1/1:29.7543:3:0,3:0:0:3:108:-10.0752,-0.90309,0	0/0:29.7543:581:581,0:581:20916:0:0:0,-174.898,-1881.9	0/0:29.7543:24:24,0:24:864:0:0:0,-7.22472,-78.0826	0/0:29.7543:3:3,0:3:108:0:0:0,-0.90309,-10.0752	0/0:29.7543:187:187,0:187:6572:0:0:0,-56.2926,-591.592	0/0:29.7543:29:29,0:29:1044:0:0:0,-8.72987,-94.2748	0/0:29.7543:349:349,0:349:12292:0:0:0,-105.059,-1106.18	0/0:29.7543:738:738,0:738:26416:0:0:0,-222.16,-2376.7	0/0:29.7543:120:120,0:120:4219:0:0:0,-36.1236,-379.907	0/0:29.7543:68:68,0:68:2397:0:0:0,-20.47,-215.993	0/0:29.7543:58:58,0:58:2039:0:0:0,-17.4597,-183.787	0/0:29.7543:383:383,0:383:13694:0:0:0,-115.294,-1232.25	0/1:26.7463:36:9,27:9:324:27:972:-76.9608,0,-18.6688	0/0:29.7543:3:3,0:3:108:0:0:0,-0.90309,-10.0752	0/0:29.7543:2260:2260,0:2260:79100:0:0:0,-680.328,-7116.56	0/0:29.7543:144:144,0:144:5184:0:0:0,-43.3483,-466.696	0/0:29.7543:61:61,0:61:2196:0:0:0,-18.3628,-197.905	0/0:29.7543:325:325,0:325:11700:0:0:0,-97.8347,-1052.86	0/0:29.7543:95:95,0:95:3420:0:0:0,-28.5978,-308.012	0/0:29.7543:4:4,0:4:144:0:0:0,-1.20412,-13.3136	1/1:29.7543:85:0,85:0:0:85:3044:-274.191,-25.5876,0	0/0:29.7543:111:111,0:111:3908:0:0:0,-33.4143,-351.928	.:.:.:.:.:.:.:.:.	0/0:29.7543:1:1,0:1:36:0:0:0,-0.30103,-3.59827	0/0:29.7543:17:17,0:17:601:0:0:0,-5.11751,-54.4205	1/1:29.7543:2:0,2:0:0:2:72:-6.83672,-0.60206,0	1/1:29.7543:2:0,2:0:0:2:72:-6.83672,-0.60206,0	0/0:29.7543:96:96,0:96:3456:0:0:0,-28.8989,-311.251	0/0:29.7543:103:103,0:103:3605:0:0:0,-31.0061,-324.673	1/1:29.7543:44:0,44:0:0:44:1584:-142.852,-13.2453,0	0/0:29.7543:84:84,0:84:3024:0:0:0,-25.2865,-272.389	0/1:26.7463:8:2,6:2:72:6:212:-17.0169,0,-4.42848	0/0:29.7543:331:331,0:331:11841:0:0:0,-99.6409,-1065.56	0/0:29.7543:32:32,0:32:1152:0:0:0,-9.63296,-103.99	0/0:29.7543:34:34,0:34:1224:0:0:0,-10.235,-110.467	0/0:29.7543:21:21,0:21:756:0:0:0,-6.32163,-68.3672	1/1:29.7543:205:0,205:0:0:205:7214:-649.346,-61.7112,0	1/1:29.7543:59:4,55:4:135:55:1980:-165.992,-5.27826,0	0/0:29.7543:24:24,0:24:847:0:0:0,-7.22472,-76.5509	0/0:29.7543:5:5,0:5:180:0:0:0,-1.50515,-16.5521	0/0:29.7543:124:124,0:124:4370:0:0:0,-37.3277,-393.49	1/1:29.7543:29:0,29:0:0:29:1044:-94.2748,-8.72987,0	0/0:29.7543:74:74,0:74:2664:0:0:0,-22.2762,-240.005	0/0:29.7543:324:324,0:324:11406:0:0:0,-97.5337,-1026.47	0/0:29.7543:203:203,0:203:7147:0:0:0,-61.1091,-643.318	0/0:29.7543:138:138,0:138:4968:0:0:0,-41.5421,-447.266	0/1:26.7463:10:5,5:5:180:5:180:-13.5418,0,-13.5418	0/0:29.7543:3:3,0:3:108:0:0:0,-0.90309,-10.0752	0/0:29.7543:30:30,0:30:1080:0:0:0,-9.0309,-97.5132	0/0:29.7543:33:33,0:33:1188:0:0:0,-9.93399,-107.229	0/0:29.7543:187:187,0:187:6732:0:0:0,-56.2926,-605.949	0/0:29.7543:8:8,0:8:288:0:0:0,-2.40824,-26.2674	1/1:29.7543:801:0,801:0:0:801:28195:-2536.86,-241.125,0	0/0:29.7543:55:55,0:55:1932:0:0:0,-16.5566,-174.161	0/0:29.7543:183:183,0:183:6405:0:0:0,-55.0885,-576.574	0/0:29.7543:122:122,0:122:4392:0:0:0,-36.7257,-395.45	0/0:29.7543:90:90,0:90:3240:0:0:0,-27.0927,-291.82	0/0:29.7543:170:170,0:170:6120:0:0:0,-51.1751,-550.896	1/1:29.7543:5:0,5:0:0:5:180:-16.5521,-1.50515,0	0/0:29.7543:1:1,0:1:36:0:0:0,-0.30103,-3.59827	0/0:29.7543:3:3,0:3:108:0:0:0,-0.90309,-10.0752	.:.:.:.:.:.:.:.:.	0/0:29.7543:21:21,0:21:740:0:0:0,-6.32163,-66.9247	0/1:26.7463:69:18,51:18:648:51:1836:-144.75,0,-37.8808	1/1:29.7543:96:0,96:0:0:96:3456:-311.251,-28.8989,0	0/0:29.7543:20:20,0:20:705:0:0:0,-6.0206,-63.7761	0/0:29.7543:16:16,0:16:570:0:0:0,-4.81648,-51.633	0/0:29.7543:187:187,0:187:6732:0:0:0,-56.2926,-605.949	0/0:29.7543:364:364,0:364:12742:0:0:0,-109.575,-1146.68	1/1:29.7543:24:0,24:0:0:24:842:-76.1004,-7.22472,0	0/0:29.7543:1:1,0:1:36:0:0:0,-0.30103,-3.59827	0/0:29.7543:2:2,0:2:68:0:0:0,-0.60206,-6.45793	0/0:29.7543:79:79,0:79:2765:0:0:0,-23.7814,-249.102	0/0:29.7543:25:25,0:25:900:0:0:0,-7.52575,-81.321	0/0:29.7543:69:69,0:69:2484:0:0:0,-20.7711,-223.813	0/0:29.7543:24:24,0:24:864:0:0:0,-7.22472,-78.0826	0/0:29.7543:7:7,0:7:252:0:0:0,-2.10721,-23.029	0/0:29.7543:248:248,0:248:8741:0:0:0,-74.6554,-786.717	0/0:29.7543:8:8,0:8:288:0:0:0,-2.40824,-26.2674	0/0:29.7543:5:5,0:5:180:0:0:0,-1.50515,-16.5521	0/0:29.7543:31:31,0:31:1116:0:0:0,-9.33193,-100.752	0/0:29.7543:5:5,0:5:180:0:0:0,-1.50515,-16.5521	0/0:29.7543:20:20,0:20:692:0:0:0,-6.0206,-62.603	1/1:29.7543:65:0,65:0:0:65:2291:-206.457,-19.567,0	0/0:29.7543:3:3,0:3:108:0:0:0,-0.90309,-10.0752	0/0:29.7543:8:8,0:8:288:0:0:0,-2.40824,-26.2674	0/0:29.7543:384:381,3:381:13424:3:108:0,-105.52,-1197.94	0/0:29.7543:6:6,0:6:216:0:0:0,-1.80618,-19.7905	0/0:29.7543:45:45,0:45:1620:0:0:0,-13.5463,-146.09	0/1:26.7463:27:21,6:21:756:6:212:-11.2972,0,-60.2394	0/0:29.7543:2:2,0:2:72:0:0:0,-0.60206,-6.83672	0/0:29.7543:452:452,0:452:16272:0:0:0,-136.066,-1464.14	0/0:29.7543:17:17,0:17:612:0:0:0,-5.11751,-55.4134	0/0:29.7543:424:424,0:424:14840:0:0:0,-127.637,-1335.43	0/0:29.7543:11:11,0:11:388:0:0:0,-3.31133,-35.2578	1/1:29.7543:88:0,88:0:0:88:3168:-285.343,-26.4906,0	0/0:29.7543:38:36,2:36:1291:2:72:0,-4.60242,-109.657	1/1:29.7543:37:0,37:0:0:37:1332:-120.182,-11.1381,0	0/0:29.7543:39:39,0:39:1392:0:0:0,-11.7402,-125.58	1/1:29.7543:56:2,54:2:72:54:1944:-168.399,-10.021,0	0/0:29.7543:2:2,0:2:72:0:0:0,-0.60206,-6.83672	0/0:29.7543:20:20,0:20:720:0:0:0,-6.0206,-65.1288	0/0:29.7543:11:11,0:11:392:0:0:0,-3.31133,-35.6203	1/1:29.7543:30:0,30:0:0:30:1080:-97.5132,-9.0309,0	0/0:29.7543:33:33,0:33:1186:0:0:0,-9.93399,-107.049	0/0:29.7543:32:32,0:32:1120:0:0:0,-9.63296,-101.11	0/0:29.7543:1:1,0:1:36:0:0:0,-0.30103,-3.59827	0/0:29.7543:14:14,0:14:504:0:0:0,-4.21442,-45.6981	0/0:29.7543:202:202,0:202:7110:0:0:0,-60.8081,-639.99	0/0:29.7543:2:2,0:2:72:0:0:0,-0.60206,-6.83672	1/1:29.7543:13:0,13:0:0:13:468:-42.4596,-3.91339,0	0/0:29.7543:6:6,0:6:216:0:0:0,-1.80618,-19.7905
chr1	308232	.	C	T	218254	.	AB=0.42603;ABP=53.7675;AC=136;AF=0.102874;AN=1322;AO=7871;CIGAR=1X;DP=83096;DPB=83096;DPRA=0.983142;EPP=17094.7;EPPR=163352;GTI=69;LEN=1;MEANALT=1;MQM=60;MQMR=60;NS=944;NUMALT=1;ODDS=0.106976;PAIRED=0;PAIREDR=0;PAO=0;PQA=0;PQR=0;PRO=0;QA=281343;QR=2.67612e+06;RO=75225;RPL=4842;RPP=909.828;RPPR=7482.67;RPR=3029;RUN=1;SAF=3029;SAP=909.828;SAR=4842;SRF=29564;SRP=7482.67;SRR=45661;TYPE=snp;technology.ILLUMINA=1	GT:GQ:DP:AD:RO:QR:AO:QA:GL	0/0:29.7543:4:4,0:4:144:0:0:0,-1.20412,-13.3136	0/0:29.7543:14:14,0:14:504:0:0:0,-4.21442,-45.6981	0/0:29.7543:34:34,0:34:1224:0:0:0,-10.235,-110.467	0/0:29.7543:24:24,0:24:864:0:0:0,-7.22472,-78.0826	1/1:29.7543:26:0,26:0:0:26:936:-84.5595,-7.82678,0	0/0:29.7543:18:18,0:18:648:0:0:0,-5.41854,-58.6519	0/0:29.7543:53:51,2:51:1801:2:68:0,-9.49666,-155.917	0/0:29.7543:5:5,0:5:180:0:0:0,-1.50515,-16.5521	0/0:29.7543:385:385,0:385:13860:0:0:0,-115.897,-1247.16	0/0:29.7543:528:528,0:528:18698:0:0:0,-158.944,-1682.45	0/0:29.7543:543:543,0:543:19005:0:0:0,-163.459,-1710.13	0/0:29.7543:7:7,0:7:252:0:0:0,-2.10721,-23.029	0/0:29.7543:251:232,19:232:8121:19:684:0,-13.6682,-669.063	1/1:29.7543:201:0,201:0:0:201:7116:-640.52,-60.507,0	0/0:29.7543:36:36,0:36:1296:0:0:0,-10.8371,-116.944	0/0:29.7543:50:50,0:50:1800:0:0:0,-15.0515,-162.282	0/0:29.7543:41:41,0:41:1476:0:0:0,-12.3422,-133.136	0/0:29.7543:27:27,0:27:962:0:0:0,-8.12781,-86.8971	0/0:29.7543:1:1,0:1:36:0:0:0,-0.30103,-3.59827	0/0:29.7543:4:4,0:4:140:0:0:0,-1.20412,-12.9448	0/0:29.7543:5:5,0:5:180:0:0:0,-1.50515,-16.5521	0/0:29.7543:14:14,0:14:504:0:0:0,-4.21442,-45.6981	0/0:29.7543:91:91,0:91:3235:0:0:0,-27.3937,-291.377	1/1:29.7543:110:0,110:0:0:110:3911:-352.19,-33.1133,0	1/1:29.7543:450:0,450:0:0:450:16022:-1441.69,-135.464,0	0/0:29.7543:50:50,0:50:1800:0:0:0,-15.0515,-162.282	0/0:29.7543:5:5,0:5:180:0:0:0,-1.50515,-16.5521	0/0:29.7543:53:53,0:53:1855:0:0:0,-15.9546,-167.234	0/0:29.7543:291:291,0:291:10298:0:0:0,-87.5997,-926.779	0/0:29.7543:16:16,0:16:576:0:0:0,-4.81648,-52.175	1/1:29.7543:125:0,125:0:0:125:4443:-400.049,-37.6288,0	0/0:29.7543:8:8,0:8:288:0:0:0,-2.40824,-26.2674	0/0:29.7543:134:134,0:134:4824:0:0:0,-40.338,-434.312	0/0:29.7543:60:60,0:60:2134:0:0:0,-18.0618,-192.331	0/0:29.7543:8:8,0:8:288:0:0:0,-2.40824,-26.2674	1/1:29.7543:24:0,24:0:0:24:864:-78.0826,-7.22472,0	0/0:29.7543:361:361,0:361:12635:0:0:0,-108.672,-1137.05	0/0:29.7543:234:234,0:234:8424:0:0:0,-70.441,-758.157	0/0:29.7543:7:7,0:7:252:0:0:0,-2.10721,-23.029	0/0:29.7543:11:11,0:11:396:0:0:0,-3.31133,-35.9827	0/0:29.7543:221:221,0:221:7895:0:0:0,-66.5276,-710.583	0/0:29.7543:37:37,0:37:1332:0:0:0,-11.1381,-120.182	0/0:29.7543:72:72,0:72:2592:0:0:0,-21.6742,-233.528	0/0:29.7543:5:5,0:5:180:0:0:0,-1.50515,-16.5521	0/0:29.7543:7:7,0:7:252:0:0:0,-2.10721,-23.029	0/0:29.7543:740:740,0:740:26379:0:0:0,-222.762,-2373.4	1/1:29.7543:153:0,153:0:0:153:5456:-491.175,-46.0576,0	0/0:29.7543:33:33,0:33:1188:0:0:0,-9.93399,-107.229	1/1:0.00459571:7:0,7:0:0:7:252:-23.029,-2.10721,0	0/0:29.7543:514:514,0:514:17989:0:0:0,-154.729,-1618.73	0/0:29.7543:33:33,0:33:1188:0:0:0,-9.93399,-107.229	0/0:29.7543:363:363,0:363:12854:0:0:0,-109.274,-1156.72	0/0:29.7543:7:7,0:7:252:0:0:0,-2.10721,-23.029	1/1:29.7543:31:0,31:0:0:31:1116:-100.752,-9.33193,0	0/0:29.7543:4:4,0:4:144:0:0:0,-1.20412,-13.3136	0/0:29.7543:11:11,0:11:396:0:0:0,-3.31133,-35.9827	0/0:29.7543:51:51,0:51:1836:0:0:0,-15.3525,-165.521	0/0:29.7543:84:84,0:84:3024:0:0:0,-25.2865,-272.389	0/0:29.7543:18:18,0:18:648:0:0:0,-5.41854,-58.6519	0/0:29.7543:15:15,0:15:531:0:0:0,-4.51545,-48.1234	0/0:29.7543:55:55,0:55:1980:0:0:0,-16.5566,-178.474	0/0:29.7543:12:12,0:12:432:0:0:0,-3.61236,-39.2212	0/0:29.7543:29:29,0:29:1044:0:0:0,-8.72987,-94.2748	0/0:29.7543:79:77,2:77:2772:2:72:0,-16.9446,-242.884	0/0:29.7543:135:135,0:135:4860:0:0:0,-40.639,-437.55	0/0:29.7543:537:537,0:537:19023:0:0:0,-161.653,-1711.69	0/0:29.7543:5:5,0:5:180:0:0:0,-1.50515,-16.5521	0/0:29.7543:1:1,0:1:36:0:0:0,-0.30103,-3.59827	0/0:29.7543:3:3,0:3:100:0:0:0,-0.90309,-9.32986	0/0:29.7543:4:4,0:4:144:0:0:0,-1.20412,-13.3136	0/0:29.7543:188:188,0:188:6653:0:0:0,-56.5936,-598.869	0/0:29.7543:50:50,0:50:1800:0:0:0,-15.0515,-162.282	0/0:29.7543:329:329,0:329:11844:0:0:0,-99.0389,-1065.81	0/0:29.7543:422:422,0:422:15011:0:0:0,-127.035,-1350.75	0/0:29.7543:21:21,0:21:756:0:0:0,-6.32163,-68.3672	0/0:29.7543:2:2,0:2:72:0:0:0,-0.60206,-6.83672	0/0:29.7543:64:64,0:64:2240:0:0:0,-19.2659,-201.871	0/0:29.7543:271:271,0:271:9596:0:0:0,-81.5791,-863.624	0/0:29.7543:62:62,0:62:2195:0:0:0,-18.6639,-197.819	0/0:29.7543:1:1,0:1:36:0:0:0,-0.30103,-3.59827	0/0:29.7543:3:3,0:3:108:0:0:0,-0.90309,-10.0752	0/0:29.7543:1178:1178,0:1178:42408:0:0:0,-354.613,-3815.25	0/0:29.7543:27:27,0:27:972:0:0:0,-8.12781,-87.7979	0/0:29.7543:7:7,0:7:252:0:0:0,-2.10721,-23.029	0/0:29.7543:12:12,0:12:432:0:0:0,-3.61236,-39.2212	1/1:29.7543:110:0,110:0:0:110:3888:-350.125,-33.1133,0	0/0:29.7543:2:2,0:2:72:0:0:0,-0.60206,-6.83672	0/0:29.7543:312:312,0:312:11032:0:0:0,-93.9214,-992.813	0/0:29.7543:21:21,0:21:756:0:0:0,-6.32163,-68.3672	1/1:29.7543:24:0,24:0:0:24:864:-78.0826,-7.22472,0	0/0:29.7543:992:992,0:992:35297:0:0:0,-298.622,-3175.68	0/0:29.7543:7:7,0:7:252:0:0:0,-2.10721,-23.029	0/0:29.7543:88:88,0:88:3105:0:0:0,-26.4906,-279.686	0/0:29.7543:591:591,0:591:20690:0:0:0,-177.909,-1861.72	0/0:29.7543:8:8,0:8:288:0:0:0,-2.40824,-26.2674	0/0:29.7543:7:7,0:7:252:0:0:0,-2.10721,-23.029	0/0:29.7543:15:15,0:15:540:0:0:0,-4.51545,-48.9365	0/0:29.7543:242:242,0:242:8610:0:0:0,-72.8493,-774.911	0/0:29.7543:7:7,0:7:252:0:0:0,-2.10721,-23.029	1/1:29.7543:123:0,123:0:0:123:4349:-391.598,-37.0267,0	0/0:29.7543:47:47,0:47:1692:0:0:0,-14.1484,-152.567	0/0:29.7543:103:103,0:103:3708:0:0:0,-31.0061,-333.92	0/0:29.7543:6:6,0:6:216:0:0:0,-1.80618,-19.7905	0/0:29.7543:59:59,0:59:2124:0:0:0,-17.7608,-191.428	0/0:29.7543:7:7,0:7:252:0:0:0,-2.10721,-23.029	1/1:0.00459571:3:0,3:0:0:3:108:-10.0752,-0.90309,0	0/0:29.7543:35:35,0:35:1260:0:0:0,-10.536,-113.705	0/0:29.7543:87:87,0:87:3072:0:0:0,-26.1896,-276.717	0/0:29.7543:363:363,0:363:12702:0:0:0,-109.274,-1143.08	0/0:29.7543:27:27,0:27:958:0:0:0,-8.12781,-86.5372	0/0:29.7543:106:106,0:106:3816:0:0:0,-31.9092,-343.635	0/0:29.7543:159:159,0:159:5724:0:0:0,-47.8638,-515.273	0/0:29.7543:34:34,0:34:1224:0:0:0,-10.235,-110.467	0/0:29.7543:16:16,0:16:576:0:0:0,-4.81648,-52.175	0/0:29.7543:35:35,0:35:1260:0:0:0,-10.536,-113.705	0/0:29.7543:9:9,0:9:316:0:0:0,-2.70927,-28.7793	0/0:29.7543:11:11,0:11:396:0:0:0,-3.31133,-35.9827	0/0:29.7543:247:247,0:247:8645:0:0:0,-74.3544,-778.095	0/0:29.7543:33:33,0:33:1188:0:0:0,-9.93399,-107.229	0/0:29.7543:38:38,0:38:1368:0:0:0,-11.4391,-123.421	0/0:29.7543:14:14,0:14:504:0:0:0,-4.21442,-45.6981	0/0:29.7543:332:332,0:332:11827:0:0:0,-99.942,-1064.31	0/0:29.7543:231:231,0:231:8316:0:0:0,-69.5379,-748.441	0/0:29.7543:27:27,0:27:962:0:0:0,-8.12781,-86.8974	0/0:29.7543:11:11,0:11:396:0:0:0,-3.31133,-35.9827	0/0:29.7543:4:4,0:4:140:0:0:0,-1.20412,-12.9448	0/0:29.7543:72:72,0:72:2592:0:0:0,-21.6742,-233.528	0/0:29.7543:45:45,0:45:1606:0:0:0,-13.5463,-144.831	0/0:29.7543:423:423,0:423:15228:0:0:0,-127.336,-1370.22	0/0:29.7543:30:30,0:30:1080:0:0:0,-9.0309,-97.5132	0/0:29.7543:41:41,0:41:1476:0:0:0,-12.3422,-133.136	0/0:29.7543:13:13,0:13:468:0:0:0,-3.91339,-42.4596	0/0:29.7543:138:138,0:138:4968:0:0:0,-41.5421,-447.266	0/0:29.7543:18:18,0:18:648:0:0:0,-5.41854,-58.6519	0/0:29.7543:7:7,0:7:252:0:0:0,-2.10721,-23.029	0/0:29.7543:718:718,0:718:25130:0:0:0,-216.14,-2261.16	0/0:29.7543:18:18,0:18:648:0:0:0,-5.41854,-58.6519	0/0:29.7543:23:23,0:23:816:0:0:0,-6.92369,-73.7627	0/0:29.7543:58:58,0:58:2088:0:0:0,-17.4597,-188.19	0/0:29.7543:249:249,0:249:8717:0:0:0,-74.9565,-784.572	0/0:29.7543:35:35,0:35:1260:0:0:0,-10.536,-113.705	1/1:29.7543:9:0,9:0:0:9:324:-29.5059,-2.70927,0	0/0:29.7543:28:28,0:28:1008:0:0:0,-8.42884,-91.0364	0/0:29.7543:79:79,0:79:2844:0:0:0,-23.7814,-256.197	0/0:29.7543:33:33,0:33:1188:0:0:0,-9.93399,-107.229	0/0:29.7543:71:71,0:71:2556:0:0:0,-21.3731,-230.29	0/0:29.7543:194:194,0:194:6791:0:0:0,-58.3998,-611.3	1/1:29.7543:293:0,293:0:0:293:10427:-938.369,-88.2018,0	1/1:29.7543:137:0,137:0:0:137:4932:-444.027,-41.2411,0	0/0:29.7543:16:16,0:16:576:0:0:0,-4.81648,-52.175	0/0:29.7543:1:1,0:1:36:0:0:0,-0.30103,-3.59827	0/0:29.7543:210:210,0:210:7446:0:0:0,-63.2163,-670.205	0/0:29.7543:11:11,0:11:396:0:0:0,-3.31133,-35.9827	0/0:29.7543:62:62,0:62:2232:0:0:0,-18.6639,-201.144	0/0:29.7543:10:10,0:10:360:0:0:0,-3.0103,-32.7443	0/0:29.7543:940:940,0:940:33840:0:0:0,-282.968,-3044.5	0/0:29.7543:44:44,0:44:1553:0:0:0,-13.2453,-140.064	0/0:29.7543:1017:1017,0:1017:36216:0:0:0,-306.147,-3258.34	0/0:29.7543:424:424,0:424:15097:0:0:0,-127.637,-1358.48	0/0:29.7543:5:5,0:5:178:0:0:0,-1.50515,-16.3686	0/0:29.7543:18:18,0:18:648:0:0:0,-5.41854,-58.6519	0/0:29.7543:87:87,0:87:3045:0:0:0,-26.1896,-274.293	0/0:29.7543:4:4,0:4:144:0:0:0,-1.20412,-13.3136	0/0:29.7543:315:315,0:315:11340:0:0:0,-94.8244,-1020.47	0/0:29.7543:248:248,0:248:8919:0:0:0,-74.6554,-802.686	1/1:29.7543:60:0,60:0:0:60:2160:-194.667,-18.0618,0	0/0:29.7543:14:14,0:14:504:0:0:0,-4.21442,-45.6981	0/0:29.7543:468:468,0:468:16383:0:0:0,-140.882,-1474.24	0/0:29.7543:250:250,0:250:9000:0:0:0,-75.2575,-809.972	0/0:29.7543:32:32,0:32:1152:0:0:0,-9.63296,-103.99	0/0:29.7543:31:31,0:31:1116:0:0:0,-9.33193,-100.752	0/0:29.7543:4:4,0:4:128:0:0:0,-1.20412,-11.8372	0/0:29.7543:34:34,0:34:1224:0:0:0,-10.235,-110.467	1/1:0.00459571:1:0,1:0:0:1:36:-3.59827,-0.30103,0	0/0:29.7543:197:197,0:197:7092:0:0:0,-59.3029,-638.334	0/0:29.7543:74:74,0:74:2638:0:0:0,-22.2762,-237.67	0/0:29.7543:5:5,0:5:180:0:0:0,-1.50515,-16.5521	0/0:29.7543:530:530,0:530:18872:0:0:0,-159.546,-1698.08	0/0:29.7543:12:12,0:12:432:0:0:0,-3.61236,-39.2212	0/0:29.7543:2:2,0:2:72:0:0:0,-0.60206,-6.83672	0/0:29.7543:8:8,0:8:288:0:0:0,-2.40824,-26.2674	.:.:.:.:.:.:.:.:.	0/0:29.7543:479:479,0:479:17244:0:0:0,-144.193,-1551.58	0/0:29.7543:102:102,0:102:3672:0:0:0,-30.7051,-330.681	0/0:29.7543:36:36,0:36:1281:0:0:0,-10.8371,-115.595	0/0:29.7543:244:244,0:244:8784:0:0:0,-73.4513,-790.541	.:.:.:.:.:.:.:.:.	0/0:29.7543:1:1,0:1:36:0:0:0,-0.30103,-3.59827	0/0:29.7543:2:2,0:2:72:0:0:0,-0.60206,-6.83672	0/0:29.7543:1:1,0:1:36:0:0:0,-0.30103,-3.59827	0/0:29.7543:480:478,2:478:16924:2:72:0,-137.658,-1516.03	0/0:29.7543:1109:1109,0:1109:39500:0:0:0,-333.842,-3553.77	0/0:29.7543:26:26,0:26:936:0:0:0,-7.82678,-84.5595	0/0:29.7543:5:5,0:5:180:0:0:0,-1.50515,-16.5521	0/0:29.7543:27:27,0:27:972:0:0:0,-8.12781,-87.7979	1/1:29.7543:47:0,47:0:0:47:1692:-152.567,-14.1484,0	0/0:29.7543:458:458,0:458:16307:0:0:0,-137.872,-1467.33	0/0:29.7543:24:24,0:24:864:0:0:0,-7.22472,-78.0826	0/0:29.7543:34:34,0:34:1198:0:0:0,-10.235,-108.127	0/0:29.7543:1:1,0:1:32:0:0:0,-0.30103,-3.19931	0/0:29.7543:38:38,0:38:1368:0:0:0,-11.4391,-123.421	0/0:29.7543:3:3,0:3:108:0:0:0,-0.90309,-10.0752	0/0:29.7543:57:57,0:57:2052:0:0:0,-17.1587,-184.951	0/0:29.7543:7:7,0:7:252:0:0:0,-2.10721,-23.029	0/0:29.7543:1145:1145,0:1145:40075:0:0:0,-344.679,-3605.69	0/0:29.7543:108:108,0:108:3780:0:0:0,-32.5112,-340.417	0/0:29.7543:28:28,0:28:1008:0:0:0,-8.42884,-91.0364	0/0:29.7543:26:26,0:26:936:0:0:0,-7.82678,-84.5595	0/0:29.7543:36:36,0:36:1296:0:0:0,-10.8371,-116.944	0/0:29.7543:37:37,0:37:1319:0:0:0,-11.1381,-119.013	0/0:29.7543:8:8,0:8:288:0:0:0,-2.40824,-26.2674	0/0:29.7543:128:128,0:128:4480:0:0:0,-38.5318,-403.392	0/0:29.7543:76:76,0:76:2736:0:0:0,-22.8783,-246.482	0/0:29.7543:8:8,0:8:288:0:0:0,-2.40824,-26.2674	0/0:29.7543:89:89,0:89:3204:0:0:0,-26.7917,-288.582	0/1:26.7463:5:3,2:3:108:2:72:-5.33157,0,-8.57002	0/0:29.7543:184:184,0:184:6442:0:0:0,-55.3895,-579.902	1/1:29.7543:12:0,12:0:0:12:432:-39.2212,-3.61236,0	0/0:29.7543:232:232,0:232:8264:0:0:0,-69.839,-743.784	0/1:26.7463:13:9,4:9:324:4:140:-9.0314,0,-25.5925	0/0:29.7543:5:5,0:5:180:0:0:0,-1.50515,-16.5521	0/0:29.7543:291:291,0:291:10476:0:0:0,-87.5997,-942.748	0/0:29.7543:8:8,0:8:288:0:0:0,-2.40824,-26.2674	0/0:29.7543:9:9,0:9:324:0:0:0,-2.70927,-29.5059	0/0:29.7543:59:59,0:59:2102:0:0:0,-17.7608,-189.452	0/1:26.7463:10:4,6:4:144:6:216:-16.7802,0,-10.3033	0/0:29.7543:19:19,0:19:678:0:0:0,-5.71957,-61.3491	0/0:29.7543:44:44,0:44:1584:0:0:0,-13.2453,-142.852	0/0:29.7543:84:84,0:84:3024:0:0:0,-25.2865,-272.389	0/0:29.7543:12:12,0:12:432:0:0:0,-3.61236,-39.2212	1/1:29.7543:37:0,37:0:0:37:1332:-120.182,-11.1381,0	0/0:29.7543:33:33,0:33:1188:0:0:0,-9.93399,-107.229	0/0:29.7543:15:15,0:15:540:0:0:0,-4.51545,-48.9365	0/0:29.7543:7:7,0:7:252:0:0:0,-2.10721,-23.029	0/0:29.7543:2:2,0:2:72:0:0:0,-0.60206,-6.83672	0/0:29.7543:20:20,0:20:720:0:0:0,-6.0206,-65.1288	1/1:0.00459571:7:0,7:0:0:7:252:-23.029,-2.10721,0	0/0:29.7543:13:13,0:13:468:0:0:0,-3.91339,-42.4596	0/0:29.7543:3:3,0:3:100:0:0:0,-0.90309,-9.33044	0/0:29.7543:42:42,0:42:1494:0:0:0,-12.6433,-134.756	0/0:29.7543:73:73,0:73:2601:0:0:0,-21.9752,-234.341	0/0:29.7543:27:27,0:27:960:0:0:0,-8.12781,-86.7173	0/0:29.7543:392:392,0:392:13993:0:0:0,-118.004,-1259.16	0/0:29.7543:58:58,0:58:2054:0:0:0,-17.4597,-185.134	0/0:29.7543:49:49,0:49:1728:0:0:0,-14.7505,-155.808	0/0:29.7543:86:86,0:86:3096:0:0:0,-25.8886,-278.866	0/0:29.7543:10:10,0:10:360:0:0:0,-3.0103,-32.7443	0/0:29.7543:46:46,0:46:1656:0:0:0,-13.8474,-149.328	1/1:29.7543:1495:0,1495:0:0:1495:53820:-4841.84,-450.04,0	0/1:26.7463:119:24,95:24:864:95:3355:-266.354,0,-42.26	0/0:29.7543:3:3,0:3:108:0:0:0,-0.90309,-10.0752	0/0:29.7543:204:204,0:204:7264:0:0:0,-61.4101,-653.825	0/0:29.7543:468:468,0:468:16667:0:0:0,-140.882,-1499.72	0/0:29.7543:7:7,0:7:248:0:0:0,-2.10721,-22.6645	0/0:29.7543:364:364,0:364:12943:0:0:0,-109.575,-1164.71	0/0:29.7543:84:84,0:84:3024:0:0:0,-25.2865,-272.389	0/0:29.7543:13:13,0:13:468:0:0:0,-3.91339,-42.4596	0/0:29.7543:4:4,0:4:144:0:0:0,-1.20412,-13.3136	0/0:29.7543:1502:1502,0:1502:53462:0:0:0,-452.147,-4809.8	0/0:29.7543:163:163,0:163:5755:0:0:0,-49.0679,-518.086	0/0:29.7543:271:271,0:271:9642:0:0:0,-81.5791,-867.751	0/0:29.7543:282:282,0:282:10044:0:0:0,-84.8905,-903.913	0/0:29.7543:24:24,0:24:864:0:0:0,-7.22472,-78.0826	0/0:29.7543:22:22,0:22:792:0:0:0,-6.62266,-71.6057	0/0:29.7543:81:81,0:81:2916:0:0:0,-24.3834,-262.674	0/0:29.7543:68:68,0:68:2414:0:0:0,-20.47,-217.52	0/0:29.7543:30:30,0:30:1080:0:0:0,-9.0309,-97.5132	0/0:29.7543:14:14,0:14:504:0:0:0,-4.21442,-45.6981	0/0:29.7543:54:54,0:54:1944:0:0:0,-16.2556,-175.236	0/0:29.7543:1:1,0:1:36:0:0:0,-0.30103,-3.59827	0/0:29.7543:2:2,0:2:72:0:0:0,-0.60206,-6.83672	0/0:29.7543:10:10,0:10:356:0:0:0,-3.0103,-32.3815	0/0:29.7543:7:7,0:7:252:0:0:0,-2.10721,-23.029	0/0:29.7543:496:496,0:496:17553:0:0:0,-149.311,-1579.45	0/0:29.7543:114:114,0:114:4050:0:0:0,-34.3174,-364.695	1/1:29.7543:153:0,153:0:0:153:5452:-490.816,-46.0576,0	0/0:29.7543:13:13,0:13:468:0:0:0,-3.91339,-42.4596	0/0:29.7543:10:10,0:10:360:0:0:0,-3.0103,-32.7443	.:.:.:.:.:.:.:.:.	0/0:29.7543:39:39,0:39:1404:0:0:0,-11.7402,-126.659	0/0:29.7543:67:67,0:67:2345:0:0:0,-20.169,-211.317	0/0:29.7543:10:10,0:10:360:0:0:0,-3.0103,-32.7443	0/0:29.7543:167:167,0:167:5905:0:0:0,-50.272,-531.578	0/0:29.7543:221:221,0:221:7818:0:0:0,-66.5276,-703.674	0/0:29.7543:3:3,0:3:108:0:0:0,-0.90309,-10.0752	0/0:29.7543:254:254,0:254:9045:0:0:0,-76.4616,-814.043	0/0:29.7543:54:54,0:54:1944:0:0:0,-16.2556,-175.236	1/1:29.7543:243:3,240:3:108:240:8640:-767.512,-63.0751,0	0/0:29.7543:17:17,0:17:612:0:0:0,-5.11751,-55.4134	1/1:0.00459571:4:0,4:0:0:4:144:-13.3136,-1.20412,0	0/0:29.7543:453:453,0:453:16151:0:0:0,-136.367,-1453.29	0/0:29.7543:6:6,0:6:216:0:0:0,-1.80618,-19.7905	1/1:29.7543:416:0,416:0:0:416:14976:-1347.55,-125.228,0	0/0:29.7543:50:50,0:50:1757:0:0:0,-15.0515,-158.417	0/0:29.7543:20:20,0:20:720:0:0:0,-6.0206,-65.1288	0/0:29.7543:2:2,0:2:72:0:0:0,-0.60206,-6.83672	0/0:29.7543:271:271,0:271:9756:0:0:0,-81.5791,-877.979	0/0:29.7543:18:18,0:18:648:0:0:0,-5.41854,-58.6519	0/0:29.7543:516:516,0:516:18221:0:0:0,-155.331,-1639.56	0/0:29.7543:199:199,0:199:6965:0:0:0,-59.905,-626.954	1/1:29.7543:240:0,240:0:0:240:8560:-770.409,-72.2472,0	0/0:29.7543:112:112,0:112:3964:0:0:0,-33.7154,-356.962	0/0:29.7543:1:1,0:1:36:0:0:0,-0.30103,-3.59827	0/0:29.7543:6:6,0:6:216:0:0:0,-1.80618,-19.7905	0/0:29.7543:622:622,0:622:22195:0:0:0,-187.241,-1997	0/0:29.7543:849:849,0:849:30564:0:0:0,-255.574,-2749.8	0/0:29.7543:59:59,0:59:2124:0:0:0,-17.7608,-191.428	0/0:29.7543:2:2,0:2:72:0:0:0,-0.60206,-6.83672	0/0:29.7543:49:49,0:49:1764:0:0:0,-14.7505,-159.044	0/0:29.7543:201:201,0:201:7236:0:0:0,-60.507,-651.288	0/0:29.7543:170:170,0:170:5950:0:0:0,-51.1751,-535.64	0/0:29.7543:6:6,0:6:216:0:0:0,-1.80618,-19.7905	0/0:29.7543:9:9,0:9:324:0:0:0,-2.70927,-29.5059	0/0:29.7543:112:112,0:112:4032:0:0:0,-33.7154,-363.066	0/0:29.7543:10:10,0:10:360:0:0:0,-3.0103,-32.7443	1/1:29.7543:16:0,16:0:0:16:558:-50.5489,-4.81648,0	0/0:29.7543:1438:1438,0:1438:50330:0:0:0,-432.881,-4528.28	0/0:29.7543:390:390,0:390:14040:0:0:0,-117.402,-1263.35	1/1:29.7543:646:0,646:0:0:646:23001:-2069.52,-194.465,0	0/0:29.7543:978:978,0:978:34230:0:0:0,-294.407,-3079.84	0/0:29.7543:32:32,0:32:1135:0:0:0,-9.63296,-102.46	.:.:.:.:.:.:.:.:.	0/0:29.7543:495:495,0:495:17629:0:0:0,-149.01,-1586.26	0/0:29.7543:156:156,0:156:5616:0:0:0,-46.9607,-505.558	0/0:29.7543:10:10,0:10:360:0:0:0,-3.0103,-32.7443	0/0:29.7543:19:19,0:19:684:0:0:0,-5.71957,-61.8903	0/1:26.7463:77:39,38:39:1404:38:1368:-100.242,0,-103.48	0/0:29.7543:4:4,0:4:144:0:0:0,-1.20412,-13.3136	0/0:29.7543:91:91,0:91:3276:0:0:0,-27.3937,-295.059	1/1:29.7543:20:0,20:0:0:20:712:-64.4073,-6.0206,0	0/0:29.7543:11:11,0:11:396:0:0:0,-3.31133,-35.9827	0/0:29.7543:4:4,0:4:136:0:0:0,-1.20412,-12.576	0/0:29.7543:25:25,0:25:900:0:0:0,-7.52575,-81.321	0/0:29.7543:137:137,0:137:4883:0:0:0,-41.2411,-439.629	0/0:29.7543:79:79,0:79:2844:0:0:0,-23.7814,-256.197	0/0:29.7543:11:11,0:11:396:0:0:0,-3.31133,-35.9827	0/0:29.7543:331:331,0:331:11914:0:0:0,-99.6409,-1072.11	0/0:29.7543:2:2,0:2:72:0:0:0,-0.60206,-6.83672	0/0:29.7543:1218:1218,0:1218:43155:0:0:0,-366.655,-3882.63	0/0:29.7543:52:52,0:52:1872:0:0:0,-15.6536,-168.759	0/0:29.7543:137:137,0:137:4932:0:0:0,-41.2411,-444.027	0/0:29.7543:40:40,0:40:1422:0:0:0,-12.0412,-128.279	0/0:29.7543:78:78,0:78:2730:0:0:0,-23.4803,-245.954	0/0:29.7543:94:94,0:94:3384:0:0:0,-28.2968,-304.774	0/0:29.7543:20:20,0:20:720:0:0:0,-6.0206,-65.1288	1/1:29.7543:326:0,326:0:0:326:11538:-1038.33,-98.1358,0	0/0:29.7543:220:220,0:220:7827:0:0:0,-66.2266,-704.474	0/0:29.7543:266:266,0:266:9437:0:0:0,-80.074,-849.316	0/0:29.7543:2395:2395,0:2395:84787:0:0:0,-720.967,-7627.92	0/0:29.7543:71:71,0:71:2556:0:0:0,-21.3731,-230.29	0/0:29.7543:56:56,0:56:2016:0:0:0,-16.8577,-181.713	1/1:29.7543:12:0,12:0:0:12:432:-39.2212,-3.61236,0	0/0:29.7543:148:148,0:148:5273:0:0:0,-44.5524,-474.714	0/0:29.7543:30:30,0:30:1080:0:0:0,-9.0309,-97.5132	0/0:29.7543:315:315,0:315:11026:0:0:0,-94.8244,-992.301	0/0:29.7543:88:88,0:88:3080:0:0:0,-26.4906,-277.441	0/0:29.7543:60:60,0:60:2100:0:0:0,-18.0618,-189.276	0/0:29.7543:248:248,0:248:8775:0:0:0,-74.6554,-789.767	0/0:29.7543:52:52,0:52:1872:0:0:0,-15.6536,-168.759	0/0:29.7543:86:86,0:86:3096:0:0:0,-25.8886,-278.866	0/0:29.7543:160:160,0:160:5693:0:0:0,-48.1648,-512.499	0/0:29.7543:59:59,0:59:2065:0:0:0,-17.7608,-186.127	0/1:26.7463:60:41,19:41:1476:19:684:-43.8285,0,-115.074	0/1:26.7463:187:79,108:79:2795:108:3845:-289.959,0,-195.504	1/1:29.7543:36:0,36:0:0:36:1296:-116.944,-10.8371,0	1/1:29.7543:61:0,61:0:0:61:2196:-197.905,-18.3628,0	0/0:29.7543:11:11,0:11:376:0:0:0,-3.31133,-34.1693	0/0:29.7543:4:4,0:4:144:0:0:0,-1.20412,-13.3136	0/0:29.7543:9:9,0:9:324:0:0:0,-2.70927,-29.5059	1/1:29.7543:22:0,22:0:0:22:781:-70.6142,-6.62266,0	0/0:29.7543:29:29,0:29:1044:0:0:0,-8.72987,-94.2748	1/1:0.00459571:58:5,53:5:180:53:1908:-155.445,-0.907675,0	0/0:29.7543:97:97,0:97:3492:0:0:0,-29.1999,-314.489	0/0:29.7543:776:776,0:776:27596:0:0:0,-233.599,-2482.9	0/0:29.7543:6:6,0:6:216:0:0:0,-1.80618,-19.7905	0/0:29.7543:15:15,0:15:540:0:0:0,-4.51545,-48.9365	0/0:29.7543:187:187,0:187:6664:0:0:0,-56.2926,-599.848	0/0:29.7543:51:51,0:51:1806:0:0:0,-15.3525,-162.824	0/0:29.7543:51:51,0:51:1836:0:0:0,-15.3525,-165.521	0/0:29.7543:5:5,0:5:180:0:0:0,-1.50515,-16.5521	0/0:29.7543:4:4,0:4:144:0:0:0,-1.20412,-13.3136	0/0:29.7543:1:1,0:1:36:0:0:0,-0.30103,-3.59827	0/0:29.7543:77:77,0:77:2772:0:0:0,-23.1793,-249.72	0/0:29.7543:18:18,0:18:648:0:0:0,-5.41854,-58.6519	0/0:29.7543:257:257,0:257:9134:0:0:0,-77.3647,-822.054	0/1:26.7463:304:263,41:263:9352:41:1476:-41.6231,0,-750.151	0/0:29.7543:119:119,0:119:4234:0:0:0,-35.8226,-381.247	0/0:29.7543:72:72,0:72:2560:0:0:0,-21.6742,-230.654	0/1:26.7463:49:44,5:44:1584:5:180:-1.8016,0,-128.101	0/0:29.7543:74:74,0:74:2664:0:0:0,-22.2762,-240.005	0/1:26.7463:54:8,46:8:288:46:1611:-129.027,0,-10.0118	0/0:29.7543:229:229,0:229:8150:0:0:0,-68.9359,-733.53	0/0:29.7543:2:2,0:2:72:0:0:0,-0.60206,-6.83672	0/0:29.7543:96:96,0:96:3456:0:0:0,-28.8989,-311.251	0/0:29.7543:39:39,0:39:1404:0:0:0,-11.7402,-126.659	0/0:29.7543:4:4,0:4:144:0:0:0,-1.20412,-13.3136	0/0:29.7543:34:34,0:34:1224:0:0:0,-10.235,-110.467	0/0:29.7543:22:22,0:22:792:0:0:0,-6.62266,-71.6057	0/0:29.7543:19:19,0:19:684:0:0:0,-5.71957,-61.8903	0/0:29.7543:50:50,0:50:1800:0:0:0,-15.0515,-162.282	0/0:29.7543:11:11,0:11:396:0:0:0,-3.31133,-35.9827	0/0:29.7543:3:3,0:3:108:0:0:0,-0.90309,-10.0752	0/0:29.7543:24:24,0:24:864:0:0:0,-7.22472,-78.0826	0/0:29.7543:2:2,0:2:72:0:0:0,-0.60206,-6.83672	0/0:29.7543:3:3,0:3:108:0:0:0,-0.90309,-10.0752	0/1:26.7463:37:25,12:25:862:12:426:-27.54,0,-66.7586	0/0:29.7543:344:344,0:344:12040:0:0:0,-103.554,-1083.53	0/0:29.7543:5:5,0:5:180:0:0:0,-1.50515,-16.5521	1/1:29.7543:17:0,17:0:0:17:612:-55.4134,-5.11751,0	1/1:29.7543:448:0,448:0:0:448:15680:-1411,-134.861,0	0/0:29.7543:334:334,0:334:11912:0:0:0,-100.544,-1071.95	0/0:29.7543:3:3,0:3:108:0:0:0,-0.90309,-10.0752	0/0:29.7543:55:55,0:55:1980:0:0:0,-16.5566,-178.474	0/0:29.7543:4:4,0:4:144:0:0:0,-1.20412,-13.3136	0/0:29.7543:294:294,0:294:10283:0:0:0,-88.5028,-925.458	0/0:29.7543:55:55,0:55:1958:0:0:0,-16.5566,-176.497	0/0:29.7543:3:3,0:3:108:0:0:0,-0.90309,-10.0752	0/0:29.7543:194:194,0:194:6913:0:0:0,-58.3998,-622.248	0/0:29.7543:788:788,0:788:27900:0:0:0,-237.212,-2510.28	0/0:29.7543:7:7,0:7:252:0:0:0,-2.10721,-23.029	0/0:29.7543:352:352,0:352:12486:0:0:0,-105.963,-1123.61	0/0:29.7543:970:970,0:970:34920:0:0:0,-291.999,-3141.65	1/1:29.7543:22:0,22:0:0:22:792:-71.6057,-6.62266,0	0/0:29.7543:428:428,0:428:14980:0:0:0,-128.841,-1348.02	0/0:29.7543:79:79,0:79:2802:0:0:0,-23.7814,-252.425	1/1:29.7543:19:0,19:0:0:19:672:-60.8079,-5.71957,0	0/0:29.7543:3:3,0:3:108:0:0:0,-0.90309,-10.0752	0/0:29.7543:27:27,0:27:972:0:0:0,-8.12781,-87.7979	0/0:29.7543:89:89,0:89:3146:0:0:0,-26.7917,-283.374	0/0:29.7543:160:160,0:160:5603:0:0:0,-48.1648,-504.422	0/0:29.7543:42:42,0:42:1512:0:0:0,-12.6433,-136.375	0/0:29.7543:101:101,0:101:3636:0:0:0,-30.404,-327.443	1/1:0.00459571:7:0,7:0:0:7:252:-23.029,-2.10721,0	0/0:29.7543:69:69,0:69:2484:0:0:0,-20.7711,-223.813	0/0:29.7543:62:62,0:62:2232:0:0:0,-18.6639,-201.144	0/0:29.7543:222:222,0:222:7970:0:0:0,-66.8287,-717.316	0/0:29.7543:94:94,0:94:3290:0:0:0,-28.2968,-296.334	0/0:29.7543:11:11,0:11:396:0:0:0,-3.31133,-35.9827	0/0:29.7543:19:19,0:19:684:0:0:0,-5.71957,-61.8903	0/0:29.7543:5:5,0:5:158:0:0:0,-1.50515,-14.531	1/1:29.7543:144:0,144:0:0:144:5184:-466.696,-43.3483,0	0/0:29.7543:205:205,0:205:7175:0:0:0,-61.7111,-645.847	0/0:29.7543:194:194,0:194:6984:0:0:0,-58.3998,-628.619	0/0:29.7543:13:13,0:13:468:0:0:0,-3.91339,-42.4596	0/0:29.7543:9:9,0:9:324:0:0:0,-2.70927,-29.5059	0/0:29.7543:96:96,0:96:3456:0:0:0,-28.8989,-311.251	0/0:29.7543:9:9,0:9:324:0:0:0,-2.70927,-29.5059	.:.:.:.:.:.:.:.:.	0/0:29.7543:305:305,0:305:10859:0:0:0,-91.8141,-977.231	1/1:0.00459571:1:0,1:0:0:1:36:-3.59827,-0.30103,0	0/0:29.7543:13:13,0:13:468:0:0:0,-3.91339,-42.4596	0/0:29.7543:1606:1606,0:1606:57157:0:0:0,-483.454,-5142.2	0/0:29.7543:538:538,0:538:18830:0:0:0,-161.954,-1694.39	0/0:29.7543:99:99,0:99:3564:0:0:0,-29.802,-320.966	0/0:29.7543:11:11,0:11:396:0:0:0,-3.31133,-35.9827	0/0:29.7543:16:16,0:16:576:0:0:0,-4.81648,-52.175	0/0:29.7543:3:3,0:3:108:0:0:0,-0.90309,-10.0752	0/0:29.7543:453:453,0:453:16308:0:0:0,-136.367,-1467.38	0/0:29.7543:4:4,0:4:144:0:0:0,-1.20412,-13.3136	0/0:29.7543:68:68,0:68:2448:0:0:0,-20.47,-220.574	0/0:29.7543:518:518,0:518:18648:0:0:0,-155.934,-1677.88	0/0:29.7543:199:199,0:199:7090:0:0:0,-59.905,-638.171	0/0:29.7543:231:231,0:231:8217:0:0:0,-69.5379,-739.558	0/0:29.7543:1:1,0:1:36:0:0:0,-0.30103,-3.59827	0/0:29.7543:8:8,0:8:284:0:0:0,-2.40824,-25.9036	1/1:29.7543:12:0,12:0:0:12:424:-38.4971,-3.61236,0	0/0:29.7543:37:37,0:37:1332:0:0:0,-11.1381,-120.182	0/0:29.7543:12:12,0:12:432:0:0:0,-3.61236,-39.2212	0/0:29.7543:110:110,0:110:3960:0:0:0,-33.1133,-356.589	0/1:26.7463:40:27,13:27:972:13:468:-30.4184,0,-75.7567	0/0:29.7543:132:132,0:132:4752:0:0:0,-39.736,-427.835	0/0:29.7543:2:2,0:2:72:0:0:0,-0.60206,-6.83672	0/0:29.7543:100:100,0:100:3600:0:0:0,-30.103,-324.205	0/0:29.7543:424:424,0:424:15080:0:0:0,-127.637,-1356.96	0/0:29.7543:67:67,0:67:2412:0:0:0,-20.169,-217.336	0/0:29.7543:68:68,0:68:2448:0:0:0,-20.47,-220.574	0/0:29.7543:233:233,0:233:8326:0:0:0,-70.14,-749.355	0/0:29.7543:8:8,0:8:278:0:0:0,-2.40824,-25.3578	0/0:29.7543:81:81,0:81:2916:0:0:0,-24.3834,-262.674	0/0:29.7543:3:3,0:3:108:0:0:0,-0.90309,-10.0752	0/0:29.7543:19:19,0:19:684:0:0:0,-5.71957,-61.8903	0/0:29.7543:904:866,38:866:31176:38:1368:0,-148.71,-2681.43	0/0:29.7543:22:22,0:22:792:0:0:0,-6.62266,-71.6057	.:.:.:.:.:.:.:.:.	0/0:29.7543:76:76,0:76:2715:0:0:0,-22.8783,-244.596	0/0:29.7543:193:193,0:193:6948:0:0:0,-58.0988,-625.38	0/0:29.7543:175:175,0:175:6300:0:0:0,-52.6802,-567.088	0/0:29.7543:8:8,0:8:288:0:0:0,-2.40824,-26.2674	0/0:29.7543:91:91,0:91:3276:0:0:0,-27.3937,-295.059	1/1:29.7543:73:0,73:0:0:73:2628:-236.766,-21.9752,0	0/0:29.7543:332:332,0:332:11952:0:0:0,-99.942,-1075.52	0/0:29.7543:1:1,0:1:36:0:0:0,-0.30103,-3.59827	0/0:29.7543:20:20,0:20:720:0:0:0,-6.0206,-65.1288	0/0:29.7543:24:22,2:22:792:2:72:0,-0.387997,-64.7689	0/0:29.7543:56:56,0:56:2016:0:0:0,-16.8577,-181.713	0/0:29.7543:227:227,0:227:8015:0:0:0,-68.3338,-721.401	0/0:29.7543:11:11,0:11:376:0:0:0,-3.31133,-34.1693	0/0:29.7543:2:2,0:2:72:0:0:0,-0.60206,-6.83672	1/1:29.7543:592:0,592:0:0:592:21312:-1917.52,-178.21,0	0/0:29.7543:36:36,0:36:1296:0:0:0,-10.8371,-116.944	0/0:29.7543:6:6,0:6:216:0:0:0,-1.80618,-19.7905	0/0:29.7543:194:194,0:194:6984:0:0:0,-58.3998,-628.619	1/1:29.7543:20:0,20:0:0:20:720:-65.1288,-6.0206,0	0/0:29.7543:361:361,0:361:12996:0:0:0,-108.672,-1169.44	0/0:29.7543:783:783,0:783:28188:0:0:0,-235.706,-2536.06	0/0:29.7543:109:109,0:109:3924:0:0:0,-32.8123,-353.351	0/0:29.7543:85:85,0:85:3001:0:0:0,-25.5875,-270.33	0/0:29.7543:49:49,0:49:1764:0:0:0,-14.7505,-159.044	0/0:29.7543:474:474,0:474:16789:0:0:0,-142.688,-1510.72	0/0:29.7543:45:45,0:45:1594:0:0:0,-13.5463,-143.752	0/0:29.7543:2:2,0:2:72:0:0:0,-0.60206,-6.83672	0/0:29.7543:2654:2654,0:2654:92890:0:0:0,-798.934,-8357.18	0/0:29.7543:134:134,0:134:4824:0:0:0,-40.338,-434.312	0/0:29.7543:63:63,0:63:2268:0:0:0,-18.9649,-204.382	0/0:29.7543:313:313,0:313:11064:0:0:0,-94.2224,-995.692	0/0:29.7543:128:128,0:128:4608:0:0:0,-38.5318,-414.881	0/0:29.7543:10:10,0:10:360:0:0:0,-3.0103,-32.7443	0/0:29.7543:80:80,0:80:2849:0:0:0,-24.0824,-256.652	0/0:29.7543:109:109,0:109:3881:0:0:0,-32.8123,-349.49	1/1:0.00459571:1:0,1:0:0:1:36:-3.59827,-0.30103,0	0/0:29.7543:4:4,0:4:144:0:0:0,-1.20412,-13.3136	0/0:29.7543:31:31,0:31:1116:0:0:0,-9.33193,-100.752	0/0:29.7543:2:2,0:2:72:0:0:0,-0.60206,-6.83672	0/0:29.7543:2:2,0:2:72:0:0:0,-0.60206,-6.83672	0/0:29.7543:115:115,0:115:4140:0:0:0,-34.6184,-372.781	0/0:29.7543:99:99,0:99:3564:0:0:0,-29.802,-320.966	0/0:29.7543:40:40,0:40:1440:0:0:0,-12.0412,-129.898	0/0:29.7543:101:101,0:101:3636:0:0:0,-30.404,-327.443	0/1:26.7463:6:2,4:2:72:4:144:-11.5074,0,-5.03054	0/0:29.7543:348:348,0:348:12382:0:0:0,-104.758,-1114.24	0/0:29.7543:38:38,0:38:1368:0:0:0,-11.4391,-123.421	0/0:29.7543:24:24,0:24:849:0:0:0,-7.22472,-76.7295	0/0:29.7543:20:20,0:20:688:0:0:0,-6.0206,-62.2403	0/0:29.7543:230:230,0:230:8191:0:0:0,-69.2369,-737.217	0/0:29.7543:69:69,0:69:2419:0:0:0,-20.7711,-217.974	0/0:29.7543:17:17,0:17:612:0:0:0,-5.11751,-55.4134	0/0:29.7543:6:6,0:6:200:0:0:0,-1.80618,-18.3277	0/0:29.7543:124:124,0:124:4464:0:0:0,-37.3277,-401.927	0/0:29.7543:24:24,0:24:846:0:0:0,-7.22472,-76.4608	0/0:29.7543:69:69,0:69:2484:0:0:0,-20.7711,-223.813	0/0:29.7543:323:323,0:323:11628:0:0:0,-97.2327,-1046.38	0/0:29.7543:205:205,0:205:7175:0:0:0,-61.7111,-645.847	0/0:29.7543:170:170,0:170:6120:0:0:0,-51.1751,-550.896	0/1:26.7463:8:2,6:2:72:6:212:-17.0168,0,-4.42848	0/0:29.7543:9:9,0:9:314:0:0:0,-2.70927,-28.5976	0/0:29.7543:31:31,0:31:1099:0:0:0,-9.33193,-99.2217	0/0:29.7543:36:36,0:36:1273:0:0:0,-10.8371,-114.875	1/1:29.7543:186:0,186:0:0:186:6696:-602.711,-55.9916,0	0/0:29.7543:7:7,0:7:252:0:0:0,-2.10721,-23.029	0/0:29.7543:852:852,0:852:30167:0:0:0,-256.478,-2714.22	0/0:29.7543:46:46,0:46:1656:0:0:0,-13.8474,-149.328	0/0:29.7543:203:203,0:203:7161:0:0:0,-61.1091,-644.574	0/0:29.7543:163:163,0:163:5814:0:0:0,-49.0679,-523.381	0/0:29.7543:108:108,0:108:3888:0:0:0,-32.5112,-350.112	0/0:29.7543:206:206,0:206:7326:0:0:0,-62.0122,-659.404	0/0:29.7543:7:7,0:7:246:0:0:0,-2.10721,-22.4823	0/0:29.7543:4:4,0:4:144:0:0:0,-1.20412,-13.3136	0/0:29.7543:6:6,0:6:216:0:0:0,-1.80618,-19.7905	0/0:29.7543:3:3,0:3:108:0:0:0,-0.90309,-10.0752	0/0:29.7543:39:39,0:39:1404:0:0:0,-11.7402,-126.659	0/1:26.7463:78:26,52:26:936:52:1852:-143.481,0,-61.0791	0/0:29.7543:85:85,0:85:3060:0:0:0,-25.5875,-275.628	0/0:29.7543:31:31,0:31:1095:0:0:0,-9.33193,-98.8616	0/0:29.7543:8:8,0:8:288:0:0:0,-2.40824,-26.2674	0/0:29.7543:217:217,0:217:7733:0:0:0,-65.3235,-696.014	0/0:29.7543:381:381,0:381:13716:0:0:0,-114.692,-1234.21	0/0:29.7543:33:33,0:33:1188:0:0:0,-9.93399,-107.229	0/0:29.7543:4:4,0:4:144:0:0:0,-1.20412,-13.3136	0/0:29.7543:3:3,0:3:108:0:0:0,-0.90309,-10.0752	0/0:29.7543:125:125,0:125:4375:0:0:0,-37.6287,-393.946	0/0:29.7543:34:34,0:34:1206:0:0:0,-10.235,-108.848	0/0:29.7543:84:84,0:84:3024:0:0:0,-25.2865,-272.389	0/0:29.7543:13:13,0:13:467:0:0:0,-3.91339,-42.3692	0/0:29.7543:2:2,0:2:72:0:0:0,-0.60206,-6.83672	0/0:29.7543:290:290,0:290:10267:0:0:0,-87.2987,-923.989	0/0:29.7543:10:10,0:10:360:0:0:0,-3.0103,-32.7443	0/0:29.7543:6:6,0:6:216:0:0:0,-1.80618,-19.7905	0/0:29.7543:39:39,0:39:1404:0:0:0,-11.7402,-126.659	0/0:29.7543:1:1,0:1:36:0:0:0,-0.30103,-3.59827	0/0:29.7543:18:18,0:18:648:0:0:0,-5.41854,-58.6519	0/0:29.7543:50:50,0:50:1800:0:0:0,-15.0515,-162.282	0/0:29.7543:1:1,0:1:36:0:0:0,-0.30103,-3.59827	1/1:0.00459571:7:0,7:0:0:7:252:-23.029,-2.10721,0	0/0:29.7543:417:417,0:417:14862:0:0:0,-125.53,-1337.34	0/0:29.7543:6:6,0:6:216:0:0:0,-1.80618,-19.7905	0/0:29.7543:62:62,0:62:2232:0:0:0,-18.6639,-201.144	0/0:29.7543:55:55,0:55:1980:0:0:0,-16.5566,-178.474	0/0:29.7543:6:6,0:6:190:0:0:0,-1.80618,-17.4102	0/0:29.7543:457:457,0:457:16288:0:0:0,-137.571,-1465.62	0/1:26.7463:21:17,4:17:612:4:144:-6.99199,0,-49.0918	0/0:29.7543:444:444,0:444:15984:0:0:0,-133.657,-1438.23	0/0:29.7543:9:9,0:9:324:0:0:0,-2.70927,-29.5059	0/0:29.7543:120:120,0:120:4200:0:0:0,-36.1236,-378.202	0/0:29.7543:68:62,6:62:2186:6:216:0,-0.679527,-177.219	1/1:29.7543:27:0,27:0:0:27:972:-87.7979,-8.12781,0	0/0:29.7543:42:42,0:42:1512:0:0:0,-12.6433,-136.375	0/0:29.7543:52:52,0:52:1872:0:0:0,-15.6536,-168.759	1/1:0.00459571:4:0,4:0:0:4:144:-13.3136,-1.20412,0	0/0:29.7543:22:22,0:22:792:0:0:0,-6.62266,-71.6057	0/0:29.7543:9:9,0:9:320:0:0:0,-2.70927,-29.1427	1/1:29.7543:27:0,27:0:0:27:972:-87.7979,-8.12781,0	0/0:29.7543:31:31,0:31:1094:0:0:0,-9.33193,-98.7716	0/0:29.7543:36:36,0:36:1296:0:0:0,-10.8371,-116.944	0/0:29.7543:2:2,0:2:68:0:0:0,-0.60206,-6.45771	0/0:29.7543:11:11,0:11:382:0:0:0,-3.31133,-34.7141	0/0:29.7543:212:212,0:212:7632:0:0:0,-63.8184,-686.911	0/0:29.7543:1:1,0:1:32:0:0:0,-0.30103,-3.19931	0/0:29.7543:12:12,0:12:432:0:0:0,-3.61236,-39.2212	0/0:29.7543:3:3,0:3:108:0:0:0,-0.90309,-10.0752
chr1	308385	.	G	C	285141	.	AB=0.501139;ABP=3.03503;AC=379;AF=0.309641;AN=1224;AO=13136;CIGAR=1X;DP=43570;DPB=43570;DPRA=1.01412;EPP=28527.5;EPPR=66089.6;GTI=256;LEN=1;MEANALT=1;MQM=60;MQMR=60;NS=944;NUMALT=1;ODDS=0.00291003;PAIRED=0;PAIREDR=0;PAO=0;PQA=0;PQR=0;PRO=0;QA=465065;QR=1.08002e+06;RO=30434;RPL=0;RPP=28527.5;RPPR=66089.6;RPR=13136;RUN=1;SAF=13136;SAP=28527.5;SAR=0;SRF=30434;SRP=66089.6;SRR=0;TYPE=snp;technology.ILLUMINA=1	GT:GQ:DP:AD:RO:QR:AO:QA:GL	0/0:29.7543:5:5,0:5:175:0:0:0,-1.50515,-16.0937	1/1:29.7543:7:0,7:0:0:7:252:-23.029,-2.10721,0	1/1:29.7543:12:0,12:0:0:12:432:-39.2212,-3.61236,0	0/0:29.7543:12:12,0:12:432:0:0:0,-3.61236,-39.2212	0/0:29.7543:22:22,0:22:792:0:0:0,-6.62266,-71.6057	0/0:29.7543:12:12,0:12:432:0:0:0,-3.61236,-39.2212	0/1:-0:30:3,27:3:108:27:972:-78.767,0,-1.04427	0/0:29.7543:6:6,0:6:216:0:0:0,-1.80618,-19.7905	1/1:29.7543:187:0,187:0:0:187:6545:-589.169,-56.2926,0	0/1:26.7463:249:171,78:171:5985:78:2730:-170.997,0,-463.832	0/0:29.7543:218:218,0:218:7630:0:0:0,-65.6245,-686.781	1/1:29.7543:4:0,4:0:0:4:140:-12.9449,-1.20412,0	0/0:29.7543:158:156,2:156:5461:2:72:0,-40.726,-484.81	0/0:29.7543:161:161,0:161:5635:0:0:0,-48.4658,-507.301	0/0:29.7543:16:16,0:16:576:0:0:0,-4.81648,-52.175	1/1:29.7543:27:0,27:0:0:27:945:-85.3666,-8.12781,0	0/0:29.7543:11:11,0:11:396:0:0:0,-3.31133,-35.9827	0/0:29.7543:15:15,0:15:540:0:0:0,-4.51545,-48.9365	1/1:0.00459571:2:0,2:0:0:2:72:-6.83672,-0.60206,0	1/1:0.00459571:1:0,1:0:0:1:32:-3.19931,-0.30103,0	.:.:.:.:.:.:.:.:.	0/0:29.7543:14:14,0:14:504:0:0:0,-4.21442,-45.6981	0/0:29.7543:66:66,0:66:2310:0:0:0,-19.868,-208.168	0/0:29.7543:57:57,0:57:1995:0:0:0,-17.1587,-179.83	0/0:29.7543:226:226,0:226:7910:0:0:0,-68.0328,-711.971	0/0:29.7543:26:26,0:26:910:0:0:0,-7.82678,-82.2178	0/0:29.7543:3:3,0:3:108:0:0:0,-0.90309,-10.0752	0/0:29.7543:13:13,0:13:468:0:0:0,-3.91339,-42.4596	0/0:29.7543:219:219,0:219:7665:0:0:0,-65.9256,-689.93	1/1:29.7543:14:0,14:0:0:14:504:-45.6981,-4.21442,0	0/0:29.7543:79:79,0:79:2765:0:0:0,-23.7814,-249.102	1/1:0.00459571:2:0,2:0:0:2:72:-6.83672,-0.60206,0	0/0:29.7543:107:107,0:107:3852:0:0:0,-32.2102,-346.874	0/0:29.7543:51:51,0:51:1785:0:0:0,-15.3525,-160.937	0/0:29.7543:1:1,0:1:32:0:0:0,-0.30103,-3.19931	.:.:.:.:.:.:.:.:.	1/1:29.7543:157:0,157:0:0:157:5652:-508.796,-47.2617,0	0/0:29.7543:98:98,0:98:3431:0:0:0,-29.5009,-309.019	0/0:29.7543:3:3,0:3:108:0:0:0,-0.90309,-10.0752	0/0:29.7543:1:1,0:1:36:0:0:0,-0.30103,-3.59827	0/1:26.7463:61:34,27:34:1190:27:972:-69.4351,0,-89.0451	0/0:29.7543:5:5,0:5:155:0:0:0,-1.50515,-14.2575	1/1:29.7543:37:0,37:0:0:37:1332:-120.182,-11.1381,0	1/1:0.00459571:1:0,1:0:0:1:36:-3.59827,-0.30103,0	0/0:29.7543:3:3,0:3:99:0:0:0,-0.90309,-9.23758	0/0:29.7543:436:436,0:436:15260:0:0:0,-131.249,-1373.21	0/0:29.7543:44:44,0:44:1584:0:0:0,-13.2453,-142.852	1/1:29.7543:14:0,14:0:0:14:504:-45.6981,-4.21442,0	0/0:29.7543:2:2,0:2:72:0:0:0,-0.60206,-6.83672	0/0:29.7543:177:177,0:177:6372:0:0:0,-53.2823,-573.565	1/1:29.7543:23:0,23:0:0:23:805:-72.7715,-6.92369,0	0/0:29.7543:270:270,0:270:9720:0:0:0,-81.2781,-874.741	1/1:29.7543:3:0,3:0:0:3:108:-10.0752,-0.90309,0	0/0:29.7543:33:33,0:33:1188:0:0:0,-9.93399,-107.229	1/1:29.7543:4:0,4:0:0:4:144:-13.3136,-1.20412,0	0/0:29.7543:3:3,0:3:105:0:0:0,-0.90309,-9.79616	1/1:29.7543:35:0,35:0:0:35:1260:-113.705,-10.5361,0	1/1:29.7543:47:0,47:0:0:47:1692:-152.567,-14.1484,0	0/0:29.7543:12:12,0:12:432:0:0:0,-3.61236,-39.2212	1/1:0.00459571:2:0,2:0:0:2:68:-6.45793,-0.60206,0	1/1:29.7543:28:0,28:0:0:28:980:-88.5153,-8.42884,0	0/0:29.7543:8:8,0:8:288:0:0:0,-2.40824,-26.2674	0/0:29.7543:17:17,0:17:612:0:0:0,-5.11751,-55.4134	0/0:29.7543:40:37,3:37:1332:3:108:0,-1.96603,-110.107	1/1:29.7543:22:0,22:0:0:22:792:-71.6057,-6.62266,0	0/0:29.7543:381:381,0:381:13337:0:0:0,-114.692,-1200.21	0/0:29.7543:4:4,0:4:144:0:0:0,-1.20412,-13.3136	.:.:.:.:.:.:.:.:.	0/0:29.7543:2:2,0:2:72:0:0:0,-0.60206,-6.83672	.:.:.:.:.:.:.:.:.	0/0:29.7543:79:79,0:79:2844:0:0:0,-23.7814,-256.197	0/0:29.7543:16:16,0:16:576:0:0:0,-4.81648,-52.175	1/1:29.7543:166:0,166:0:0:166:5976:-537.942,-49.971,0	0/0:29.7543:158:158,0:158:5530:0:0:0,-47.5627,-497.855	0/0:29.7543:13:13,0:13:468:0:0:0,-3.91339,-42.4596	.:.:.:.:.:.:.:.:.	1/1:29.7543:46:0,46:0:0:46:1611:-145.283,-13.8474,0	0/0:29.7543:126:126,0:126:4410:0:0:0,-37.9298,-397.094	0/0:29.7543:27:27,0:27:972:0:0:0,-8.12781,-87.7979	0/0:29.7543:3:3,0:3:108:0:0:0,-0.90309,-10.0752	1/1:0.00459571:1:0,1:0:0:1:34:-3.39891,-0.30103,0	1/1:29.7543:691:0,691:0:0:691:24185:-2176.15,-208.012,0	0/0:29.7543:16:16,0:16:576:0:0:0,-4.81648,-52.175	1/1:29.7543:7:0,7:0:0:7:252:-23.029,-2.10721,0	0/0:29.7543:4:4,0:4:144:0:0:0,-1.20412,-13.3136	0/0:29.7543:68:68,0:68:2380:0:0:0,-20.47,-214.466	1/1:29.7543:3:0,3:0:0:3:108:-10.0752,-0.90309,0	0/0:29.7543:81:81,0:81:2835:0:0:0,-24.3834,-255.4	0/0:29.7543:13:13,0:13:468:0:0:0,-3.91339,-42.4596	0/0:29.7543:28:28,0:28:1008:0:0:0,-8.42884,-91.0364	0/0:29.7543:692:692,0:692:24220:0:0:0,-208.313,-2179.3	0/0:29.7543:2:2,0:2:72:0:0:0,-0.60206,-6.83672	1/1:29.7543:38:0,38:0:0:38:1368:-123.421,-11.4391,0	1/1:29.7543:312:0,312:0:0:312:10920:-982.765,-93.9214,0	0/1:26.7463:5:2,3:2:64:3:108:-8.57002,0,-4.57354	1/1:29.7543:3:0,3:0:0:3:108:-10.0752,-0.90309,0	1/1:29.7543:17:0,17:0:0:17:612:-55.4134,-5.11751,0	1/1:29.7543:72:0,72:0:0:72:2520:-227.061,-21.6742,0	0/0:29.7543:5:5,0:5:180:0:0:0,-1.50515,-16.5521	0/0:29.7543:73:73,0:73:2628:0:0:0,-21.9752,-236.766	0/0:29.7543:14:14,0:14:490:0:0:0,-4.21442,-44.4326	1/1:29.7543:49:0,49:0:0:49:1715:-154.639,-14.7505,0	1/1:29.7543:7:0,7:0:0:7:252:-23.029,-2.10721,0	1/1:29.7543:38:0,38:0:0:38:1368:-123.421,-11.4391,0	0/0:29.7543:2:2,0:2:72:0:0:0,-0.60206,-6.83672	0/0:29.7543:4:4,0:4:144:0:0:0,-1.20412,-13.3136	0/0:29.7543:16:16,0:16:576:0:0:0,-4.81648,-52.175	0/0:29.7543:61:61,0:61:2196:0:0:0,-18.3628,-197.905	0/0:29.7543:178:178,0:178:6230:0:0:0,-53.5833,-560.83	1/1:29.7543:6:0,6:0:0:6:216:-19.7905,-1.80618,0	0/0:29.7543:53:53,0:53:1908:0:0:0,-15.9546,-171.998	0/0:29.7543:74:74,0:74:2590:0:0:0,-22.2762,-233.359	1/1:29.7543:19:0,19:0:0:19:684:-61.8903,-5.71957,0	0/0:29.7543:10:10,0:10:360:0:0:0,-3.0103,-32.7443	0/0:29.7543:24:24,0:24:864:0:0:0,-7.22472,-78.0826	0/0:29.7543:3:3,0:3:108:0:0:0,-0.90309,-10.0752	1/1:29.7543:7:0,7:0:0:7:252:-23.029,-2.10721,0	0/0:29.7543:123:123,0:123:4428:0:0:0,-37.0267,-398.689	1/1:29.7543:18:0,18:0:0:18:648:-58.6519,-5.41854,0	0/0:29.7543:28:28,0:28:1008:0:0:0,-8.42884,-91.0364	1/1:29.7543:10:0,10:0:0:10:360:-32.7443,-3.0103,0	0/0:29.7543:177:177,0:177:6372:0:0:0,-53.2823,-573.565	0/0:29.7543:129:129,0:129:4644:0:0:0,-38.8329,-418.12	0/1:26.7463:30:4,26:4:144:26:936:-75.5286,0,-4.28272	1/1:29.7543:4:0,4:0:0:4:144:-13.3136,-1.20412,0	1/1:29.7543:3:0,3:0:0:3:108:-10.0752,-0.90309,0	0/0:29.7543:65:65,0:65:2340:0:0:0,-19.5669,-210.859	1/1:29.7543:13:0,13:0:0:13:455:-41.2838,-3.91339,0	1/1:29.7543:174:0,174:0:0:174:6094:-548.594,-52.3792,0	1/1:29.7543:14:0,14:0:0:14:504:-45.6981,-4.21442,0	0/0:29.7543:16:16,0:16:560:0:0:0,-4.81648,-50.7301	0/0:29.7543:9:9,0:9:324:0:0:0,-2.70927,-29.5059	0/0:29.7543:100:91,9:91:3276:9:324:0,-0.597144,-265.553	0/0:29.7543:12:12,0:12:432:0:0:0,-3.61236,-39.2212	0/0:29.7543:2:2,0:2:68:0:0:0,-0.60206,-6.45793	1/1:29.7543:400:0,400:0:0:400:14000:-1259.86,-120.412,0	1/1:29.7543:7:0,7:0:0:7:252:-23.029,-2.10721,0	0/0:29.7543:8:8,0:8:288:0:0:0,-2.40824,-26.2674	0/0:29.7543:20:20,0:20:720:0:0:0,-6.0206,-65.1288	0/0:29.7543:60:60,0:60:2100:0:0:0,-18.0618,-189.276	0/0:29.7543:10:10,0:10:360:0:0:0,-3.0103,-32.7443	0/0:29.7543:11:11,0:11:396:0:0:0,-3.31133,-35.9827	0/0:29.7543:14:14,0:14:504:0:0:0,-4.21442,-45.6981	0/0:29.7543:35:35,0:35:1260:0:0:0,-10.536,-113.705	1/1:29.7543:23:0,23:0:0:23:828:-74.8441,-6.92369,0	0/1:26.7463:56:35,21:35:1260:21:756:-51.5095,0,-96.8478	0/0:29.7543:64:64,0:64:2240:0:0:0,-19.2659,-201.871	0/0:29.7543:200:200,0:200:7200:0:0:0,-60.206,-648.049	0/0:29.7543:77:77,0:77:2772:0:0:0,-23.1793,-249.72	0/0:29.7543:10:10,0:10:360:0:0:0,-3.0103,-32.7443	.:.:.:.:.:.:.:.:.	0/0:29.7543:68:68,0:68:2380:0:0:0,-20.47,-214.466	1/1:29.7543:5:0,5:0:0:5:180:-16.5521,-1.50515,0	1/1:29.7543:15:0,15:0:0:15:525:-47.5814,-4.51545,0	1/1:29.7543:4:0,4:0:0:4:140:-12.9449,-1.20412,0	0/0:29.7543:496:496,0:496:17856:0:0:0,-149.311,-1606.63	1/1:29.7543:20:0,20:0:0:20:700:-63.3252,-6.0206,0	0/0:29.7543:599:599,0:599:21564:0:0:0,-180.317,-1940.19	0/0:29.7543:241:241,0:241:8676:0:0:0,-72.5482,-780.826	0/0:29.7543:4:4,0:4:144:0:0:0,-1.20412,-13.3136	0/0:29.7543:10:10,0:10:360:0:0:0,-3.0103,-32.7443	1/1:29.7543:74:0,74:0:0:74:2664:-240.005,-22.2762,0	0/0:29.7543:5:5,0:5:180:0:0:0,-1.50515,-16.5521	0/0:29.7543:221:221,0:221:7735:0:0:0,-66.5276,-696.227	0/0:29.7543:122:122,0:122:4392:0:0:0,-36.7257,-395.45	0/0:29.7543:27:27,0:27:972:0:0:0,-8.12781,-87.7979	0/0:29.7543:10:10,0:10:360:0:0:0,-3.0103,-32.7443	0/0:29.7543:276:276,0:276:9660:0:0:0,-83.0843,-869.409	0/0:29.7543:141:141,0:141:5076:0:0:0,-42.4452,-456.981	0/0:29.7543:28:28,0:28:980:0:0:0,-8.42884,-88.5153	0/0:29.7543:13:13,0:13:455:0:0:0,-3.91339,-41.2838	1/1:0.00459571:2:0,2:0:0:2:72:-6.83672,-0.60206,0	0/1:26.7463:19:16,3:16:576:3:108:-4.3556,0,-46.4554	0/0:29.7543:2:2,0:2:72:0:0:0,-0.60206,-6.83672	0/0:29.7543:69:69,0:69:2484:0:0:0,-20.7711,-223.813	0/0:29.7543:48:48,0:48:1728:0:0:0,-14.4494,-155.805	1/1:29.7543:3:0,3:0:0:3:105:-9.79616,-0.90309,0	0/0:29.7543:289:289,0:289:10115:0:0:0,-86.9977,-910.343	0/0:29.7543:5:5,0:5:180:0:0:0,-1.50515,-16.5521	0/0:29.7543:2:2,0:2:72:0:0:0,-0.60206,-6.83672	.:.:.:.:.:.:.:.:.	.:.:.:.:.:.:.:.:.	0/0:29.7543:169:169,0:169:5916:0:0:0,-50.8741,-532.581	1/1:29.7543:53:0,53:0:0:53:1908:-171.998,-15.9546,0	0/0:29.7543:25:25,0:25:875:0:0:0,-7.52575,-79.069	1/1:29.7543:139:0,139:0:0:139:5004:-450.504,-41.8432,0	0/0:29.7543:1:1,0:1:36:0:0:0,-0.30103,-3.59827	0/0:29.7543:1:1,0:1:36:0:0:0,-0.30103,-3.59827	1/1:0.00459571:2:0,2:0:0:2:68:-6.45793,-0.60206,0	0/0:29.7543:1:1,0:1:36:0:0:0,-0.30103,-3.59827	0/0:29.7543:222:222,0:222:7992:0:0:0,-66.8287,-719.295	1/1:29.7543:337:0,337:0:0:337:12132:-1091.72,-101.447,0	0/0:29.7543:16:16,0:16:576:0:0:0,-4.81648,-52.175	0/0:29.7543:2:2,0:2:72:0:0:0,-0.60206,-6.83672	0/0:29.7543:10:10,0:10:360:0:0:0,-3.0103,-32.7443	0/0:29.7543:30:30,0:30:1080:0:0:0,-9.0309,-97.5132	0/0:29.7543:251:251,0:251:8785:0:0:0,-75.5585,-790.69	1/1:29.7543:17:0,17:0:0:17:612:-55.4134,-5.11751,0	0/0:29.7543:23:23,0:23:828:0:0:0,-6.92369,-74.8441	0/0:29.7543:2:2,0:2:68:0:0:0,-0.60206,-6.45793	0/0:29.7543:22:22,0:22:770:0:0:0,-6.62266,-69.6227	0/0:29.7543:1:1,0:1:36:0:0:0,-0.30103,-3.59827	0/0:29.7543:26:26,0:26:910:0:0:0,-7.82678,-82.2178	0/0:29.7543:2:2,0:2:58:0:0:0,-0.60206,-5.50935	0/0:29.7543:538:538,0:538:19368:0:0:0,-161.954,-1742.64	0/1:26.7463:92:24,68:24:864:68:2380:-186.771,0,-50.3878	0/0:29.7543:11:11,0:11:396:0:0:0,-3.31133,-35.9827	0/0:29.7543:7:7,0:7:252:0:0:0,-2.10721,-23.029	0/0:29.7543:20:20,0:20:700:0:0:0,-6.0206,-63.3252	0/0:29.7543:11:11,0:11:396:0:0:0,-3.31133,-35.9827	0/0:29.7543:7:7,0:7:252:0:0:0,-2.10721,-23.029	0/0:29.7543:85:85,0:85:2976:0:0:0,-25.5875,-268.085	0/0:29.7543:36:36,0:36:1296:0:0:0,-10.8371,-116.944	1/1:0.00459571:1:0,1:0:0:1:36:-3.59827,-0.30103,0	0/0:29.7543:66:66,0:66:2376:0:0:0,-19.868,-214.097	0/0:29.7543:3:3,0:3:108:0:0:0,-0.90309,-10.0752	0/0:29.7543:45:45,0:45:1620:0:0:0,-13.5463,-146.09	0/0:29.7543:3:3,0:3:108:0:0:0,-0.90309,-10.0752	0/0:29.7543:126:126,0:126:4536:0:0:0,-37.9298,-408.404	0/0:29.7543:4:4,0:4:144:0:0:0,-1.20412,-13.3136	0/0:29.7543:5:5,0:5:180:0:0:0,-1.50515,-16.5521	0/0:29.7543:175:171,4:171:6156:4:144:0,-39.3666,-540.821	0/0:29.7543:3:3,0:3:108:0:0:0,-0.90309,-10.0752	1/1:29.7543:3:0,3:0:0:3:96:-8.95808,-0.90309,0	0/0:29.7543:52:52,0:52:1872:0:0:0,-15.6536,-168.759	0/0:29.7543:2:2,0:2:72:0:0:0,-0.60206,-6.83672	0/0:29.7543:14:14,0:14:504:0:0:0,-4.21442,-45.6981	0/0:29.7543:18:18,0:18:648:0:0:0,-5.41854,-58.6519	0/0:29.7543:81:81,0:81:2916:0:0:0,-24.3834,-262.674	1/1:29.7543:11:0,11:0:0:11:385:-34.9863,-3.31133,0	0/0:29.7543:28:28,0:28:980:0:0:0,-8.42884,-88.5153	0/1:26.7463:11:9,2:9:324:2:72:-3.52539,0,-26.1945	0/0:29.7543:5:5,0:5:180:0:0:0,-1.50515,-16.5521	0/0:29.7543:8:8,0:8:288:0:0:0,-2.40824,-26.2674	.:.:.:.:.:.:.:.:.	0/0:29.7543:6:6,0:6:216:0:0:0,-1.80618,-19.7905	.:.:.:.:.:.:.:.:.	0/0:29.7543:16:16,0:16:576:0:0:0,-4.81648,-52.175	0/0:29.7543:1:1,0:1:36:0:0:0,-0.30103,-3.59827	0/0:29.7543:28:28,0:28:1008:0:0:0,-8.42884,-91.0364	0/1:-0:41:4,37:4:144:37:1332:-107.84,0,-0.971387	0/0:29.7543:12:12,0:12:432:0:0:0,-3.61236,-39.2212	0/1:26.7463:255:106,149:106:3710:149:5364:-406.126,0,-257.356	0/0:29.7543:34:34,0:34:1224:0:0:0,-10.235,-110.467	0/0:29.7543:13:13,0:13:468:0:0:0,-3.91339,-42.4596	0/0:29.7543:46:46,0:46:1656:0:0:0,-13.8474,-149.328	0/0:29.7543:4:4,0:4:140:0:0:0,-1.20412,-12.9449	0/0:29.7543:22:22,0:22:792:0:0:0,-6.62266,-71.6057	0/0:29.7543:722:722,0:722:25270:0:0:0,-217.344,-2273.76	0/0:29.7543:29:29,0:29:1044:0:0:0,-8.72987,-94.2748	0/1:26.7463:6:2,4:2:72:4:144:-11.5074,0,-5.03054	0/0:29.7543:106:106,0:106:3816:0:0:0,-31.9092,-343.635	1/1:29.7543:276:0,276:0:0:276:9936:-894.171,-83.0843,0	0/0:29.7543:3:3,0:3:108:0:0:0,-0.90309,-10.0752	0/0:29.7543:217:217,0:217:7812:0:0:0,-65.3235,-703.103	0/0:29.7543:20:20,0:20:720:0:0:0,-6.0206,-65.1288	0/0:29.7543:7:7,0:7:252:0:0:0,-2.10721,-23.029	0/0:29.7543:3:3,0:3:108:0:0:0,-0.90309,-10.0752	1/1:29.7543:798:0,798:0:0:798:27930:-2513.07,-240.222,0	1/1:29.7543:114:0,114:0:0:114:3990:-359.309,-34.3174,0	0/0:29.7543:120:120,0:120:4320:0:0:0,-36.1236,-388.974	0/0:29.7543:190:190,0:190:6650:0:0:0,-57.1957,-598.615	0/0:29.7543:5:5,0:5:180:0:0:0,-1.50515,-16.5521	1/1:29.7543:10:0,10:0:0:10:350:-31.8375,-3.0103,0	0/0:29.7543:47:47,0:47:1692:0:0:0,-14.1484,-152.567	0/0:29.7543:85:85,0:85:3060:0:0:0,-25.5875,-275.628	0/1:26.7463:13:8,5:8:288:5:180:-12.6387,0,-22.354	1/1:29.7543:5:0,5:0:0:5:180:-16.5521,-1.50515,0	0/0:29.7543:27:27,0:27:972:0:0:0,-8.12781,-87.7979	1/1:0.00459571:2:0,2:0:0:2:72:-6.83672,-0.60206,0	.:.:.:.:.:.:.:.:.	1/1:29.7543:8:0,8:0:0:8:288:-26.2674,-2.40824,0	0/0:29.7543:2:2,0:2:72:0:0:0,-0.60206,-6.83672	0/0:29.7543:383:383,0:383:13405:0:0:0,-115.294,-1206.33	0/0:29.7543:26:26,0:26:910:0:0:0,-7.82678,-82.2178	0/0:29.7543:73:73,0:73:2555:0:0:0,-21.9752,-230.21	0/0:29.7543:7:7,0:7:252:0:0:0,-2.10721,-23.029	1/1:29.7543:4:0,4:0:0:4:144:-13.3136,-1.20412,0	0/0:29.7543:1:1,0:1:36:0:0:0,-0.30103,-3.59827	0/0:29.7543:11:11,0:11:396:0:0:0,-3.31133,-35.9827	0/0:29.7543:71:71,0:71:2485:0:0:0,-21.3731,-223.912	0/0:29.7543:3:3,0:3:105:0:0:0,-0.90309,-9.79616	0/0:29.7543:86:86,0:86:3096:0:0:0,-25.8886,-278.866	0/0:29.7543:116:116,0:116:4060:0:0:0,-34.9195,-365.607	1/1:29.7543:3:0,3:0:0:3:108:-10.0752,-0.90309,0	1/1:29.7543:165:0,165:0:0:165:5775:-519.896,-49.67,0	0/0:29.7543:38:38,0:38:1368:0:0:0,-11.4391,-123.421	0/0:29.7543:146:146,0:146:5256:0:0:0,-43.9504,-473.173	0/1:26.7463:7:3,4:3:108:4:144:-11.2064,0,-7.96796	0/0:29.7543:3:3,0:3:96:0:0:0,-0.90309,-8.95808	1/1:29.7543:263:0,263:0:0:263:9205:-828.475,-79.1709,0	0/0:29.7543:2:2,0:2:72:0:0:0,-0.60206,-6.83672	0/0:29.7543:243:243,0:243:8505:0:0:0,-73.1503,-765.5	0/0:29.7543:10:10,0:10:340:0:0:0,-3.0103,-30.9301	0/0:29.7543:9:9,0:9:315:0:0:0,-2.70927,-28.6888	1/1:29.7543:3:0,3:0:0:3:108:-10.0752,-0.90309,0	0/0:29.7543:137:137,0:137:4932:0:0:0,-41.2411,-444.027	1/1:29.7543:15:0,15:0:0:15:540:-48.9365,-4.51545,0	0/0:29.7543:343:343,0:343:12005:0:0:0,-103.253,-1080.38	1/1:29.7543:53:0,53:0:0:53:1908:-171.998,-15.9546,0	0/0:29.7543:109:109,0:109:3815:0:0:0,-32.8123,-343.565	0/0:29.7543:84:84,0:84:2940:0:0:0,-25.2865,-264.846	1/1:0.00459571:2:0,2:0:0:2:72:-6.83672,-0.60206,0	1/1:29.7543:3:0,3:0:0:3:108:-10.0752,-0.90309,0	1/1:29.7543:333:11,322:11:396:322:11272:-978.449,-64.2602,0	1/1:29.7543:555:0,555:0:0:555:19425:-1747.92,-167.072,0	1/1:29.7543:41:0,41:0:0:41:1435:-129.449,-12.3422,0	.:.:.:.:.:.:.:.:.	0/0:29.7543:20:20,0:20:720:0:0:0,-6.0206,-65.1288	0/0:29.7543:151:151,0:151:5285:0:0:0,-45.4555,-475.814	0/0:29.7543:50:50,0:50:1800:0:0:0,-15.0515,-162.282	0/0:29.7543:3:3,0:3:108:0:0:0,-0.90309,-10.0752	0/0:29.7543:4:4,0:4:144:0:0:0,-1.20412,-13.3136	1/1:29.7543:55:0,55:0:0:55:1980:-178.474,-16.5567,0	1/1:29.7543:6:0,6:0:0:6:216:-19.7905,-1.80618,0	0/0:29.7543:2:2,0:2:72:0:0:0,-0.60206,-6.83672	0/0:29.7543:707:707,0:707:24745:0:0:0,-212.828,-2226.53	0/0:29.7543:190:190,0:190:6840:0:0:0,-57.1957,-615.665	0/0:29.7543:426:426,0:426:15336:0:0:0,-128.239,-1379.94	0/0:29.7543:523:523,0:523:18828:0:0:0,-157.439,-1694.07	0/0:29.7543:20:20,0:20:720:0:0:0,-6.0206,-65.1288	0/0:29.7543:1:1,0:1:36:0:0:0,-0.30103,-3.59827	1/1:29.7543:242:0,242:0:0:242:8470:-762.351,-72.8493,0	1/1:29.7543:117:0,117:0:0:117:4095:-368.756,-35.2205,0	1/1:29.7543:3:0,3:0:0:3:108:-10.0752,-0.90309,0	0/0:29.7543:8:8,0:8:288:0:0:0,-2.40824,-26.2674	0/0:29.7543:24:24,0:24:864:0:0:0,-7.22472,-78.0826	.:.:.:.:.:.:.:.:.	0/0:29.7543:47:47,0:47:1692:0:0:0,-14.1484,-152.567	0/0:29.7543:14:14,0:14:504:0:0:0,-4.21442,-45.6981	0/0:29.7543:8:8,0:8:288:0:0:0,-2.40824,-26.2674	0/0:29.7543:1:1,0:1:36:0:0:0,-0.30103,-3.59827	1/1:29.7543:15:0,15:0:0:15:540:-48.9365,-4.51545,0	1/1:29.7543:81:0,81:0:0:81:2916:-262.674,-24.3834,0	0/0:29.7543:34:34,0:34:1224:0:0:0,-10.235,-110.467	0/0:29.7543:12:12,0:12:432:0:0:0,-3.61236,-39.2212	0/1:-0:175:17,158:17:595:158:5675:-458.185,0,-1.19864	0/0:29.7543:2:2,0:2:68:0:0:0,-0.60206,-6.45793	1/1:29.7543:678:0,678:0:0:678:24408:-2196.03,-204.098,0	0/0:29.7543:18:18,0:18:648:0:0:0,-5.41854,-58.6519	0/0:29.7543:69:69,0:69:2484:0:0:0,-20.7711,-223.813	1/1:29.7543:17:0,17:0:0:17:612:-55.4134,-5.11751,0	0/0:29.7543:53:53,0:53:1855:0:0:0,-15.9546,-167.234	0/1:26.7463:46:18,28:18:648:28:1008:-77.189,0,-44.8045	0/0:29.7543:1:1,0:1:36:0:0:0,-0.30103,-3.59827	0/0:29.7543:238:238,0:238:8330:0:0:0,-71.6451,-749.756	1/1:29.7543:101:0,101:0:0:101:3535:-318.375,-30.404,0	1/1:29.7543:77:0,77:0:0:77:2695:-242.805,-23.1793,0	0/0:29.7543:1068:1068,0:1068:38448:0:0:0,-321.5,-3459.02	0/0:29.7543:26:26,0:26:936:0:0:0,-7.82678,-84.5595	0/0:29.7543:17:17,0:17:612:0:0:0,-5.11751,-55.4134	0/0:29.7543:10:10,0:10:360:0:0:0,-3.0103,-32.7443	1/1:29.7543:86:0,86:0:0:86:3010:-271.144,-25.8886,0	1/1:29.7543:28:0,28:0:0:28:1008:-91.0364,-8.42884,0	0/0:29.7543:181:181,0:181:6516:0:0:0,-54.4864,-586.519	0/0:29.7543:57:57,0:57:1995:0:0:0,-17.1587,-179.83	1/1:29.7543:50:0,50:0:0:50:1800:-162.282,-15.0515,0	0/0:29.7543:152:152,0:152:5320:0:0:0,-45.7566,-478.962	1/1:29.7543:37:0,37:0:0:37:1332:-120.182,-11.1381,0	0/1:26.7463:52:8,44:8:288:44:1540:-123.242,0,-10.6138	0/0:29.7543:76:76,0:76:2736:0:0:0,-22.8783,-246.482	0/1:26.7463:45:15,30:15:540:30:1080:-83.9669,0,-35.3902	0/0:29.7543:38:38,0:38:1368:0:0:0,-11.4391,-123.421	0/0:29.7543:127:127,0:127:4572:0:0:0,-38.2308,-411.643	0/0:29.7543:22:22,0:22:770:0:0:0,-6.62266,-69.6227	0/0:29.7543:39:39,0:39:1404:0:0:0,-11.7402,-126.659	0/0:29.7543:7:7,0:7:252:0:0:0,-2.10721,-23.029	0/0:29.7543:2:2,0:2:72:0:0:0,-0.60206,-6.83672	0/0:29.7543:4:4,0:4:144:0:0:0,-1.20412,-13.3136	0/0:29.7543:4:4,0:4:144:0:0:0,-1.20412,-13.3136	0/0:29.7543:18:18,0:18:648:0:0:0,-5.41854,-58.6519	0/0:29.7543:40:40,0:40:1440:0:0:0,-12.0412,-129.898	0/0:29.7543:53:53,0:53:1908:0:0:0,-15.9546,-171.998	0/0:29.7543:433:433,0:433:15588:0:0:0,-130.346,-1402.61	0/0:29.7543:5:5,0:5:180:0:0:0,-1.50515,-16.5521	0/0:29.7543:7:7,0:7:252:0:0:0,-2.10721,-23.029	0/0:29.7543:98:95,3:95:3325:3:99:0,-20.2634,-290.245	1/1:29.7543:18:0,18:0:0:18:648:-58.6519,-5.41854,0	0/1:-0:29:3,26:3:102:26:910:-73.4879,0,-0.787081	.:.:.:.:.:.:.:.:.	.:.:.:.:.:.:.:.:.	1/1:0.00459571:1:0,1:0:0:1:36:-3.59827,-0.30103,0	0/0:29.7543:65:65,0:65:2340:0:0:0,-19.5669,-210.859	0/0:29.7543:10:10,0:10:360:0:0:0,-3.0103,-32.7443	0/0:29.7543:78:78,0:78:2730:0:0:0,-23.4803,-245.954	0/1:26.7463:152:25,127:25:900:127:4445:-354.487,0,-35.5645	0/0:29.7543:50:50,0:50:1750:0:0:0,-15.0515,-157.788	0/0:29.7543:42:42,0:42:1512:0:0:0,-12.6433,-136.375	0/0:29.7543:22:22,0:22:770:0:0:0,-6.62266,-69.6227	0/0:29.7543:45:45,0:45:1575:0:0:0,-13.5463,-142.044	0/0:29.7543:10:10,0:10:360:0:0:0,-3.0103,-32.7443	1/1:29.7543:130:0,130:0:0:130:4680:-421.358,-39.1339,0	1/1:0.00459571:2:0,2:0:0:2:72:-6.83672,-0.60206,0	0/0:29.7543:66:66,0:66:2310:0:0:0,-19.868,-208.168	1/1:29.7543:12:0,12:0:0:12:408:-37.0481,-3.61236,0	.:.:.:.:.:.:.:.:.	0/0:29.7543:37:37,0:37:1295:0:0:0,-11.1381,-116.854	0/0:29.7543:20:20,0:20:720:0:0:0,-6.0206,-65.1288	0/1:26.7463:8:2,6:2:72:6:216:-17.3823,0,-4.42848	0/0:29.7543:25:25,0:25:900:0:0:0,-7.52575,-81.321	0/0:29.7543:2:2,0:2:72:0:0:0,-0.60206,-6.83672	0/0:29.7543:4:4,0:4:144:0:0:0,-1.20412,-13.3136	1/1:29.7543:15:0,15:0:0:15:540:-48.9365,-4.51545,0	0/0:29.7543:2:2,0:2:62:0:0:0,-0.60206,-5.88896	0/0:29.7543:1:1,0:1:36:0:0:0,-0.30103,-3.59827	0/0:29.7543:31:31,0:31:1085:0:0:0,-9.33193,-97.9616	0/0:29.7543:278:268,10:268:9648:10:360:0,-50.942,-835.519	.:.:.:.:.:.:.:.:.	0/0:29.7543:7:7,0:7:252:0:0:0,-2.10721,-23.029	0/0:29.7543:392:392,0:392:13720:0:0:0,-118.004,-1234.67	0/0:29.7543:138:138,0:138:4830:0:0:0,-41.5421,-434.88	0/0:29.7543:5:5,0:5:180:0:0:0,-1.50515,-16.5521	0/1:26.7463:16:14,2:14:504:2:72:-2.02024,0,-40.8816	1/1:0.00459571:1:0,1:0:0:1:36:-3.59827,-0.30103,0	0/0:29.7543:204:195,9:195:7016:9:324:0,-31.9043,-601.992	1/1:29.7543:29:0,29:0:0:29:1044:-94.2748,-8.72987,0	.:.:.:.:.:.:.:.:.	0/1:-0:72:64,8:64:2240:8:288:-4.59325,0,-180.197	0/1:-0:382:343,39:343:12348:39:1404:-11.6658,0,-996.154	0/0:29.7543:11:11,0:11:385:0:0:0,-3.31133,-34.9863	0/0:29.7543:141:141,0:141:4937:0:0:0,-42.4452,-444.505	1/1:29.7543:342:0,342:0:0:342:12312:-1107.91,-102.952,0	0/0:29.7543:23:23,0:23:828:0:0:0,-6.92369,-74.8441	1/1:29.7543:199:0,199:0:0:199:6966:-627.044,-59.905,0	0/0:29.7543:47:47,0:47:1692:0:0:0,-14.1484,-152.567	0/0:29.7543:8:8,0:8:288:0:0:0,-2.40824,-26.2674	0/0:29.7543:2:2,0:2:72:0:0:0,-0.60206,-6.83672	0/0:29.7543:10:10,0:10:360:0:0:0,-3.0103,-32.7443	1/1:29.7543:60:0,60:0:0:60:2160:-194.667,-18.0618,0	0/0:29.7543:114:114,0:114:4104:0:0:0,-34.3174,-369.543	0/0:29.7543:11:11,0:11:385:0:0:0,-3.31133,-34.9863	0/0:29.7543:41:41,0:41:1435:0:0:0,-12.3422,-129.449	0/0:29.7543:5:5,0:5:180:0:0:0,-1.50515,-16.5521	0/0:29.7543:55:55,0:55:1925:0:0:0,-16.5566,-173.532	0/1:26.7463:24:9,15:9:324:15:525:-40.3566,0,-22.2811	0/0:29.7543:128:128,0:128:4608:0:0:0,-38.5318,-414.881	0/0:29.7543:58:58,0:58:2088:0:0:0,-17.4597,-188.19	0/0:29.7543:11:11,0:11:396:0:0:0,-3.31133,-35.9827	0/0:29.7543:10:10,0:10:360:0:0:0,-3.0103,-32.7443	1/1:0.00459571:2:0,2:0:0:2:72:-6.83672,-0.60206,0	0/0:29.7543:76:76,0:76:2660:0:0:0,-22.8783,-239.656	0/0:29.7543:122:122,0:122:4392:0:0:0,-36.7257,-395.45	0/0:29.7543:112:112,0:112:3920:0:0:0,-33.7154,-353.012	1/1:29.7543:6:0,6:0:0:6:216:-19.7905,-1.80618,0	0/0:29.7543:4:4,0:4:144:0:0:0,-1.20412,-13.3136	0/0:29.7543:39:39,0:39:1365:0:0:0,-11.7402,-123.152	0/0:29.7543:5:5,0:5:180:0:0:0,-1.50515,-16.5521	1/1:29.7543:3:0,3:0:0:3:105:-9.79616,-0.90309,0	0/0:29.7543:187:187,0:187:6545:0:0:0,-56.2926,-589.169	0/0:29.7543:2:2,0:2:72:0:0:0,-0.60206,-6.83672	1/1:0.00459571:2:0,2:0:0:2:72:-6.83672,-0.60206,0	0/0:29.7543:846:846,0:846:29610:0:0:0,-254.671,-2664.21	0/0:29.7543:278:278,0:278:9730:0:0:0,-83.6863,-875.707	0/0:29.7543:25:25,0:25:900:0:0:0,-7.52575,-81.321	0/0:29.7543:4:4,0:4:144:0:0:0,-1.20412,-13.3136	1/1:29.7543:8:0,8:0:0:8:288:-26.2674,-2.40824,0	.:.:.:.:.:.:.:.:.	1/1:29.7543:217:0,217:0:0:217:7595:-683.632,-65.3235,0	1/1:0.00459571:1:0,1:0:0:1:36:-3.59827,-0.30103,0	0/0:29.7543:27:27,0:27:972:0:0:0,-8.12781,-87.7979	1/1:29.7543:285:5,280:5:180:280:9800:-865.452,-69.2415,0	0/0:29.7543:97:97,0:97:3395:0:0:0,-29.1999,-305.78	0/1:26.7463:101:88,13:88:3080:13:468:-12.0556,0,-247.037	1/1:29.7543:3:0,3:0:0:3:108:-10.0752,-0.90309,0	0/0:29.7543:2:2,0:2:72:0:0:0,-0.60206,-6.83672	0/0:29.7543:4:4,0:4:144:0:0:0,-1.20412,-13.3136	0/0:29.7543:29:29,0:29:1044:0:0:0,-8.72987,-94.2748	1/1:29.7543:4:0,4:0:0:4:144:-13.3136,-1.20412,0	0/0:29.7543:62:62,0:62:2232:0:0:0,-18.6639,-201.144	0/0:29.7543:18:18,0:18:648:0:0:0,-5.41854,-58.6519	0/0:29.7543:110:110,0:110:3850:0:0:0,-33.1133,-346.714	.:.:.:.:.:.:.:.:.	1/1:29.7543:69:0,69:0:0:69:2415:-217.615,-20.7711,0	0/0:29.7543:204:204,0:204:7344:0:0:0,-61.4101,-661.003	0/0:29.7543:29:29,0:29:1044:0:0:0,-8.72987,-94.2748	1/1:29.7543:39:0,39:0:0:39:1404:-126.659,-11.7402,0	0/0:29.7543:158:158,0:158:5688:0:0:0,-47.5627,-512.035	0/0:29.7543:2:2,0:2:72:0:0:0,-0.60206,-6.83672	1/1:29.7543:11:0,11:0:0:11:396:-35.9827,-3.31133,0	.:.:.:.:.:.:.:.:.	0/0:29.7543:10:10,0:10:360:0:0:0,-3.0103,-32.7443	1/1:29.7543:291:15,276:15:540:276:9660:-820.473,-38.6632,0	0/0:29.7543:20:20,0:20:700:0:0:0,-6.0206,-63.3252	0/0:29.7543:1:1,0:1:36:0:0:0,-0.30103,-3.59827	1/1:29.7543:25:0,25:0:0:25:876:-79.1591,-7.52575,0	1/1:29.7543:109:0,109:0:0:109:3815:-343.565,-32.8123,0	1/1:29.7543:85:0,85:0:0:85:3060:-275.628,-25.5876,0	1/1:29.7543:8:0,8:0:0:8:288:-26.2674,-2.40824,0	0/0:29.7543:83:83,0:83:2988:0:0:0,-24.9855,-269.151	0/0:29.7543:69:69,0:69:2484:0:0:0,-20.7711,-223.813	0/0:29.7543:106:106,0:106:3710:0:0:0,-31.9092,-334.119	1/1:0.00459571:1:0,1:0:0:1:36:-3.59827,-0.30103,0	1/1:29.7543:8:0,8:0:0:8:288:-26.2674,-2.40824,0	0/1:26.7463:14:6,8:6:216:8:280:-21.3256,0,-15.5761	0/0:29.7543:22:22,0:22:770:0:0:0,-6.62266,-69.6227	1/1:29.7543:125:0,125:0:0:125:4375:-393.946,-37.6288,0	0/0:29.7543:2:2,0:2:72:0:0:0,-0.60206,-6.83672	0/0:29.7543:1:1,0:1:32:0:0:0,-0.30103,-3.19931	0/0:29.7543:401:401,0:401:14035:0:0:0,-120.713,-1263.01	1/1:29.7543:25:0,25:0:0:25:875:-79.069,-7.52575,0	0/0:29.7543:3:3,0:3:108:0:0:0,-0.90309,-10.0752	0/0:29.7543:67:67,0:67:2412:0:0:0,-20.169,-217.336	0/1:26.7463:27:5,22:5:175:22:792:-63.4779,0,-7.96588	1/1:29.7543:248:0,248:0:0:248:8680:-781.244,-74.6554,0	1/1:29.7543:323:0,323:0:0:323:11628:-1046.38,-97.2327,0	0/0:29.7543:98:98,0:98:3528:0:0:0,-29.5009,-317.728	1/1:29.7543:44:0,44:0:0:44:1540:-138.896,-13.2453,0	0/1:26.7463:31:8,23:8:288:23:805:-63.4396,0,-16.9355	1/1:29.7543:250:0,250:0:0:250:9000:-809.972,-75.2575,0	0/0:29.7543:20:20,0:20:720:0:0:0,-6.0206,-65.1288	0/0:29.7543:4:4,0:4:144:0:0:0,-1.20412,-13.3136	0/0:29.7543:903:903,0:903:31605:0:0:0,-271.83,-2843.69	1/1:29.7543:62:0,62:0:0:62:2171:-195.663,-18.6639,0	1/1:29.7543:28:0,28:0:0:28:1008:-91.0364,-8.42884,0	0/0:29.7543:198:198,0:198:7124:0:0:0,-59.6039,-641.213	1/1:29.7543:67:0,67:0:0:67:2408:-216.976,-20.169,0	0/0:29.7543:4:4,0:4:144:0:0:0,-1.20412,-13.3136	0/0:29.7543:54:54,0:54:1944:0:0:0,-16.2556,-175.236	1/1:29.7543:63:0,63:0:0:63:2268:-204.382,-18.9649,0	.:.:.:.:.:.:.:.:.	1/1:29.7543:3:0,3:0:0:3:108:-10.0752,-0.90309,0	0/0:29.7543:15:15,0:15:540:0:0:0,-4.51545,-48.9365	0/0:29.7543:7:7,0:7:252:0:0:0,-2.10721,-23.029	0/0:29.7543:2:2,0:2:72:0:0:0,-0.60206,-6.83672	1/1:29.7543:40:0,40:0:0:40:1440:-129.898,-12.0412,0	0/0:29.7543:54:54,0:54:1891:0:0:0,-16.2556,-170.473	0/0:29.7543:15:15,0:15:510:0:0:0,-4.51545,-46.2252	0/0:29.7543:50:50,0:50:1750:0:0:0,-15.0515,-157.788	0/0:29.7543:6:6,0:6:216:0:0:0,-1.80618,-19.7905	0/0:29.7543:188:188,0:188:6582:0:0:0,-56.5936,-592.497	1/1:29.7543:17:0,17:0:0:17:612:-55.4134,-5.11751,0	1/1:29.7543:17:0,17:0:0:17:612:-55.4134,-5.11751,0	0/0:29.7543:18:18,0:18:648:0:0:0,-5.41854,-58.6519	0/0:29.7543:98:98,0:98:3430:0:0:0,-29.5009,-308.929	0/0:29.7543:27:25,2:25:900:2:72:0,-1.29109,-74.4843	0/0:29.7543:14:14,0:14:504:0:0:0,-4.21442,-45.6981	1/1:29.7543:6:0,6:0:0:6:216:-19.7905,-1.80618,0	0/0:29.7543:48:48,0:48:1680:0:0:0,-14.4494,-151.491	0/0:29.7543:18:18,0:18:648:0:0:0,-5.41854,-58.6519	1/1:29.7543:45:0,45:0:0:45:1620:-146.09,-13.5464,0	0/0:29.7543:167:167,0:167:5845:0:0:0,-50.272,-526.194	0/1:26.7463:137:46,91:46:1610:91:3185:-245.646,0,-103.952	1/1:29.7543:32:0,32:0:0:32:1152:-103.99,-9.63296,0	0/0:29.7543:10:10,0:10:360:0:0:0,-3.0103,-32.7443	1/1:29.7543:4:0,4:0:0:4:140:-12.9449,-1.20412,0	1/1:29.7543:10:0,10:0:0:10:360:-32.7443,-3.0103,0	0/0:29.7543:25:25,0:25:875:0:0:0,-7.52575,-79.069	0/0:29.7543:141:141,0:141:4935:0:0:0,-42.4452,-444.326	0/0:29.7543:2:2,0:2:72:0:0:0,-0.60206,-6.83672	0/0:29.7543:482:482,0:482:16870:0:0:0,-145.096,-1518.06	1/1:29.7543:22:0,22:0:0:22:770:-69.6227,-6.62266,0	1/1:29.7543:117:0,117:0:0:117:4095:-368.756,-35.2205,0	0/0:29.7543:76:76,0:76:2736:0:0:0,-22.8783,-246.482	0/0:29.7543:68:68,0:68:2380:0:0:0,-20.47,-214.466	0/0:29.7543:153:153,0:153:5508:0:0:0,-46.0576,-495.842	0/0:29.7543:4:4,0:4:144:0:0:0,-1.20412,-13.3136	1/1:0.00459571:1:0,1:0:0:1:32:-3.19931,-0.30103,0	0/0:29.7543:4:4,0:4:144:0:0:0,-1.20412,-13.3136	0/0:29.7543:1:1,0:1:36:0:0:0,-0.30103,-3.59827	0/0:29.7543:15:15,0:15:540:0:0:0,-4.51545,-48.9365	0/0:29.7543:38:38,0:38:1330:0:0:0,-11.4391,-120.003	0/0:29.7543:77:77,0:77:2772:0:0:0,-23.1793,-249.72	1/1:29.7543:12:0,12:0:0:12:432:-39.2212,-3.61236,0	0/0:29.7543:3:3,0:3:108:0:0:0,-0.90309,-10.0752	1/1:29.7543:102:3,99:3:108:99:3464:-301.913,-20.6299,0	0/0:29.7543:269:269,0:269:9684:0:0:0,-80.9771,-871.502	0/0:29.7543:23:23,0:23:805:0:0:0,-6.92369,-72.7715	.:.:.:.:.:.:.:.:.	.:.:.:.:.:.:.:.:.	1/1:29.7543:62:0,62:0:0:62:2232:-201.144,-18.6639,0	1/1:29.7543:15:0,15:0:0:15:525:-47.5814,-4.51545,0	0/0:29.7543:52:52,0:52:1872:0:0:0,-15.6536,-168.759	0/0:29.7543:14:14,0:14:490:0:0:0,-4.21442,-44.4326	1/1:0.00459571:2:0,2:0:0:2:72:-6.83672,-0.60206,0	1/1:29.7543:179:0,179:0:0:179:6444:-580.042,-53.8844,0	0/0:29.7543:10:10,0:10:350:0:0:0,-3.0103,-31.8375	1/1:29.7543:6:0,6:0:0:6:216:-19.7905,-1.80618,0	1/1:29.7543:11:0,11:0:0:11:374:-33.9891,-3.31133,0	1/1:0.00459571:2:0,2:0:0:2:72:-6.83672,-0.60206,0	1/1:29.7543:7:0,7:0:0:7:210:-19.1972,-2.10721,0	0/0:29.7543:52:52,0:52:1872:0:0:0,-15.6536,-168.759	0/0:29.7543:1:1,0:1:36:0:0:0,-0.30103,-3.59827	.:.:.:.:.:.:.:.:.	0/0:29.7543:276:276,0:276:9936:0:0:0,-83.0843,-894.171	0/0:29.7543:2:2,0:2:72:0:0:0,-0.60206,-6.83672	1/1:29.7543:37:0,37:0:0:37:1295:-116.854,-11.1381,0	0/0:29.7543:34:34,0:34:1224:0:0:0,-10.235,-110.467	.:.:.:.:.:.:.:.:.	0/0:29.7543:187:187,0:187:6732:0:0:0,-56.2926,-605.949	0/0:29.7543:4:4,0:4:144:0:0:0,-1.20412,-13.3136	1/1:29.7543:266:0,266:0:0:266:9310:-837.922,-80.074,0	1/1:0.00459571:2:0,2:0:0:2:72:-6.83672,-0.60206,0	0/0:29.7543:55:55,0:55:1925:0:0:0,-16.5566,-173.532	0/0:29.7543:28:28,0:28:1008:0:0:0,-8.42884,-91.0364	0/0:29.7543:12:12,0:12:420:0:0:0,-3.61236,-38.1351	0/0:29.7543:15:15,0:15:540:0:0:0,-4.51545,-48.9365	0/0:29.7543:22:22,0:22:792:0:0:0,-6.62266,-71.6057	.:.:.:.:.:.:.:.:.	1/1:29.7543:20:0,20:0:0:20:720:-65.1288,-6.0206,0	0/1:26.7463:9:3,6:3:108:6:216:-17.0812,0,-7.3659	0/0:29.7543:16:16,0:16:560:0:0:0,-4.81648,-50.7301	0/0:29.7543:11:11,0:11:396:0:0:0,-3.31133,-35.9827	0/0:29.7543:15:15,0:15:510:0:0:0,-4.51545,-46.2252	0/0:29.7543:3:3,0:3:108:0:0:0,-0.90309,-10.0752	1/1:29.7543:8:0,8:0:0:8:288:-26.2674,-2.40824,0	1/1:29.7543:44:0,44:0:0:44:1584:-142.852,-13.2453,0	0/0:29.7543:1:1,0:1:36:0:0:0,-0.30103,-3.59827	0/0:29.7543:2:2,0:2:72:0:0:0,-0.60206,-6.83672	0/0:29.7543:3:3,0:3:108:0:0:0,-0.90309,-10.0752
chr1	309042	.	C	T	10083.8	.	AB=0.298995;ABP=142.683;AC=118;AF=0.129386;AN=912;AO=628;CIGAR=1X;DP=5586;DPB=5586;DPRA=1.24603;EPP=1366.69;EPPR=10769.2;GTI=56;LEN=1;MEANALT=1;MQM=60;MQMR=60;NS=944;NUMALT=1;ODDS=0.0218204;PAIRED=0;PAIREDR=0;PAO=0;PQA=0;PQR=0;PRO=0;QA=22482;QR=176864;RO=4958;RPL=628;RPP=1366.69;RPPR=10769.2;RPR=0;RUN=1;SAF=0;SAP=1366.69;SAR=628;SRF=0;SRP=10769.2;SRR=4958;TYPE=snp;technology.ILLUMINA=1	GT:GQ:DP:AD:RO:QR:AO:QA:GL	.:.:.:.:.:.:.:.:.	.:.:.:.:.:.:.:.:.	0/0:3.0103:3:3,0:3:108:0:0:0,-0.90309,-10.0752	0/0:3.0103:6:6,0:6:216:0:0:0,-1.80618,-19.7905	0/0:3.0103:3:3,0:3:108:0:0:0,-0.90309,-10.0752	0/0:3.0103:1:1,0:1:36:0:0:0,-0.30103,-3.59827	0/0:3.0103:1:1,0:1:36:0:0:0,-0.30103,-3.59827	0/0:3.0103:2:2,0:2:72:0:0:0,-0.60206,-6.83672	0/0:3.0103:30:30,0:30:1080:0:0:0,-9.0309,-97.5132	0/0:3.0103:28:28,0:28:1008:0:0:0,-8.42884,-91.0364	0/0:3.0103:36:36,0:36:1260:0:0:0,-10.8371,-113.705	.:.:.:.:.:.:.:.:.	0/1:99:21:4,17:4:144:17:612:-49.0918,0,-6.99199	0/0:3.0103:23:23,0:23:828:0:0:0,-6.92369,-74.8441	0/0:3.0103:2:2,0:2:72:0:0:0,-0.60206,-6.83672	0/0:3.0103:2:2,0:2:72:0:0:0,-0.60206,-6.83672	0/0:3.0103:4:4,0:4:144:0:0:0,-1.20412,-13.3136	0/0:3.0103:1:1,0:1:36:0:0:0,-0.30103,-3.59827	.:.:.:.:.:.:.:.:.	.:.:.:.:.:.:.:.:.	.:.:.:.:.:.:.:.:.	.:.:.:.:.:.:.:.:.	0/0:3.0103:5:5,0:5:180:0:0:0,-1.50515,-16.5521	0/0:3.0103:9:9,0:9:324:0:0:0,-2.70927,-29.5059	0/0:3.0103:22:22,0:22:792:0:0:0,-6.62266,-71.6057	1/1:99:5:0,5:0:0:5:180:-16.5521,-1.50515,0	.:.:.:.:.:.:.:.:.	0/0:3.0103:1:1,0:1:32:0:0:0,-0.30103,-3.19931	1/1:99:23:0,23:0:0:23:828:-74.8441,-6.92369,0	0/0:3.0103:1:1,0:1:36:0:0:0,-0.30103,-3.59827	0/0:3.0103:7:7,0:7:252:0:0:0,-2.10721,-23.029	0/0:3.0103:2:2,0:2:72:0:0:0,-0.60206,-6.83672	1/1:99:14:0,14:0:0:14:504:-45.6981,-4.21442,0	1/1:99:6:0,6:0:0:6:216:-19.7905,-1.80618,0	.:.:.:.:.:.:.:.:.	0/0:3.0103:2:2,0:2:72:0:0:0,-0.60206,-6.83672	0/0:3.0103:30:30,0:30:1050:0:0:0,-9.0309,-94.8129	0/0:3.0103:19:19,0:19:684:0:0:0,-5.71957,-61.8903	.:.:.:.:.:.:.:.:.	.:.:.:.:.:.:.:.:.	0/0:3.0103:6:6,0:6:216:0:0:0,-1.80618,-19.7905	0/0:3.0103:2:2,0:2:72:0:0:0,-0.60206,-6.83672	0/0:3.0103:6:6,0:6:216:0:0:0,-1.80618,-19.7905	.:.:.:.:.:.:.:.:.	1/1:99:2:0,2:0:0:2:68:-6.45793,-0.60206,0	0/0:3.0103:50:50,0:50:1800:0:0:0,-15.0515,-162.282	0/0:3.0103:5:5,0:5:180:0:0:0,-1.50515,-16.5521	0/0:3.0103:1:1,0:1:32:0:0:0,-0.30103,-3.19931	.:.:.:.:.:.:.:.:.	0/0:3.0103:33:33,0:33:1188:0:0:0,-9.93399,-107.229	0/0:3.0103:3:3,0:3:108:0:0:0,-0.90309,-10.0752	0/0:3.0103:32:32,0:32:1152:0:0:0,-9.63296,-103.99	.:.:.:.:.:.:.:.:.	0/0:3.0103:3:3,0:3:108:0:0:0,-0.90309,-10.0752	.:.:.:.:.:.:.:.:.	0/0:3.0103:1:1,0:1:32:0:0:0,-0.30103,-3.19931	0/0:3.0103:3:3,0:3:108:0:0:0,-0.90309,-10.0752	0/0:3.0103:4:4,0:4:144:0:0:0,-1.20412,-13.3136	.:.:.:.:.:.:.:.:.	0/0:3.0103:1:1,0:1:36:0:0:0,-0.30103,-3.59827	0/0:3.0103:5:5,0:5:180:0:0:0,-1.50515,-16.5521	0/0:3.0103:1:1,0:1:36:0:0:0,-0.30103,-3.59827	1/1:99:2:0,2:0:0:2:72:-6.83672,-0.60206,0	0/0:3.0103:5:5,0:5:175:0:0:0,-1.50515,-16.0937	0/0:3.0103:7:7,0:7:252:0:0:0,-2.10721,-23.029	0/0:3.0103:35:35,0:35:1260:0:0:0,-10.536,-113.705	.:.:.:.:.:.:.:.:.	.:.:.:.:.:.:.:.:.	.:.:.:.:.:.:.:.:.	.:.:.:.:.:.:.:.:.	0/0:3.0103:9:9,0:9:324:0:0:0,-2.70927,-29.5059	0/0:3.0103:4:4,0:4:128:0:0:0,-1.20412,-11.8375	0/0:3.0103:25:25,0:25:900:0:0:0,-7.52575,-81.321	0/0:3.0103:34:34,0:34:1224:0:0:0,-10.235,-110.467	0/0:3.0103:1:1,0:1:36:0:0:0,-0.30103,-3.59827	.:.:.:.:.:.:.:.:.	0/0:3.0103:6:6,0:6:216:0:0:0,-1.80618,-19.7905	0/0:3.0103:13:13,0:13:468:0:0:0,-3.91339,-42.4596	0/0:3.0103:2:2,0:2:72:0:0:0,-0.60206,-6.83672	.:.:.:.:.:.:.:.:.	.:.:.:.:.:.:.:.:.	0/0:3.0103:99:99,0:99:3564:0:0:0,-29.802,-320.966	0/0:3.0103:2:2,0:2:72:0:0:0,-0.60206,-6.83672	0/0:3.0103:1:1,0:1:36:0:0:0,-0.30103,-3.59827	.:.:.:.:.:.:.:.:.	0/0:3.0103:13:13,0:13:468:0:0:0,-3.91339,-42.4596	0/0:3.0103:1:1,0:1:36:0:0:0,-0.30103,-3.59827	0/0:3.0103:9:9,0:9:306:0:0:0,-2.70927,-27.8711	0/0:3.0103:2:2,0:2:72:0:0:0,-0.60206,-6.83672	0/0:3.0103:5:5,0:5:180:0:0:0,-1.50515,-16.5521	0/1:99:68:38,30:38:1368:30:1080:-77.0432,0,-102.951	.:.:.:.:.:.:.:.:.	0/0:3.0103:5:5,0:5:180:0:0:0,-1.50515,-16.5521	0/0:3.0103:28:28,0:28:1008:0:0:0,-8.42884,-91.0364	0/0:3.0103:2:2,0:2:72:0:0:0,-0.60206,-6.83672	.:.:.:.:.:.:.:.:.	0/0:3.0103:4:4,0:4:144:0:0:0,-1.20412,-13.3136	0/0:3.0103:18:18,0:18:648:0:0:0,-5.41854,-58.6519	.:.:.:.:.:.:.:.:.	0/0:3.0103:10:10,0:10:360:0:0:0,-3.0103,-32.7443	0/0:3.0103:5:5,0:5:180:0:0:0,-1.50515,-16.5521	0/0:3.0103:6:6,0:6:216:0:0:0,-1.80618,-19.7905	.:.:.:.:.:.:.:.:.	0/0:3.0103:2:2,0:2:72:0:0:0,-0.60206,-6.83672	.:.:.:.:.:.:.:.:.	0/0:3.0103:1:1,0:1:36:0:0:0,-0.30103,-3.59827	0/0:3.0103:1:1,0:1:36:0:0:0,-0.30103,-3.59827	0/0:3.0103:3:3,0:3:108:0:0:0,-0.90309,-10.0752	0/0:3.0103:32:32,0:32:1152:0:0:0,-9.63296,-103.99	0/0:3.0103:2:2,0:2:72:0:0:0,-0.60206,-6.83672	0/0:3.0103:4:4,0:4:144:0:0:0,-1.20412,-13.3136	1/1:99:13:0,13:0:0:13:468:-42.4596,-3.91339,0	0/0:3.0103:4:4,0:4:144:0:0:0,-1.20412,-13.3136	0/0:3.0103:1:1,0:1:36:0:0:0,-0.30103,-3.59827	0/0:3.0103:1:1,0:1:32:0:0:0,-0.30103,-3.19931	0/0:3.0103:1:1,0:1:36:0:0:0,-0.30103,-3.59827	.:.:.:.:.:.:.:.:.	0/0:3.0103:17:17,0:17:612:0:0:0,-5.11751,-55.4134	0/0:3.0103:3:3,0:3:108:0:0:0,-0.90309,-10.0752	1/1:99:4:0,4:0:0:4:144:-13.3136,-1.20412,0	0/0:3.0103:1:1,0:1:36:0:0:0,-0.30103,-3.59827	0/0:3.0103:29:29,0:29:1044:0:0:0,-8.72987,-94.2748	0/0:3.0103:19:19,0:19:684:0:0:0,-5.71957,-61.8903	0/0:3.0103:2:2,0:2:72:0:0:0,-0.60206,-6.83672	.:.:.:.:.:.:.:.:.	.:.:.:.:.:.:.:.:.	0/1:99:5:2,3:2:70:3:108:-8.57002,0,-5.14225	0/0:3.0103:5:5,0:5:180:0:0:0,-1.50515,-16.5521	0/0:3.0103:31:31,0:31:1116:0:0:0,-9.33193,-100.752	0/0:3.0103:2:2,0:2:72:0:0:0,-0.60206,-6.83672	0/0:3.0103:6:6,0:6:216:0:0:0,-1.80618,-19.7905	0/0:3.0103:3:3,0:3:104:0:0:0,-0.90309,-9.7028	0/0:3.0103:15:15,0:15:540:0:0:0,-4.51545,-48.9365	.:.:.:.:.:.:.:.:.	.:.:.:.:.:.:.:.:.	0/0:3.0103:44:44,0:44:1584:0:0:0,-13.2453,-142.852	.:.:.:.:.:.:.:.:.	1/1:99:2:0,2:0:0:2:72:-6.83672,-0.60206,0	0/0:3.0103:2:2,0:2:68:0:0:0,-0.60206,-6.45793	0/0:3.0103:10:10,0:10:360:0:0:0,-3.0103,-32.7443	0/0:3.0103:2:2,0:2:56:0:0:0,-0.60206,-5.31948	.:.:.:.:.:.:.:.:.	.:.:.:.:.:.:.:.:.	0/0:3.0103:6:6,0:6:216:0:0:0,-1.80618,-19.7905	0/0:3.0103:4:4,0:4:144:0:0:0,-1.20412,-13.3136	0/0:3.0103:6:6,0:6:216:0:0:0,-1.80618,-19.7905	0/0:3.0103:9:9,0:9:324:0:0:0,-2.70927,-29.5059	0/0:3.0103:20:20,0:20:720:0:0:0,-6.0206,-65.1288	0/0:3.0103:12:12,0:12:432:0:0:0,-3.61236,-39.2212	0/0:3.0103:2:2,0:2:72:0:0:0,-0.60206,-6.83672	.:.:.:.:.:.:.:.:.	1/1:99:14:0,14:0:0:14:476:-43.1662,-4.21442,0	0/0:3.0103:1:1,0:1:34:0:0:0,-0.30103,-3.39891	0/0:3.0103:4:4,0:4:144:0:0:0,-1.20412,-13.3136	0/0:3.0103:1:1,0:1:36:0:0:0,-0.30103,-3.59827	0/0:3.0103:53:53,0:53:1855:0:0:0,-15.9546,-167.234	0/0:3.0103:1:1,0:1:32:0:0:0,-0.30103,-3.19931	0/0:3.0103:76:76,0:76:2660:0:0:0,-22.8783,-239.656	0/1:99:16:11,5:11:396:5:180:-11.7356,0,-31.1663	.:.:.:.:.:.:.:.:.	0/0:3.0103:1:1,0:1:32:0:0:0,-0.30103,-3.19931	0/0:3.0103:8:8,0:8:288:0:0:0,-2.40824,-26.2674	.:.:.:.:.:.:.:.:.	0/0:3.0103:26:24,2:24:864:2:72:0,-0.990057,-71.2458	0/0:3.0103:21:21,0:21:735:0:0:0,-6.32163,-66.474	0/0:3.0103:5:5,0:5:175:0:0:0,-1.50515,-16.0937	0/0:3.0103:2:2,0:2:68:0:0:0,-0.60206,-6.45793	1/1:99:23:0,23:0:0:23:828:-74.8441,-6.92369,0	1/1:99:20:0,20:0:0:20:720:-65.1288,-6.0206,0	0/0:3.0103:2:2,0:2:72:0:0:0,-0.60206,-6.83672	1/1:99:1:0,1:0:0:1:36:-3.59827,-0.30103,0	.:.:.:.:.:.:.:.:.	0/0:3.0103:4:4,0:4:144:0:0:0,-1.20412,-13.3136	0/0:3.0103:1:1,0:1:36:0:0:0,-0.30103,-3.59827	0/0:3.0103:10:10,0:10:360:0:0:0,-3.0103,-32.7443	0/0:3.0103:4:4,0:4:136:0:0:0,-1.20412,-12.576	.:.:.:.:.:.:.:.:.	0/0:3.0103:32:32,0:32:1120:0:0:0,-9.63296,-101.11	1/1:99:1:0,1:0:0:1:36:-3.59827,-0.30103,0	0/0:3.0103:1:1,0:1:36:0:0:0,-0.30103,-3.59827	0/0:3.0103:1:1,0:1:36:0:0:0,-0.30103,-3.59827	.:.:.:.:.:.:.:.:.	0/0:3.0103:25:25,0:25:875:0:0:0,-7.52575,-79.069	0/0:3.0103:5:5,0:5:180:0:0:0,-1.50515,-16.5521	0/0:3.0103:1:1,0:1:36:0:0:0,-0.30103,-3.59827	0/0:3.0103:11:11,0:11:396:0:0:0,-3.31133,-35.9827	.:.:.:.:.:.:.:.:.	.:.:.:.:.:.:.:.:.	0/0:3.0103:1:1,0:1:36:0:0:0,-0.30103,-3.59827	.:.:.:.:.:.:.:.:.	0/0:3.0103:36:36,0:36:1296:0:0:0,-10.8371,-116.944	0/0:3.0103:59:59,0:59:2124:0:0:0,-17.7608,-191.428	0/0:3.0103:1:1,0:1:32:0:0:0,-0.30103,-3.19931	0/0:3.0103:1:1,0:1:36:0:0:0,-0.30103,-3.59827	0/0:3.0103:2:2,0:2:72:0:0:0,-0.60206,-6.83672	0/0:3.0103:5:5,0:5:180:0:0:0,-1.50515,-16.5521	0/0:3.0103:23:23,0:23:805:0:0:0,-6.92369,-72.7715	0/0:3.0103:2:2,0:2:68:0:0:0,-0.60206,-6.45793	0/0:3.0103:2:2,0:2:72:0:0:0,-0.60206,-6.83672	1/1:99:1:0,1:0:0:1:36:-3.59827,-0.30103,0	0/0:3.0103:2:2,0:2:72:0:0:0,-0.60206,-6.83672	.:.:.:.:.:.:.:.:.	0/0:3.0103:1:1,0:1:36:0:0:0,-0.30103,-3.59827	.:.:.:.:.:.:.:.:.	0/0:3.0103:81:81,0:81:2836:0:0:0,-24.3834,-255.49	0/0:3.0103:10:10,0:10:360:0:0:0,-3.0103,-32.7443	0/0:3.0103:1:1,0:1:36:0:0:0,-0.30103,-3.59827	0/0:3.0103:2:2,0:2:72:0:0:0,-0.60206,-6.83672	1/1:99:3:0,3:0:0:3:108:-10.0752,-0.90309,0	0/0:3.0103:7:7,0:7:252:0:0:0,-2.10721,-23.029	.:.:.:.:.:.:.:.:.	0/0:3.0103:12:12,0:12:432:0:0:0,-3.61236,-39.2212	1/1:99:3:0,3:0:0:3:108:-10.0752,-0.90309,0	.:.:.:.:.:.:.:.:.	0/0:3.0103:9:9,0:9:315:0:0:0,-2.70927,-28.6888	.:.:.:.:.:.:.:.:.	0/0:3.0103:9:9,0:9:324:0:0:0,-2.70927,-29.5059	0/0:3.0103:2:2,0:2:72:0:0:0,-0.60206,-6.83672	0/0:3.0103:7:7,0:7:252:0:0:0,-2.10721,-23.029	.:.:.:.:.:.:.:.:.	0/0:3.0103:1:1,0:1:36:0:0:0,-0.30103,-3.59827	1/1:99:22:0,22:0:0:22:792:-71.6057,-6.62266,0	.:.:.:.:.:.:.:.:.	.:.:.:.:.:.:.:.:.	0/0:3.0103:2:2,0:2:72:0:0:0,-0.60206,-6.83672	.:.:.:.:.:.:.:.:.	1/1:99:3:0,3:0:0:3:108:-10.0752,-0.90309,0	1/1:99:3:0,3:0:0:3:108:-10.0752,-0.90309,0	1/1:99:14:0,14:0:0:14:504:-45.6981,-4.21442,0	.:.:.:.:.:.:.:.:.	0/0:3.0103:4:4,0:4:144:0:0:0,-1.20412,-13.3136	1/1:99:1:0,1:0:0:1:36:-3.59827,-0.30103,0	.:.:.:.:.:.:.:.:.	0/0:3.0103:1:1,0:1:36:0:0:0,-0.30103,-3.59827	.:.:.:.:.:.:.:.:.	0/0:3.0103:2:2,0:2:72:0:0:0,-0.60206,-6.83672	0/0:3.0103:2:2,0:2:72:0:0:0,-0.60206,-6.83672	.:.:.:.:.:.:.:.:.	.:.:.:.:.:.:.:.:.	0/0:3.0103:3:3,0:3:96:0:0:0,-0.90309,-8.95808	0/0:3.0103:5:5,0:5:170:0:0:0,-1.50515,-15.635	0/0:3.0103:1:1,0:1:36:0:0:0,-0.30103,-3.59827	0/0:3.0103:19:19,0:19:665:0:0:0,-5.71957,-60.1764	0/0:3.0103:5:5,0:5:180:0:0:0,-1.50515,-16.5521	1/1:99:4:0,4:0:0:4:144:-13.3136,-1.20412,0	0/0:3.0103:8:8,0:8:288:0:0:0,-2.40824,-26.2674	.:.:.:.:.:.:.:.:.	0/0:3.0103:1:1,0:1:36:0:0:0,-0.30103,-3.59827	0/0:3.0103:96:96,0:96:3456:0:0:0,-28.8989,-311.251	0/0:3.0103:3:3,0:3:108:0:0:0,-0.90309,-10.0752	.:.:.:.:.:.:.:.:.	1/1:99:15:0,15:0:0:15:540:-48.9365,-4.51545,0	0/0:3.0103:44:44,0:44:1584:0:0:0,-13.2453,-142.852	0/0:3.0103:1:1,0:1:36:0:0:0,-0.30103,-3.59827	0/0:3.0103:23:23,0:23:828:0:0:0,-6.92369,-74.8441	0/0:3.0103:2:2,0:2:72:0:0:0,-0.60206,-6.83672	0/0:3.0103:1:1,0:1:32:0:0:0,-0.30103,-3.19931	.:.:.:.:.:.:.:.:.	0/0:3.0103:96:96,0:96:3340:0:0:0,-28.8989,-300.832	0/0:3.0103:16:16,0:16:560:0:0:0,-4.81648,-50.7301	1/1:99:19:0,19:0:0:19:684:-61.8903,-5.71957,0	0/0:3.0103:21:21,0:21:756:0:0:0,-6.32163,-68.3672	.:.:.:.:.:.:.:.:.	0/0:3.0103:1:1,0:1:36:0:0:0,-0.30103,-3.59827	1/1:99:6:0,6:0:0:6:216:-19.7905,-1.80618,0	0/0:3.0103:6:6,0:6:216:0:0:0,-1.80618,-19.7905	1/1:99:3:0,3:0:0:3:105:-9.79616,-0.90309,0	.:.:.:.:.:.:.:.:.	0/0:3.0103:5:5,0:5:180:0:0:0,-1.50515,-16.5521	.:.:.:.:.:.:.:.:.	.:.:.:.:.:.:.:.:.	0/0:3.0103:1:1,0:1:34:0:0:0,-0.30103,-3.39891	.:.:.:.:.:.:.:.:.	0/0:3.0103:51:51,0:51:1836:0:0:0,-15.3525,-165.521	0/0:3.0103:11:11,0:11:396:0:0:0,-3.31133,-35.9827	0/0:3.0103:14:14,0:14:504:0:0:0,-4.21442,-45.6981	.:.:.:.:.:.:.:.:.	.:.:.:.:.:.:.:.:.	.:.:.:.:.:.:.:.:.	0/0:3.0103:3:3,0:3:108:0:0:0,-0.90309,-10.0752	0/0:3.0103:9:9,0:9:324:0:0:0,-2.70927,-29.5059	0/0:3.0103:2:2,0:2:72:0:0:0,-0.60206,-6.83672	0/0:3.0103:13:13,0:13:468:0:0:0,-3.91339,-42.4596	0/0:3.0103:20:20,0:20:720:0:0:0,-6.0206,-65.1288	.:.:.:.:.:.:.:.:.	0/0:3.0103:16:16,0:16:576:0:0:0,-4.81648,-52.175	0/0:3.0103:6:6,0:6:216:0:0:0,-1.80618,-19.7905	0/0:3.0103:15:15,0:15:540:0:0:0,-4.51545,-48.9365	0/0:3.0103:3:3,0:3:108:0:0:0,-0.90309,-10.0752	.:.:.:.:.:.:.:.:.	0/0:3.0103:38:38,0:38:1368:0:0:0,-11.4391,-123.421	0/0:3.0103:1:1,0:1:36:0:0:0,-0.30103,-3.59827	0/0:3.0103:22:22,0:22:792:0:0:0,-6.62266,-71.6057	.:.:.:.:.:.:.:.:.	.:.:.:.:.:.:.:.:.	0/0:3.0103:1:1,0:1:36:0:0:0,-0.30103,-3.59827	0/1:99:20:2,18:2:72:18:648:-52.6313,0,-0.816122	.:.:.:.:.:.:.:.:.	0/0:3.0103:36:36,0:36:1260:0:0:0,-10.8371,-113.705	0/0:3.0103:8:8,0:8:280:0:0:0,-2.40824,-25.54	0/0:3.0103:16:16,0:16:576:0:0:0,-4.81648,-52.175	0/0:3.0103:5:5,0:5:180:0:0:0,-1.50515,-16.5521	0/0:3.0103:1:1,0:1:36:0:0:0,-0.30103,-3.59827	0/0:3.0103:3:3,0:3:108:0:0:0,-0.90309,-10.0752	0/0:3.0103:57:54,3:54:1944:3:108:0,-7.08354,-165.161	0/0:3.0103:56:56,0:56:1960:0:0:0,-16.8577,-176.681	0/0:3.0103:5:5,0:5:180:0:0:0,-1.50515,-16.5521	.:.:.:.:.:.:.:.:.	0/0:3.0103:3:3,0:3:102:0:0:0,-0.90309,-9.51695	0/0:3.0103:11:11,0:11:396:0:0:0,-3.31133,-35.9827	0/0:3.0103:8:8,0:8:288:0:0:0,-2.40824,-26.2674	.:.:.:.:.:.:.:.:.	0/0:3.0103:1:1,0:1:36:0:0:0,-0.30103,-3.59827	0/0:3.0103:7:7,0:7:252:0:0:0,-2.10721,-23.029	.:.:.:.:.:.:.:.:.	.:.:.:.:.:.:.:.:.	0/0:3.0103:89:89,0:89:3115:0:0:0,-26.7917,-280.59	0/0:3.0103:28:28,0:28:980:0:0:0,-8.42884,-88.5153	0/0:3.0103:45:45,0:45:1620:0:0:0,-13.5463,-146.09	0/0:3.0103:69:69,0:69:2484:0:0:0,-20.7711,-223.813	0/0:3.0103:2:2,0:2:72:0:0:0,-0.60206,-6.83672	.:.:.:.:.:.:.:.:.	0/0:3.0103:32:32,0:32:1152:0:0:0,-9.63296,-103.99	0/0:3.0103:10:10,0:10:360:0:0:0,-3.0103,-32.7443	0/0:3.0103:1:1,0:1:36:0:0:0,-0.30103,-3.59827	0/0:3.0103:2:2,0:2:68:0:0:0,-0.60206,-6.45793	0/0:3.0103:5:5,0:5:180:0:0:0,-1.50515,-16.5521	1/1:99:1:0,1:0:0:1:36:-3.59827,-0.30103,0	0/0:3.0103:5:5,0:5:180:0:0:0,-1.50515,-16.5521	.:.:.:.:.:.:.:.:.	0/0:3.0103:1:1,0:1:36:0:0:0,-0.30103,-3.59827	.:.:.:.:.:.:.:.:.	0/0:3.0103:4:4,0:4:144:0:0:0,-1.20412,-13.3136	0/0:3.0103:7:7,0:7:252:0:0:0,-2.10721,-23.029	0/0:3.0103:4:4,0:4:144:0:0:0,-1.20412,-13.3136	.:.:.:.:.:.:.:.:.	0/0:3.0103:24:24,0:24:864:0:0:0,-7.22472,-78.0826	.:.:.:.:.:.:.:.:.	0/0:3.0103:76:76,0:76:2660:0:0:0,-22.8783,-239.656	0/0:3.0103:5:5,0:5:180:0:0:0,-1.50515,-16.5521	0/0:3.0103:10:10,0:10:360:0:0:0,-3.0103,-32.7443	0/0:3.0103:1:1,0:1:36:0:0:0,-0.30103,-3.59827	0/0:3.0103:2:2,0:2:50:0:0:0,-0.60206,-4.74974	0/0:3.0103:6:6,0:6:216:0:0:0,-1.80618,-19.7905	1/1:99:1:0,1:0:0:1:36:-3.59827,-0.30103,0	0/0:3.0103:20:20,0:20:720:0:0:0,-6.0206,-65.1288	0/0:3.0103:11:11,0:11:396:0:0:0,-3.31133,-35.9827	0/0:3.0103:19:19,0:19:684:0:0:0,-5.71957,-61.8903	0/1:-0:155:138,17:138:4968:17:612:-8.75379,0,-400.606	0/0:3.0103:9:9,0:9:324:0:0:0,-2.70927,-29.5059	0/0:3.0103:3:3,0:3:93:0:0:0,-0.90309,-8.67847	.:.:.:.:.:.:.:.:.	0/0:3.0103:19:19,0:19:665:0:0:0,-5.71957,-60.1764	0/0:3.0103:1:1,0:1:36:0:0:0,-0.30103,-3.59827	0/0:3.0103:24:24,0:24:864:0:0:0,-7.22472,-78.0826	1/1:99:5:0,5:0:0:5:180:-16.5521,-1.50515,0	0/0:3.0103:8:8,0:8:288:0:0:0,-2.40824,-26.2674	1/1:99:11:0,11:0:0:11:396:-35.9827,-3.31133,0	0/0:3.0103:4:4,0:4:120:0:0:0,-1.20412,-11.0984	0/0:3.0103:5:5,0:5:180:0:0:0,-1.50515,-16.5521	0/0:3.0103:11:11,0:11:396:0:0:0,-3.31133,-35.9827	0/0:3.0103:4:4,0:4:144:0:0:0,-1.20412,-13.3136	1/1:99:2:0,2:0:0:2:70:-6.6474,-0.60206,0	0/0:3.0103:10:10,0:10:360:0:0:0,-3.0103,-32.7443	0/0:3.0103:3:3,0:3:108:0:0:0,-0.90309,-10.0752	0/0:3.0103:7:7,0:7:252:0:0:0,-2.10721,-23.029	0/0:3.0103:1:1,0:1:32:0:0:0,-0.30103,-3.19931	.:.:.:.:.:.:.:.:.	.:.:.:.:.:.:.:.:.	0/0:3.0103:1:1,0:1:36:0:0:0,-0.30103,-3.59827	0/0:3.0103:6:6,0:6:216:0:0:0,-1.80618,-19.7905	0/0:3.0103:1:1,0:1:32:0:0:0,-0.30103,-3.19931	1/1:99:7:0,7:0:0:7:252:-23.029,-2.10721,0	0/0:3.0103:47:47,0:47:1692:0:0:0,-14.1484,-152.567	.:.:.:.:.:.:.:.:.	0/0:3.0103:1:1,0:1:32:0:0:0,-0.30103,-3.19931	0/0:3.0103:16:16,0:16:560:0:0:0,-4.81648,-50.7301	0/0:3.0103:6:6,0:6:216:0:0:0,-1.80618,-19.7905	0/0:3.0103:2:2,0:2:72:0:0:0,-0.60206,-6.83672	0/0:3.0103:1:1,0:1:36:0:0:0,-0.30103,-3.59827	.:.:.:.:.:.:.:.:.	.:.:.:.:.:.:.:.:.	0/0:3.0103:6:6,0:6:216:0:0:0,-1.80618,-19.7905	0/0:3.0103:1:1,0:1:36:0:0:0,-0.30103,-3.59827	0/0:3.0103:12:12,0:12:432:0:0:0,-3.61236,-39.2212	0/1:99:17:14,3:14:504:3:108:-4.95766,0,-40.5806	0/0:3.0103:7:7,0:7:252:0:0:0,-2.10721,-23.029	0/0:3.0103:5:5,0:5:180:0:0:0,-1.50515,-16.5521	0/0:3.0103:3:3,0:3:102:0:0:0,-0.90309,-9.51695	0/0:3.0103:7:7,0:7:252:0:0:0,-2.10721,-23.029	0/0:3.0103:3:3,0:3:108:0:0:0,-0.90309,-10.0752	0/0:3.0103:14:14,0:14:504:0:0:0,-4.21442,-45.6981	.:.:.:.:.:.:.:.:.	0/0:3.0103:3:3,0:3:108:0:0:0,-0.90309,-10.0752	0/0:3.0103:1:1,0:1:36:0:0:0,-0.30103,-3.59827	.:.:.:.:.:.:.:.:.	0/0:3.0103:6:6,0:6:216:0:0:0,-1.80618,-19.7905	0/0:3.0103:2:2,0:2:72:0:0:0,-0.60206,-6.83672	.:.:.:.:.:.:.:.:.	1/1:99:4:0,4:0:0:4:140:-12.9449,-1.20412,0	.:.:.:.:.:.:.:.:.	.:.:.:.:.:.:.:.:.	.:.:.:.:.:.:.:.:.	.:.:.:.:.:.:.:.:.	.:.:.:.:.:.:.:.:.	0/0:3.0103:4:4,0:4:132:0:0:0,-1.20412,-12.2068	0/0:3.0103:25:25,0:25:900:0:0:0,-7.52575,-81.321	.:.:.:.:.:.:.:.:.	.:.:.:.:.:.:.:.:.	0/0:3.0103:33:33,0:33:1188:0:0:0,-9.93399,-107.229	0/0:3.0103:24:24,0:24:864:0:0:0,-7.22472,-78.0826	.:.:.:.:.:.:.:.:.	0/0:3.0103:3:3,0:3:108:0:0:0,-0.90309,-10.0752	.:.:.:.:.:.:.:.:.	0/1:99:26:22,4:22:792:4:144:-5.48684,0,-63.7789	0/0:3.0103:5:5,0:5:180:0:0:0,-1.50515,-16.5521	.:.:.:.:.:.:.:.:.	0/0:3.0103:10:10,0:10:360:0:0:0,-3.0103,-32.7443	0/1:99:43:31,12:31:1116:12:408:-24.1038,0,-87.8074	0/0:3.0103:1:1,0:1:36:0:0:0,-0.30103,-3.59827	1/1:99:22:0,22:0:0:22:770:-69.6227,-6.62266,0	0/0:3.0103:50:50,0:50:1750:0:0:0,-15.0515,-157.788	1/1:99:3:0,3:0:0:3:102:-9.51695,-0.90309,0	0/0:3.0103:29:29,0:29:1044:0:0:0,-8.72987,-94.2748	0/0:3.0103:5:5,0:5:180:0:0:0,-1.50515,-16.5521	0/0:3.0103:2:2,0:2:72:0:0:0,-0.60206,-6.83672	.:.:.:.:.:.:.:.:.	.:.:.:.:.:.:.:.:.	0/0:3.0103:4:4,0:4:144:0:0:0,-1.20412,-13.3136	0/0:3.0103:10:10,0:10:360:0:0:0,-3.0103,-32.7443	0/0:3.0103:1:1,0:1:36:0:0:0,-0.30103,-3.59827	0/0:3.0103:8:8,0:8:288:0:0:0,-2.40824,-26.2674	.:.:.:.:.:.:.:.:.	1/1:99:7:0,7:0:0:7:252:-23.029,-2.10721,0	0/0:3.0103:4:4,0:4:144:0:0:0,-1.20412,-13.3136	0/0:3.0103:15:15,0:15:525:0:0:0,-4.51545,-47.5814	0/0:3.0103:7:7,0:7:252:0:0:0,-2.10721,-23.029	0/0:3.0103:2:2,0:2:72:0:0:0,-0.60206,-6.83672	.:.:.:.:.:.:.:.:.	.:.:.:.:.:.:.:.:.	0/0:3.0103:10:10,0:10:360:0:0:0,-3.0103,-32.7443	0/0:3.0103:10:10,0:10:360:0:0:0,-3.0103,-32.7443	0/0:3.0103:11:11,0:11:396:0:0:0,-3.31133,-35.9827	0/0:3.0103:4:4,0:4:144:0:0:0,-1.20412,-13.3136	0/0:3.0103:2:2,0:2:50:0:0:0,-0.60206,-4.74974	0/0:3.0103:8:8,0:8:288:0:0:0,-2.40824,-26.2674	1/1:99:1:0,1:0:0:1:36:-3.59827,-0.30103,0	.:.:.:.:.:.:.:.:.	0/0:3.0103:14:14,0:14:490:0:0:0,-4.21442,-44.4326	.:.:.:.:.:.:.:.:.	.:.:.:.:.:.:.:.:.	0/0:3.0103:88:88,0:88:3080:0:0:0,-26.4906,-277.441	1/1:99:29:0,29:0:0:29:1044:-94.2748,-8.72987,0	0/0:3.0103:8:8,0:8:288:0:0:0,-2.40824,-26.2674	0/0:3.0103:1:1,0:1:32:0:0:0,-0.30103,-3.19931	0/0:3.0103:3:3,0:3:108:0:0:0,-0.90309,-10.0752	.:.:.:.:.:.:.:.:.	0/0:3.0103:26:26,0:26:936:0:0:0,-7.82678,-84.5595	.:.:.:.:.:.:.:.:.	0/0:3.0103:6:6,0:6:216:0:0:0,-1.80618,-19.7905	0/0:3.0103:41:41,0:41:1476:0:0:0,-12.3422,-133.136	1/1:99:8:0,8:0:0:8:288:-26.2674,-2.40824,0	0/0:3.0103:16:16,0:16:576:0:0:0,-4.81648,-52.175	.:.:.:.:.:.:.:.:.	0/0:3.0103:1:1,0:1:36:0:0:0,-0.30103,-3.59827	0/0:3.0103:1:1,0:1:36:0:0:0,-0.30103,-3.59827	1/1:99:3:0,3:0:0:3:108:-10.0752,-0.90309,0	0/0:3.0103:1:1,0:1:36:0:0:0,-0.30103,-3.59827	1/1:99:13:0,13:0:0:13:468:-42.4596,-3.91339,0	0/1:99:6:2,4:2:68:4:144:-11.5074,0,-4.65175	0/0:3.0103:7:7,0:7:252:0:0:0,-2.10721,-23.029	.:.:.:.:.:.:.:.:.	0/0:3.0103:8:8,0:8:288:0:0:0,-2.40824,-26.2674	1/1:99:29:0,29:0:0:29:1044:-94.2748,-8.72987,0	1/1:99:1:0,1:0:0:1:36:-3.59827,-0.30103,0	0/0:3.0103:4:4,0:4:144:0:0:0,-1.20412,-13.3136	0/0:3.0103:18:18,0:18:648:0:0:0,-5.41854,-58.6519	.:.:.:.:.:.:.:.:.	0/0:3.0103:2:2,0:2:72:0:0:0,-0.60206,-6.83672	0/0:3.0103:1:1,0:1:27:0:0:0,-0.30103,-2.69978	1/1:99:3:0,3:0:0:3:108:-10.0752,-0.90309,0	0/0:3.0103:47:47,0:47:1692:0:0:0,-14.1484,-152.567	0/0:3.0103:1:1,0:1:14:0:0:0,-0.30103,-1.39999	.:.:.:.:.:.:.:.:.	0/0:3.0103:3:3,0:3:108:0:0:0,-0.90309,-10.0752	0/0:3.0103:14:14,0:14:504:0:0:0,-4.21442,-45.6981	0/0:3.0103:10:10,0:10:360:0:0:0,-3.0103,-32.7443	.:.:.:.:.:.:.:.:.	0/0:3.0103:10:10,0:10:360:0:0:0,-3.0103,-32.7443	0/0:3.0103:7:7,0:7:252:0:0:0,-2.10721,-23.029	0/0:3.0103:26:26,0:26:936:0:0:0,-7.82678,-84.5595	.:.:.:.:.:.:.:.:.	.:.:.:.:.:.:.:.:.	.:.:.:.:.:.:.:.:.	.:.:.:.:.:.:.:.:.	0/0:3.0103:9:9,0:9:324:0:0:0,-2.70927,-29.5059	.:.:.:.:.:.:.:.:.	.:.:.:.:.:.:.:.:.	0/0:3.0103:52:52,0:52:1872:0:0:0,-15.6536,-168.759	0/0:3.0103:2:2,0:2:72:0:0:0,-0.60206,-6.83672	.:.:.:.:.:.:.:.:.	0/0:3.0103:17:17,0:17:612:0:0:0,-5.11751,-55.4134	0/0:3.0103:2:2,0:2:72:0:0:0,-0.60206,-6.83672	0/0:3.0103:32:32,0:32:1152:0:0:0,-9.63296,-103.99	0/0:3.0103:57:57,0:57:2052:0:0:0,-17.1587,-184.951	0/0:3.0103:8:8,0:8:288:0:0:0,-2.40824,-26.2674	0/0:3.0103:6:6,0:6:216:0:0:0,-1.80618,-19.7905	0/0:3.0103:4:4,0:4:144:0:0:0,-1.20412,-13.3136	0/0:3.0103:30:30,0:30:1080:0:0:0,-9.0309,-97.5132	0/0:3.0103:1:1,0:1:29:0:0:0,-0.30103,-2.89966	0/0:3.0103:1:1,0:1:36:0:0:0,-0.30103,-3.59827	0/0:3.0103:175:175,0:175:6126:0:0:0,-52.6802,-551.474	0/0:3.0103:14:14,0:14:504:0:0:0,-4.21442,-45.6981	0/0:3.0103:1:1,0:1:36:0:0:0,-0.30103,-3.59827	1/1:99:27:0,27:0:0:27:972:-87.7979,-8.12781,0	0/0:3.0103:10:10,0:10:360:0:0:0,-3.0103,-32.7443	0/0:3.0103:1:1,0:1:36:0:0:0,-0.30103,-3.59827	0/0:3.0103:5:5,0:5:180:0:0:0,-1.50515,-16.5521	0/0:3.0103:11:11,0:11:385:0:0:0,-3.31133,-34.9863	.:.:.:.:.:.:.:.:.	.:.:.:.:.:.:.:.:.	0/0:3.0103:1:1,0:1:36:0:0:0,-0.30103,-3.59827	.:.:.:.:.:.:.:.:.	.:.:.:.:.:.:.:.:.	0/0:3.0103:8:8,0:8:288:0:0:0,-2.40824,-26.2674	1/1:99:13:0,13:0:0:13:468:-42.4596,-3.91339,0	.:.:.:.:.:.:.:.:.	0/0:3.0103:9:9,0:9:324:0:0:0,-2.70927,-29.5059	0/0:3.0103:1:1,0:1:36:0:0:0,-0.30103,-3.59827	0/0:3.0103:29:29,0:29:1044:0:0:0,-8.72987,-94.2748	0/0:3.0103:4:4,0:4:144:0:0:0,-1.20412,-13.3136	0/0:3.0103:2:2,0:2:72:0:0:0,-0.60206,-6.83672	.:.:.:.:.:.:.:.:.	0/0:3.0103:12:12,0:12:432:0:0:0,-3.61236,-39.2212	0/0:3.0103:4:4,0:4:144:0:0:0,-1.20412,-13.3136	0/0:3.0103:2:2,0:2:72:0:0:0,-0.60206,-6.83672	.:.:.:.:.:.:.:.:.	1/1:99:10:0,10:0:0:10:360:-32.7443,-3.0103,0	0/0:3.0103:3:3,0:3:108:0:0:0,-0.90309,-10.0752	0/0:3.0103:7:7,0:7:252:0:0:0,-2.10721,-23.029	0/0:3.0103:26:26,0:26:936:0:0:0,-7.82678,-84.5595	0/1:99:16:12,4:12:420:4:144:-8.49714,0,-33.3186	0/0:3.0103:10:10,0:10:360:0:0:0,-3.0103,-32.7443	0/0:3.0103:1:1,0:1:27:0:0:0,-0.30103,-2.69978	.:.:.:.:.:.:.:.:.	0/0:3.0103:2:2,0:2:72:0:0:0,-0.60206,-6.83672	0/0:3.0103:6:6,0:6:216:0:0:0,-1.80618,-19.7905	0/0:3.0103:16:16,0:16:576:0:0:0,-4.81648,-52.175	0/0:3.0103:1:1,0:1:36:0:0:0,-0.30103,-3.59827	0/0:3.0103:72:72,0:72:2521:0:0:0,-21.6742,-227.151	0/0:3.0103:5:5,0:5:180:0:0:0,-1.50515,-16.5521	0/0:3.0103:12:12,0:12:432:0:0:0,-3.61236,-39.2212	1/1:99:9:0,9:0:0:9:324:-29.5059,-2.70927,0	0/0:3.0103:7:7,0:7:252:0:0:0,-2.10721,-23.029	0/0:3.0103:7:7,0:7:252:0:0:0,-2.10721,-23.029	.:.:.:.:.:.:.:.:.	.:.:.:.:.:.:.:.:.	.:.:.:.:.:.:.:.:.	.:.:.:.:.:.:.:.:.	0/0:3.0103:3:3,0:3:108:0:0:0,-0.90309,-10.0752	0/0:3.0103:6:6,0:6:216:0:0:0,-1.80618,-19.7905	0/0:3.0103:9:9,0:9:324:0:0:0,-2.70927,-29.5059	0/0:3.0103:1:1,0:1:35:0:0:0,-0.30103,-3.49863	.:.:.:.:.:.:.:.:.	0/0:3.0103:15:15,0:15:540:0:0:0,-4.51545,-48.9365	0/0:3.0103:30:30,0:30:1080:0:0:0,-9.0309,-97.5132	0/0:3.0103:3:3,0:3:108:0:0:0,-0.90309,-10.0752	.:.:.:.:.:.:.:.:.	.:.:.:.:.:.:.:.:.	0/0:3.0103:15:15,0:15:540:0:0:0,-4.51545,-48.9365	.:.:.:.:.:.:.:.:.	.:.:.:.:.:.:.:.:.	0/0:3.0103:1:1,0:1:36:0:0:0,-0.30103,-3.59827	.:.:.:.:.:.:.:.:.	0/0:3.0103:20:20,0:20:720:0:0:0,-6.0206,-65.1288	.:.:.:.:.:.:.:.:.	0/0:3.0103:2:2,0:2:72:0:0:0,-0.60206,-6.83672	0/0:3.0103:4:4,0:4:144:0:0:0,-1.20412,-13.3136	.:.:.:.:.:.:.:.:.	.:.:.:.:.:.:.:.:.	0/0:3.0103:4:4,0:4:144:0:0:0,-1.20412,-13.3136	.:.:.:.:.:.:.:.:.	.:.:.:.:.:.:.:.:.	1/1:99:34:2,32:2:72:32:1152:-97.1534,-3.3983,0	.:.:.:.:.:.:.:.:.	0/0:3.0103:4:4,0:4:144:0:0:0,-1.20412,-13.3136	0/0:3.0103:4:4,0:4:144:0:0:0,-1.20412,-13.3136	.:.:.:.:.:.:.:.:.	1/1:99:33:0,33:0:0:33:1155:-104.259,-9.93399,0	1/1:99:2:0,2:0:0:2:72:-6.83672,-0.60206,0	0/0:3.0103:23:23,0:23:828:0:0:0,-6.92369,-74.8441	.:.:.:.:.:.:.:.:.	0/0:3.0103:5:5,0:5:180:0:0:0,-1.50515,-16.5521	.:.:.:.:.:.:.:.:.	0/0:3.0103:2:2,0:2:72:0:0:0,-0.60206,-6.83672	0/0:3.0103:3:3,0:3:108:0:0:0,-0.90309,-10.0752	0/0:3.0103:2:2,0:2:72:0:0:0,-0.60206,-6.83672	.:.:.:.:.:.:.:.:.	0/0:3.0103:1:1,0:1:36:0:0:0,-0.30103,-3.59827	.:.:.:.:.:.:.:.:.	0/0:3.0103:1:1,0:1:34:0:0:0,-0.30103,-3.39891	0/0:3.0103:5:5,0:5:180:0:0:0,-1.50515,-16.5521	0/1:99:5:3,2:3:108:2:72:-5.33157,0,-8.57002	.:.:.:.:.:.:.:.:.	.:.:.:.:.:.:.:.:.	0/0:3.0103:6:6,0:6:216:0:0:0,-1.80618,-19.7905	.:.:.:.:.:.:.:.:.	.:.:.:.:.:.:.:.:.	0/0:3.0103:1:1,0:1:36:0:0:0,-0.30103,-3.59827
[truncated: 39,752,449 more chars]
